# Supplementary material for: De novo assembly of the Carcinus maenas transcriptome and characterization of innate immune system pathways
Source: BMC Genomics. 2015 Jun 16;16(1):458. doi: 10.1186/s12864-015-1667-1 (PMC4469326; doi:10.1186/s12864-015-1667-1)
Supplement: Additional file 5: — Tissue_GO_Enrichment.xlsx. Enriched Gene Ontology terms for analyzed tissues. This file shows which Gene Ontology terms are enriched for tissue specific differentially expressed genes. [file 12864_2015_1667_MOESM5_ESM.xlsx]

## Sheet: Tissue_GO_Enrichment
Tissue	GO-ID	Term	Category	FDR	P-Value	#Test	#Ref	#notAnnotTest	#notAnnotRef	Over/Under	TestSeqs	RefSeqs
Eggs	GO:0042302	structural constituent of cuticle	F	1.07244e-06	9.857e-11	9	7	537	18870	over	m.132590, m.41586, m.17175, m.130729, m.2987, m.73399, m.73396, m.37009, m.37008	m.4527, m.47682, m.4359, m.73394, m.29572, m.1801, m.18574
Eggs	GO:0003677	DNA binding	F	0.00285556	5.24919e-07	49	768	497	18109	over	m.85467, m.23885, m.5292, m.34130, m.35605, m.65872, m.2474, m.53363, m.39423, m.97076, m.24079, m.30578, m.30575, m.30574, m.96380, m.114363, m.26207, m.108241, m.12695, m.96346, m.78136, m.112204, m.69973, m.58553, m.12273, m.69970, m.40103, m.16899, m.16893, m.16890, m.89925, m.123160, m.42945, m.12983, m.33624, m.128048, m.131358, m.48472, m.298, m.297, m.37440, m.119512, m.7137, m.18538, m.7…	m.20070, m.20067, m.20061, m.44003, m.15, m.32012, m.32011, m.32008, m.32003, m.23968, m.23967, m.121601, m.11922, m.9552, m.99096, m.99089, m.99083, m.99080, m.16716, m.16715, m.16714, m.51059, m.51058, m.70183, m.42955, m.42950, m.82121, m.114364, m.82119, m.82117, m.9472, m.59741, m.59735, m.59726, m.59717, m.4572, m.11756, m.30845, m.16532, m.97915, m.97908, m.35664, m.35617, m.35615, m.35614…
Eggs	GO:0006260	DNA replication	P	0.0100711	2.77695e-06	16	127	530	18750	over	m.85467, m.34130, m.64838, m.10682, m.26257, m.26256, m.73320, m.110494, m.114363, m.112204, m.40103, m.44293, m.75318, m.12984, m.12983, m.64882	m.114364, m.11753, m.16532, m.42774, m.133246, m.4387, m.4382, m.66563, m.66561, m.28203, m.85535, m.85530, m.85470, m.131978, m.73321, m.73319, m.42099, m.124441, m.26709, m.57895, m.131516, m.19538, m.19535, m.19533, m.64880, m.64835, m.64832, m.64827, m.112202, m.112201, m.112199, m.112198, m.108850, m.14387, m.38327, m.38325, m.38300, m.131176, m.19143, m.19141, m.19139, m.19137, m.38298, m.3…
Eggs	GO:0006261	DNA-dependent DNA replication	P	0.0156612	5.75779e-06	11	62	535	18815	over	m.85467, m.34130, m.10682, m.110494, m.114363, m.112204, m.40103, m.44293, m.75318, m.12984, m.12983	m.114364, m.11753, m.4387, m.4382, m.66563, m.66561, m.28203, m.85535, m.85530, m.85470, m.73319, m.26709, m.57895, m.131516, m.112202, m.112201, m.112199, m.108850, m.38327, m.38325, m.38300, m.131176, m.38298, m.38296, m.38294, m.40100, m.48865, m.134555, m.110490, m.110485, m.110481, m.110475, m.110472, m.110466, m.110456, m.5404, m.36566, m.24492, m.24489, m.67445, m.79157, m.79155, m.62251, …
Eggs	GO:0001708	cell fate specification	P	0.0229951	1.05676e-05	8	31	538	18846	over	m.30578, m.30575, m.30574, m.298, m.297, m.88728, m.88711, m.1871	m.23312, m.7865, m.88735, m.88731, m.88724, m.88721, m.88717, m.88714, m.14433, m.14428, m.19218, m.131176, m.71494, m.71493, m.71492, m.21042, m.21039, m.46955, m.46942, m.3566, m.39252, m.39247, m.46370, m.46364, m.25861, m.13679, m.6230, m.6229, m.6228, m.25181, m.13115
Eggs	GO:0014036	neural crest cell fate specification	P	0.03005	2.20956e-05	3	0	543	18877	over	m.30578, m.30575, m.30574
Eggs	GO:0014034	neural crest cell fate commitment	P	0.03005	2.20956e-05	3	0	543	18877	over	m.30578, m.30575, m.30574
Eggs	GO:0060850	regulation of transcription involved in cell fate commitment	P	0.03005	2.20956e-05	3	0	543	18877	over	m.298, m.297, m.1871
Eggs	GO:0042555	MCM complex	C	0.0380428	3.22312e-05	6	17	540	18860	over	m.34130, m.73320, m.110494, m.114363, m.40103, m.40101	m.114364, m.28203, m.73321, m.73319, m.40100, m.134555, m.110490, m.110485, m.110481, m.110475, m.110472, m.110466, m.110456, m.15698, m.135511, m.13113, m.9773
Eggs	GO:0018298	protein-chromophore linkage	P	0.0380428	3.95167e-05	4	4	542	18873	over	m.17095, m.29587, m.29584, m.29580	m.102011, m.29585, m.29581, m.44086
Eggs	GO:0006271	DNA strand elongation involved in DNA replication	P	0.0380428	4.19589e-05	6	18	540	18859	over	m.110494, m.112204, m.44293, m.75318, m.12984, m.12983	m.112202, m.112201, m.112199, m.108850, m.48865, m.110490, m.110485, m.110481, m.110475, m.110472, m.110466, m.110456, m.24492, m.24489, m.137286, m.44289, m.44288, m.75321
Eggs	GO:0022616	DNA strand elongation	P	0.0380428	4.19589e-05	6	18	540	18859	over	m.110494, m.112204, m.44293, m.75318, m.12984, m.12983	m.112202, m.112201, m.112199, m.108850, m.48865, m.110490, m.110485, m.110481, m.110475, m.110472, m.110466, m.110456, m.24492, m.24489, m.137286, m.44289, m.44288, m.75321
Eggs	GO:0003676	nucleic acid binding	F	0.039702	4.74381e-05	72	1530	474	17347	over	m.10359, m.10356, m.85467, m.65898, m.23885, m.5292, m.65886, m.34130, m.35605, m.80133, m.65872, m.2474, m.53363, m.39423, m.45490, m.75392, m.97076, m.24079, m.24865, m.30578, m.30575, m.30574, m.96380, m.114363, m.26207, m.108241, m.12695, m.96346, m.78136, m.38593, m.112204, m.69973, m.58553, m.37949, m.12273, m.69970, m.40103, m.16899, m.16893, m.16890, m.51118, m.89925, m.69555, m.123160, m…	m.20070, m.20067, m.20061, m.44009, m.44003, m.15, m.32012, m.32011, m.32008, m.32003, m.51189, m.23968, m.23967, m.4760, m.4758, m.121601, m.23910, m.23903, m.11922, m.496, m.16771, m.9552, m.99096, m.28717, m.28716, m.28715, m.99089, m.99083, m.99080, m.16716, m.16715, m.16714, m.121586, m.23898, m.51059, m.51058, m.51054, m.51051, m.11851, m.4627, m.54964, m.70183, m.42955, m.16696, m.42950, m…
Epidermis	GO:0018298	protein-chromophore linkage	P	0.00255613	3.85007e-07	5	3	455	18960	over	m.17095, m.29587, m.29584, m.29581, m.29580	m.102011, m.29585, m.44086
Epidermis	GO:0015772	oligosaccharide transport	P	0.00255613	7.04815e-07	7	16	453	18947	over	m.51726, m.51724, m.80946, m.80943, m.88195, m.21969, m.113545	m.28554, m.28550, m.80950, m.4083, m.26786, m.26785, m.131266, m.131077, m.115447, m.12690, m.113544, m.3425, m.99822, m.99821, m.18421, m.16865
Epidermis	GO:0015766	disaccharide transport	P	0.00255613	7.04815e-07	7	16	453	18947	over	m.51726, m.51724, m.80946, m.80943, m.88195, m.21969, m.113545	m.28554, m.28550, m.80950, m.4083, m.26786, m.26785, m.131266, m.131077, m.115447, m.12690, m.113544, m.3425, m.99822, m.99821, m.18421, m.16865
Eye	GO:0003008	system process	P	7.61376e-08	6.99794e-12	65	931	440	17987	over	m.120190, m.45203, m.8082, m.120201, m.7788, m.37313, m.13909, m.115476, m.30634, m.73717, m.26231, m.72633, m.117611, m.135774, m.51571, m.72966, m.85742, m.72965, m.118589, m.71889, m.71887, m.55392, m.81063, m.13374, m.41962, m.85725, m.41956, m.97026, m.53655, m.39712, m.85712, m.39709, m.89899, m.36065, m.36062, m.67042, m.58532, m.47905, m.60368, m.116361, m.61834, m.118111, m.61410, m.1306…	m.20023, m.20020, m.20017, m.20015, m.47927, m.47925, m.47921, m.47917, m.47911, m.47909, m.47907, m.47900, m.28763, m.9588, m.47888, m.47884, m.47879, m.47877, m.47872, m.47870, m.47868, m.47863, m.59839, m.59838, m.47855, m.47853, m.47849, m.47847, m.47845, m.47837, m.47833, m.47831, m.47827, m.47823, m.47807, m.54998, m.54967, m.59784, m.16617, m.16613, m.59779, m.35749, m.35744, m.9378, m.308…
Eye	GO:0050877	neurological system process	P	1.28283e-07	2.35814e-11	55	730	450	18188	over	m.120190, m.45203, m.8082, m.120201, m.7788, m.37313, m.115476, m.30634, m.73717, m.26231, m.72633, m.117611, m.135774, m.51571, m.72966, m.85742, m.72965, m.118589, m.71889, m.71887, m.81063, m.13374, m.41962, m.85725, m.41956, m.97026, m.39712, m.85712, m.39709, m.89899, m.67042, m.47905, m.60368, m.116361, m.61834, m.118111, m.61410, m.130679, m.29587, m.29585, m.42485, m.29584, m.29581, m.295…	m.47925, m.47921, m.47917, m.47911, m.47909, m.47907, m.47900, m.47888, m.47884, m.47879, m.47877, m.47872, m.47870, m.47868, m.47863, m.59839, m.59838, m.47855, m.47853, m.47849, m.47847, m.47845, m.47837, m.47833, m.47831, m.47827, m.47823, m.47807, m.54998, m.54967, m.59784, m.16617, m.16613, m.59779, m.35660, m.35655, m.35652, m.35647, m.130, m.47507, m.80918, m.80917, m.16364, m.30636, m.306…
Eye	GO:0022834	ligand-gated channel activity	F	2.62271e-05	9.64232e-09	16	87	489	18831	over	m.120190, m.120201, m.120162, m.7788, m.135774, m.106857, m.43186, m.43184, m.43151, m.43139, m.43130, m.131286, m.43095, m.43123, m.8951, m.43104	m.70210, m.70202, m.70198, m.9322, m.9321, m.16416, m.59432, m.59415, m.59407, m.59406, m.59405, m.59404, m.59340, m.59301, m.59206, m.59199, m.136729, m.64681, m.64676, m.64667, m.64664, m.64661, m.2299, m.17766, m.134557, m.12733, m.31805, m.106862, m.31398, m.31397, m.132826, m.43191, m.43181, m.43179, m.43176, m.43171, m.43169, m.43149, m.43143, m.43141, m.43121, m.43117, m.43113, m.43099, m.…
Eye	GO:0015276	ligand-gated ion channel activity	F	2.62271e-05	9.64232e-09	16	87	489	18831	over	m.120190, m.120201, m.120162, m.7788, m.135774, m.106857, m.43186, m.43184, m.43151, m.43139, m.43130, m.131286, m.43095, m.43123, m.8951, m.43104	m.70210, m.70202, m.70198, m.9322, m.9321, m.16416, m.59432, m.59415, m.59407, m.59406, m.59405, m.59404, m.59340, m.59301, m.59206, m.59199, m.136729, m.64681, m.64676, m.64667, m.64664, m.64661, m.2299, m.17766, m.134557, m.12733, m.31805, m.106862, m.31398, m.31397, m.132826, m.43191, m.43181, m.43179, m.43176, m.43171, m.43169, m.43149, m.43143, m.43141, m.43121, m.43117, m.43113, m.43099, m.…
Eye	GO:0070011	peptidase activity, acting on L-amino acid peptides	F	3.41764e-05	1.57061e-08	28	286	477	18632	over	m.95049, m.95047, m.95045, m.130523, m.82229, m.16639, m.18740, m.31579, m.78092, m.31569, m.78087, m.31553, m.94558, m.94555, m.52925, m.82352, m.31780, m.118375, m.118374, m.82339, m.82331, m.30339, m.30337, m.30334, m.30330, m.15278, m.15277, m.15274	m.75152, m.75150, m.121672, m.121671, m.35938, m.82294, m.82288, m.82282, m.82277, m.82276, m.82270, m.82269, m.82262, m.82255, m.82250, m.82248, m.82247, m.82240, m.82234, m.82230, m.82227, m.82225, m.70162, m.28614, m.16635, m.16632, m.30852, m.73954, m.47682, m.42786, m.42780, m.9270, m.80986, m.80984, m.80983, m.80982, m.80981, m.4354, m.4301, m.102097, m.102095, m.102094, m.102091, m.102089,…
Eye	GO:0008233	peptidase activity	F	6.54393e-05	3.60879e-08	32	378	473	18540	over	m.87616, m.95049, m.95047, m.95045, m.130523, m.82229, m.16639, m.18740, m.31579, m.78092, m.31569, m.78087, m.31553, m.21600, m.94558, m.94555, m.52925, m.82352, m.31780, m.118375, m.118374, m.82339, m.82331, m.30339, m.30337, m.30334, m.30330, m.15278, m.15277, m.15274, m.51294, m.51292	m.20087, m.75152, m.75150, m.121672, m.121671, m.35938, m.82294, m.82288, m.82282, m.82277, m.82276, m.82270, m.82269, m.82262, m.82255, m.82250, m.82248, m.82247, m.82240, m.82234, m.82230, m.82227, m.82225, m.35839, m.70162, m.28614, m.16635, m.16632, m.47729, m.47727, m.47725, m.47723, m.30852, m.9358, m.73954, m.47682, m.35683, m.42786, m.42780, m.9270, m.80986, m.80984, m.80983, m.80982, m.8…
Eye	GO:0019226	transmission of nerve impulse	P	0.000117427	7.55506e-08	36	477	469	18441	over	m.120190, m.8082, m.120201, m.7788, m.115476, m.30634, m.26231, m.117611, m.135774, m.51571, m.72966, m.85742, m.72965, m.118589, m.81063, m.85725, m.97026, m.39712, m.85712, m.39709, m.47905, m.60368, m.116361, m.61834, m.118111, m.130679, m.116336, m.47821, m.110298, m.75210, m.129445, m.110317, m.110312, m.41404, m.59445, m.133411	m.47925, m.47921, m.47917, m.47911, m.47909, m.47907, m.47900, m.47888, m.47884, m.47879, m.47877, m.47872, m.47870, m.47868, m.47863, m.47855, m.47853, m.47849, m.47847, m.47845, m.47837, m.47833, m.47831, m.47827, m.47823, m.47807, m.54998, m.54967, m.59784, m.59779, m.130, m.47507, m.80917, m.16364, m.30636, m.30635, m.85753, m.85752, m.85751, m.85748, m.85746, m.85744, m.85741, m.85740, m.617…
Eye	GO:0035637	multicellular organismal signaling	P	0.000124641	9.16478e-08	36	481	469	18437	over	m.120190, m.8082, m.120201, m.7788, m.115476, m.30634, m.26231, m.117611, m.135774, m.51571, m.72966, m.85742, m.72965, m.118589, m.81063, m.85725, m.97026, m.39712, m.85712, m.39709, m.47905, m.60368, m.116361, m.61834, m.118111, m.130679, m.116336, m.47821, m.110298, m.75210, m.129445, m.110317, m.110312, m.41404, m.59445, m.133411	m.47927, m.47925, m.47921, m.47917, m.47911, m.47909, m.47907, m.47900, m.47888, m.47884, m.47879, m.47877, m.47872, m.47870, m.47868, m.47863, m.47855, m.47853, m.47849, m.47847, m.47845, m.47837, m.47833, m.47831, m.47827, m.47823, m.47807, m.54998, m.54967, m.59784, m.59779, m.130, m.47507, m.80917, m.16364, m.30636, m.30635, m.85753, m.85752, m.85751, m.85748, m.85746, m.85744, m.85741, m.857…
Eye	GO:0007268	synaptic transmission	P	0.000563761	4.66347e-07	31	405	474	18513	over	m.120190, m.8082, m.120201, m.7788, m.115476, m.30634, m.135774, m.51571, m.72966, m.85742, m.72965, m.118589, m.81063, m.85725, m.97026, m.39712, m.85712, m.39709, m.60368, m.116361, m.61834, m.118111, m.130679, m.116336, m.110298, m.75210, m.129445, m.110317, m.110312, m.59445, m.133411	m.54998, m.54967, m.59784, m.59779, m.130, m.47507, m.80917, m.16364, m.30636, m.30635, m.85753, m.85752, m.85751, m.85748, m.85746, m.85744, m.85741, m.85740, m.61791, m.61790, m.85739, m.85737, m.85735, m.85733, m.85731, m.61789, m.85728, m.85722, m.85721, m.85718, m.85717, m.85714, m.85710, m.59427, m.59419, m.59416, m.59402, m.59401, m.23467, m.105905, m.42551, m.42540, m.97633, m.59398, m.10…
Eye	GO:0018298	protein-chromophore linkage	P	0.000665343	6.11529e-07	5	3	500	18915	over	m.29587, m.29585, m.29584, m.29581, m.29580	m.102011, m.17095, m.44086
Eye	GO:0022839	ion gated channel activity	F	0.000717531	8.83202e-07	23	251	482	18667	over	m.120190, m.56591, m.8082, m.120201, m.120162, m.7788, m.56540, m.56493, m.135774, m.106857, m.36065, m.36062, m.43186, m.43184, m.120692, m.43151, m.43139, m.43130, m.131286, m.43095, m.43123, m.8951, m.43104	m.20026, m.20023, m.20020, m.20017, m.20015, m.11979, m.11978, m.11976, m.11974, m.70210, m.70202, m.70198, m.9322, m.9321, m.16416, m.59447, m.59440, m.59432, m.59425, m.59415, m.59414, m.59407, m.59406, m.59405, m.59404, m.105872, m.105871, m.105870, m.59340, m.105869, m.35365, m.59301, m.105829, m.59228, m.59206, m.23271, m.59199, m.59157, m.136729, m.131833, m.136404, m.7499, m.14691, m.13145…
Eye	GO:0022836	gated channel activity	F	0.000717531	8.83202e-07	23	251	482	18667	over	m.120190, m.56591, m.8082, m.120201, m.120162, m.7788, m.56540, m.56493, m.135774, m.106857, m.36065, m.36062, m.43186, m.43184, m.120692, m.43151, m.43139, m.43130, m.131286, m.43095, m.43123, m.8951, m.43104	m.20026, m.20023, m.20020, m.20017, m.20015, m.11979, m.11978, m.11976, m.11974, m.70210, m.70202, m.70198, m.9322, m.9321, m.16416, m.59447, m.59440, m.59432, m.59425, m.59415, m.59414, m.59407, m.59406, m.59405, m.59404, m.105872, m.105871, m.105870, m.59340, m.105869, m.35365, m.59301, m.105829, m.59228, m.59206, m.23271, m.59199, m.59157, m.136729, m.131833, m.136404, m.7499, m.14691, m.13145…
Eye	GO:0009582	detection of abiotic stimulus	P	0.000717531	9.23294e-07	10	43	495	18875	over	m.6400, m.37313, m.71889, m.71887, m.29587, m.29585, m.29584, m.29581, m.29580, m.133423	m.114274, m.114272, m.11666, m.9207, m.105878, m.105877, m.16061, m.28029, m.28028, m.131495, m.45692, m.19218, m.21042, m.21039, m.17095, m.3914, m.132629, m.10794, m.10313, m.10312, m.10311, m.41437, m.18992, m.18950, m.60404, m.18914, m.104432, m.37402, m.37388, m.13373, m.13372, m.37317, m.119725, m.119722, m.119720, m.119719, m.119715, m.119713, m.119711, m.119709, m.119708, m.44187, m.133726
Eye	GO:0009581	detection of external stimulus	P	0.000717531	9.23294e-07	10	43	495	18875	over	m.6400, m.37313, m.71889, m.71887, m.29587, m.29585, m.29584, m.29581, m.29580, m.133423	m.114274, m.114272, m.11666, m.105878, m.105877, m.16061, m.28029, m.28028, m.73263, m.45692, m.19218, m.21042, m.21039, m.17095, m.3914, m.15963, m.132629, m.10794, m.10313, m.10312, m.10311, m.41437, m.18992, m.18950, m.60404, m.18914, m.104432, m.37402, m.37388, m.13373, m.13372, m.37317, m.119725, m.119722, m.119720, m.119719, m.119715, m.119713, m.119711, m.119709, m.119708, m.44187, m.133726
Eye	GO:0007602	phototransduction	P	0.000941594	1.29815e-06	9	34	496	18884	over	m.6400, m.71889, m.71887, m.29587, m.29585, m.29584, m.29581, m.29580, m.133423	m.114274, m.114272, m.11666, m.105878, m.105877, m.16061, m.28029, m.28028, m.19218, m.21042, m.21039, m.17095, m.132629, m.10794, m.10313, m.10312, m.10311, m.18992, m.18950, m.60404, m.18914, m.104432, m.13373, m.13372, m.119725, m.119722, m.119720, m.119719, m.119715, m.119713, m.119711, m.119709, m.119708, m.133726
Eye	GO:0009583	detection of light stimulus	P	0.00101251	1.5947e-06	9	35	496	18883	over	m.6400, m.71889, m.71887, m.29587, m.29585, m.29584, m.29581, m.29580, m.133423	m.114274, m.114272, m.11666, m.105878, m.105877, m.16061, m.28029, m.28028, m.45692, m.19218, m.21042, m.21039, m.17095, m.132629, m.10794, m.10313, m.10312, m.10311, m.18992, m.18950, m.60404, m.18914, m.104432, m.13373, m.13372, m.119725, m.119722, m.119720, m.119719, m.119715, m.119713, m.119711, m.119709, m.119708, m.133726
Eye	GO:0007267	cell-cell signaling	P	0.00101251	1.60123e-06	35	523	470	18395	over	m.120190, m.8082, m.120201, m.7788, m.115476, m.30634, m.135774, m.51571, m.72966, m.85742, m.46095, m.72965, m.46091, m.118589, m.46088, m.81063, m.85725, m.97026, m.39712, m.85712, m.39709, m.89899, m.60368, m.116361, m.61834, m.118111, m.130679, m.116336, m.110298, m.75210, m.129445, m.110317, m.110312, m.59445, m.133411	m.47927, m.28784, m.414, m.54998, m.54967, m.59784, m.59779, m.298, m.297, m.130, m.47507, m.35514, m.35511, m.80917, m.16364, m.30636, m.30635, m.30613, m.85753, m.85752, m.85751, m.85748, m.85746, m.85744, m.85741, m.85740, m.61791, m.61790, m.85739, m.85737, m.85735, m.85733, m.85731, m.61789, m.85728, m.85722, m.85721, m.85718, m.85717, m.85714, m.85710, m.59427, m.59419, m.59416, m.59402, m.…
Eye	GO:0005216	ion channel activity	F	0.00101251	1.76969e-06	26	324	479	18594	over	m.120190, m.56591, m.8082, m.120201, m.120162, m.7788, m.4225, m.56540, m.56493, m.135774, m.106857, m.10945, m.36065, m.36062, m.18591, m.43186, m.43184, m.120692, m.43151, m.43139, m.43130, m.131286, m.43095, m.43123, m.8951, m.43104	m.20026, m.20023, m.20020, m.20017, m.20015, m.11979, m.11978, m.11976, m.11974, m.28763, m.70210, m.70202, m.54985, m.54981, m.54978, m.54975, m.70198, m.59771, m.59769, m.11733, m.78838, m.78830, m.78819, m.9322, m.9321, m.16416, m.59447, m.59440, m.59432, m.59425, m.59415, m.59414, m.59407, m.59406, m.59405, m.59404, m.105872, m.105871, m.105870, m.59340, m.105869, m.35365, m.59301, m.105829, …
Eye	GO:0022838	substrate-specific channel activity	F	0.00101251	1.96662e-06	26	326	479	18592	over	m.120190, m.56591, m.8082, m.120201, m.120162, m.7788, m.4225, m.56540, m.56493, m.135774, m.106857, m.10945, m.36065, m.36062, m.18591, m.43186, m.43184, m.120692, m.43151, m.43139, m.43130, m.131286, m.43095, m.43123, m.8951, m.43104	m.20026, m.20023, m.20020, m.20017, m.20015, m.11979, m.11978, m.11976, m.11974, m.28763, m.70210, m.70202, m.54985, m.54981, m.54978, m.54975, m.70198, m.59771, m.59769, m.11733, m.78838, m.78830, m.78819, m.9322, m.9321, m.16416, m.59447, m.59440, m.59432, m.59425, m.59415, m.59414, m.59407, m.59406, m.59405, m.59404, m.105872, m.105871, m.105870, m.59340, m.105869, m.35365, m.59301, m.105829, …
Eye	GO:0007601	visual perception	P	0.00101251	1.9778e-06	8	26	497	18892	over	m.37313, m.71889, m.71887, m.29587, m.29585, m.29584, m.29581, m.29580	m.35365, m.85541, m.45692, m.14430, m.14426, m.26207, m.26205, m.26204, m.26203, m.17095, m.39640, m.39630, m.39628, m.15484, m.10474, m.10313, m.10312, m.135478, m.130597, m.37402, m.37388, m.37317, m.75272, m.75270, m.75269, m.75267
Eye	GO:0005344	oxygen transporter activity	F	0.00101251	2.21195e-06	4	1	501	18917	over	m.83676, m.83671, m.83669, m.6795	m.83679
Eye	GO:0015671	oxygen transport	P	0.00101251	2.21195e-06	4	1	501	18917	over	m.83676, m.83671, m.83669, m.6795	m.83679
Eye	GO:0015669	gas transport	P	0.00101251	2.21195e-06	4	1	501	18917	over	m.83676, m.83671, m.83669, m.6795	m.83679
Eye	GO:0005615	extracellular space	C	0.00101251	2.23349e-06	12	74	493	18844	over	m.83676, m.83671, m.83669, m.38635, m.16124, m.63948, m.16809, m.6795, m.15278, m.133411, m.15277, m.15274	m.9620, m.16676, m.16673, m.66829, m.66828, m.66819, m.16536, m.28243, m.80723, m.80719, m.80718, m.80712, m.80710, m.80709, m.80707, m.80704, m.80702, m.80700, m.80685, m.23224, m.131923, m.136778, m.30058, m.21780, m.92067, m.33559, m.83679, m.21375, m.48862, m.55873, m.17433, m.103000, m.81759, m.81757, m.31433, m.106648, m.3831, m.93262, m.86013, m.3620, m.3617, m.125399, m.125388, m.125384, …
Eye	GO:0022803	passive transmembrane transporter activity	F	0.00144715	3.45827e-06	26	337	479	18581	over	m.120190, m.56591, m.8082, m.120201, m.120162, m.7788, m.4225, m.56540, m.56493, m.135774, m.106857, m.10945, m.36065, m.36062, m.18591, m.43186, m.43184, m.120692, m.43151, m.43139, m.43130, m.131286, m.43095, m.43123, m.8951, m.43104	m.16825, m.20026, m.20023, m.20020, m.20017, m.20015, m.11979, m.11978, m.11976, m.11974, m.28763, m.70210, m.70202, m.54985, m.54981, m.54978, m.54975, m.70198, m.59771, m.59769, m.11733, m.78838, m.78830, m.78819, m.9322, m.9321, m.30758, m.30757, m.16416, m.59447, m.59440, m.59432, m.59425, m.59415, m.59414, m.59407, m.59406, m.59405, m.59404, m.105872, m.105871, m.105870, m.59340, m.105869, m…
Eye	GO:0015267	channel activity	F	0.00144715	3.45827e-06	26	337	479	18581	over	m.120190, m.56591, m.8082, m.120201, m.120162, m.7788, m.4225, m.56540, m.56493, m.135774, m.106857, m.10945, m.36065, m.36062, m.18591, m.43186, m.43184, m.120692, m.43151, m.43139, m.43130, m.131286, m.43095, m.43123, m.8951, m.43104	m.16825, m.20026, m.20023, m.20020, m.20017, m.20015, m.11979, m.11978, m.11976, m.11974, m.28763, m.70210, m.70202, m.54985, m.54981, m.54978, m.54975, m.70198, m.59771, m.59769, m.11733, m.78838, m.78830, m.78819, m.9322, m.9321, m.30758, m.30757, m.16416, m.59447, m.59440, m.59432, m.59425, m.59415, m.59414, m.59407, m.59406, m.59405, m.59404, m.105872, m.105871, m.105870, m.59340, m.105869, m…
Eye	GO:0050953	sensory perception of light stimulus	P	0.00158243	3.927e-06	8	29	497	18889	over	m.37313, m.71889, m.71887, m.29587, m.29585, m.29584, m.29581, m.29580	m.35365, m.85541, m.45692, m.14430, m.14426, m.26207, m.26205, m.26204, m.26203, m.17095, m.17033, m.17032, m.39640, m.39630, m.39628, m.15484, m.10474, m.10313, m.10312, m.135478, m.130597, m.99834, m.37402, m.37388, m.37317, m.75272, m.75270, m.75269, m.75267
Eye	GO:0044700	single organism signaling	P	0.00192348	5.12693e-06	121	3053	384	15865	over	m.120190, m.91182, m.108763, m.26326, m.85467, m.54514, m.6400, m.8082, m.108749, m.120201, m.120162, m.7788, m.49777, m.95818, m.95817, m.95816, m.95815, m.54447, m.94297, m.115476, m.30634, m.22760, m.73717, m.91923, m.122253, m.26231, m.117611, m.22756, m.22755, m.51985, m.116493, m.21274, m.21271, m.48301, m.100557, m.100556, m.135774, m.82203, m.37998, m.74698, m.51571, m.20227, m.80441, m.9…	m.56007, m.102533, m.20070, m.20067, m.20061, m.99146, m.44003, m.47992, m.47990, m.99139, m.47985, m.47982, m.99130, m.32014, m.20026, m.63187, m.63183, m.75143, m.75142, m.75140, m.75139, m.47927, m.47925, m.47921, m.47917, m.47911, m.63141, m.23968, m.23967, m.75112, m.47909, m.47907, m.63138, m.63136, m.47900, m.4770, m.4768, m.4760, m.35908, m.35907, m.35906, m.4758, m.94290, m.94286, m.9427…
Eye	GO:0023052	signaling	P	0.00192348	5.12693e-06	121	3053	384	15865	over	m.120190, m.91182, m.108763, m.26326, m.85467, m.54514, m.6400, m.8082, m.108749, m.120201, m.120162, m.7788, m.49777, m.95818, m.95817, m.95816, m.95815, m.54447, m.94297, m.115476, m.30634, m.22760, m.73717, m.91923, m.122253, m.26231, m.117611, m.22756, m.22755, m.51985, m.116493, m.21274, m.21271, m.48301, m.100557, m.100556, m.135774, m.82203, m.37998, m.74698, m.51571, m.20227, m.80441, m.9…	m.56007, m.102533, m.20070, m.20067, m.20061, m.99146, m.44003, m.47992, m.47990, m.99139, m.47985, m.47982, m.99130, m.32014, m.20026, m.63187, m.63183, m.75143, m.75142, m.75140, m.75139, m.47927, m.47925, m.47921, m.47917, m.47911, m.63141, m.23968, m.23967, m.75112, m.47909, m.47907, m.63138, m.63136, m.47900, m.4770, m.4768, m.4760, m.35908, m.35907, m.35906, m.4758, m.94290, m.94286, m.9427…
Eye	GO:0060473	cortical granule	C	0.00196414	6.499e-06	4	2	501	18916	over	m.30339, m.30337, m.30334, m.30330	m.30338, m.30332
Eye	GO:0060468	prevention of polyspermy	P	0.00196414	6.499e-06	4	2	501	18916	over	m.30339, m.30337, m.30334, m.30330	m.30338, m.30332
Eye	GO:0060467	negative regulation of fertilization	P	0.00196414	6.499e-06	4	2	501	18916	over	m.30339, m.30337, m.30334, m.30330	m.30338, m.30332
Eye	GO:0007343	egg activation	P	0.00196414	6.499e-06	4	2	501	18916	over	m.30339, m.30337, m.30334, m.30330	m.30338, m.30332
Eye	GO:2000360	negative regulation of binding of sperm to zona pellucida	P	0.00196414	6.499e-06	4	2	501	18916	over	m.30339, m.30337, m.30334, m.30330	m.30338, m.30332
Eye	GO:2000359	regulation of binding of sperm to zona pellucida	P	0.00196414	6.499e-06	4	2	501	18916	over	m.30339, m.30337, m.30334, m.30330	m.30338, m.30332
Eye	GO:0070002	glutamic-type peptidase activity	F	0.00196414	6.499e-06	4	2	501	18916	over	m.30339, m.30337, m.30334, m.30330	m.30338, m.30332
Eye	GO:0007154	cell communication	P	0.00201551	6.85421e-06	122	3104	383	15814	over	m.120190, m.91182, m.108763, m.26326, m.85467, m.54514, m.6400, m.8082, m.108749, m.120201, m.120162, m.7788, m.49777, m.95818, m.95817, m.95816, m.95815, m.54447, m.94297, m.115476, m.30634, m.22760, m.73717, m.91923, m.122253, m.26231, m.117611, m.22756, m.22755, m.51985, m.116493, m.21274, m.21271, m.48301, m.100557, m.100556, m.135774, m.82203, m.37998, m.74698, m.51571, m.20227, m.80441, m.9…	m.56007, m.102533, m.20070, m.20067, m.20061, m.99146, m.44003, m.47992, m.47990, m.99139, m.47985, m.47982, m.99130, m.32014, m.20026, m.63187, m.63183, m.75143, m.75142, m.75140, m.75139, m.47927, m.47925, m.47921, m.47917, m.47911, m.63141, m.23968, m.23967, m.75112, m.47909, m.47907, m.63138, m.63136, m.47900, m.4770, m.4768, m.4760, m.35908, m.35907, m.35906, m.4758, m.94290, m.94286, m.9427…
Eye	GO:0004872	receptor activity	F	0.00474095	1.65585e-05	22	282	483	18636	over	m.120190, m.8082, m.120201, m.120162, m.7788, m.22756, m.22755, m.135774, m.29587, m.120295, m.29585, m.29584, m.29582, m.29581, m.29580, m.120329, m.131286, m.127283, m.8951, m.27425, m.39129, m.39123	m.44003, m.4770, m.4768, m.114482, m.114434, m.9543, m.28713, m.28712, m.16727, m.399, m.28679, m.28670, m.28668, m.30936, m.9360, m.133352, m.78725, m.78721, m.11604, m.4404, m.78713, m.130, m.4324, m.102011, m.30560, m.59340, m.59301, m.59206, m.59199, m.136729, m.80519, m.47019, m.47013, m.30172, m.30169, m.30166, m.30138, m.30133, m.73263, m.112543, m.112538, m.73125, m.19606, m.136404, m.129…
Eye	GO:0008237	metallopeptidase activity	F	0.008408	3.0139e-05	9	53	496	18865	over	m.95049, m.95047, m.95045, m.31579, m.31569, m.31553, m.118375, m.30339, m.30337	m.16635, m.16632, m.9270, m.80984, m.80983, m.80982, m.80981, m.4354, m.16369, m.30332, m.19904, m.30058, m.19482, m.19480, m.2507, m.90853, m.57362, m.19030, m.90699, m.103568, m.5699, m.55873, m.31581, m.31561, m.101806, m.86359, m.3886, m.118379, m.22686, m.60910, m.34616, m.72789, m.72787, m.72786, m.72782, m.72781, m.89230, m.10141, m.89229, m.89226, m.89216, m.89210, m.89208, m.32927, m.329…
Eye	GO:0005576	extracellular region	C	0.00849791	3.12423e-05	23	317	482	18601	over	m.95049, m.95047, m.95045, m.83681, m.37313, m.83676, m.83671, m.83669, m.6718, m.16639, m.38635, m.16124, m.63948, m.130679, m.91704, m.16809, m.31780, m.6795, m.15278, m.133411, m.15277, m.15274, m.14234	m.20082, m.9620, m.63033, m.63032, m.54995, m.54993, m.16693, m.16676, m.16673, m.66829, m.66828, m.66819, m.16536, m.11666, m.11665, m.4426, m.78730, m.59537, m.11596, m.54643, m.28243, m.133088, m.80723, m.80719, m.80718, m.80712, m.80710, m.80709, m.80707, m.80704, m.80702, m.80700, m.80685, m.23224, m.131923, m.136778, m.59040, m.59039, m.59038, m.59037, m.59036, m.59035, m.59034, m.59033, m.…
Eye	GO:0009881	photoreceptor activity	F	0.0106484	4.01274e-05	5	11	500	18907	over	m.29587, m.29585, m.29584, m.29581, m.29580	m.102011, m.57060, m.57058, m.57057, m.57055, m.57054, m.57052, m.90060, m.17095, m.18950, m.133726
Eye	GO:0051606	detection of stimulus	P	0.0107877	4.16437e-05	10	70	495	18848	over	m.6400, m.37313, m.71889, m.71887, m.29587, m.29585, m.29584, m.29581, m.29580, m.133423	m.54985, m.54981, m.54978, m.54975, m.114274, m.114272, m.11666, m.9207, m.105878, m.105877, m.16061, m.28029, m.28028, m.42112, m.42109, m.73263, m.2667, m.131495, m.45692, m.19218, m.38339, m.38337, m.38335, m.38334, m.38331, m.38329, m.38327, m.38325, m.38321, m.38319, m.38315, m.38313, m.38312, m.38311, m.21042, m.21039, m.17095, m.3914, m.15963, m.132629, m.132571, m.10794, m.10313, m.10312,…
Eye	GO:0070001	aspartic-type peptidase activity	F	0.0129773	5.12888e-05	4	5	501	18913	over	m.30339, m.30337, m.30334, m.30330	m.35938, m.30338, m.30332, m.20447, m.20443
Eye	GO:0038023	signaling receptor activity	F	0.0140994	5.70197e-05	19	242	486	18676	over	m.120190, m.8082, m.120201, m.120162, m.7788, m.22756, m.22755, m.135774, m.29587, m.120295, m.29585, m.29584, m.29582, m.29581, m.29580, m.120329, m.27425, m.39129, m.39123	m.44003, m.4770, m.4768, m.9543, m.28713, m.28712, m.16727, m.399, m.30936, m.9360, m.133352, m.78725, m.78721, m.11604, m.4404, m.78713, m.130, m.102011, m.30560, m.59340, m.59301, m.59206, m.59199, m.136729, m.80519, m.30172, m.30169, m.30166, m.30138, m.30133, m.112543, m.112538, m.73125, m.19606, m.136404, m.129202, m.129201, m.2667, m.112360, m.112358, m.69770, m.69766, m.69764, m.129196, m.…
Eye	GO:0004181	metallocarboxypeptidase activity	F	0.0165723	6.85434e-05	3	1	502	18917	over	m.95049, m.95047, m.95045	m.101806
Eye	GO:0009314	response to radiation	P	0.0241657	0.000102171	18	232	487	18686	over	m.6400, m.95818, m.95817, m.95816, m.95815, m.117611, m.71889, m.71887, m.67042, m.130679, m.29587, m.29585, m.29584, m.29581, m.29580, m.95881, m.95880, m.133423	m.23968, m.23967, m.114274, m.114272, m.11666, m.42702, m.35404, m.35403, m.35401, m.42547, m.42543, m.42530, m.105878, m.105877, m.100999, m.16061, m.28029, m.28028, m.117615, m.117605, m.117587, m.117581, m.69985, m.69983, m.69981, m.69979, m.14724, m.95900, m.45692, m.33624, m.52751, m.52747, m.95899, m.95896, m.95894, m.95892, m.95891, m.95890, m.95888, m.95887, m.95886, m.95884, m.95883, m.9…
Eye	GO:0009416	response to light stimulus	P	0.0299605	0.000129425	12	116	493	18802	over	m.6400, m.117611, m.71889, m.71887, m.67042, m.130679, m.29587, m.29585, m.29584, m.29581, m.29580, m.133423	m.114274, m.114272, m.11666, m.42702, m.35404, m.35403, m.35401, m.42547, m.42543, m.42530, m.105878, m.105877, m.16061, m.28029, m.28028, m.117615, m.117605, m.117587, m.117581, m.14724, m.45692, m.19218, m.14292, m.21042, m.21039, m.40126, m.40124, m.40121, m.40119, m.134557, m.17520, m.36666, m.90060, m.17095, m.62349, m.62346, m.62345, m.79157, m.79155, m.120703, m.67051, m.67036, m.67028, m.…
Eye	GO:0051049	regulation of transport	P	0.0300652	0.000132641	29	498	476	18420	over	m.49777, m.116493, m.51571, m.80441, m.116471, m.46095, m.46091, m.116509, m.46088, m.80381, m.80414, m.100871, m.38635, m.10945, m.47905, m.43186, m.43184, m.118111, m.61410, m.47821, m.43151, m.11119, m.43139, m.43130, m.43095, m.16809, m.43123, m.27425, m.43104	m.20023, m.20020, m.20017, m.20015, m.47927, m.47925, m.47921, m.47917, m.47911, m.47909, m.47907, m.47900, m.28784, m.28783, m.28782, m.47888, m.47884, m.47879, m.47877, m.47872, m.47870, m.47868, m.47863, m.47855, m.47853, m.47849, m.47847, m.47845, m.47837, m.47833, m.47831, m.47827, m.47823, m.47807, m.63025, m.51023, m.51020, m.51017, m.51014, m.54985, m.54981, m.54978, m.54975, m.59706, m.4…
Eye	GO:0032501	multicellular organismal process	P	0.0344959	0.000158292	149	4241	356	14677	over	m.120190, m.91182, m.54514, m.44889, m.45203, m.8082, m.108749, m.109024, m.120201, m.7788, m.37313, m.54447, m.97136, m.13909, m.106177, m.65063, m.115476, m.100615, m.30634, m.73717, m.91923, m.126883, m.122253, m.43764, m.26231, m.72633, m.117611, m.116493, m.48301, m.135774, m.82203, m.37998, m.51571, m.18740, m.80441, m.14074, m.14073, m.94656, m.116471, m.72966, m.85742, m.46095, m.72965, m…	m.56008, m.56003, m.20070, m.34, m.16812, m.20069, m.20067, m.20066, m.20065, m.20063, m.20061, m.99146, m.99145, m.15, m.32021, m.32020, m.99139, m.99130, m.32018, m.32017, m.32014, m.32012, m.32011, m.32008, m.32006, m.32003, m.32002, m.32001, m.32000, m.20026, m.20023, m.75164, m.20020, m.63187, m.63183, m.20017, m.20015, m.75143, m.75142, m.75140, m.75139, m.47927, m.47925, m.47921, m.121652,…
Eye	GO:0060002	plus-end directed microfilament motor activity	F	0.0344959	0.000168041	3	2	502	18916	over	m.41962, m.41956, m.61410	m.61415, m.41957
Eye	GO:0030070	insulin processing	P	0.0344959	0.000168041	3	2	502	18916	over	m.15278, m.15277, m.15274	m.15286, m.15282
Eye	GO:0034231	islet amyloid polypeptide processing	P	0.0344959	0.000168041	3	2	502	18916	over	m.15278, m.15277, m.15274	m.15286, m.15282
Eye	GO:0034230	enkephalin processing	P	0.0344959	0.000168041	3	2	502	18916	over	m.15278, m.15277, m.15274	m.15286, m.15282
Eye	GO:0004165	dodecenoyl-CoA delta-isomerase activity	F	0.0396557	0.00019682	7	40	498	18878	over	m.117852, m.117842, m.117838, m.117812, m.117808, m.117800, m.117752	m.117856, m.117855, m.117848, m.117844, m.117834, m.117832, m.117829, m.117826, m.117825, m.117823, m.117818, m.117817, m.117814, m.117804, m.117797, m.117793, m.117791, m.117789, m.117785, m.117784, m.117781, m.117779, m.117777, m.117776, m.117773, m.117768, m.117766, m.117764, m.117759, m.117756, m.117754, m.117748, m.117746, m.117744, m.117741, m.117739, m.117737, m.117733, m.117729, m.6749
Eye	GO:0005262	calcium channel activity	F	0.048611	0.000245736	12	125	493	18793	over	m.8082, m.36065, m.36062, m.43186, m.43184, m.120692, m.43151, m.43139, m.43130, m.43095, m.43123, m.43104	m.20026, m.20023, m.20020, m.20017, m.20015, m.70210, m.70202, m.54985, m.54981, m.54978, m.54975, m.70198, m.9322, m.9321, m.59340, m.59301, m.59288, m.59228, m.59223, m.59206, m.59199, m.59157, m.2667, m.7499, m.14691, m.64681, m.64676, m.64667, m.64664, m.64661, m.90341, m.134557, m.90339, m.132945, m.43191, m.43181, m.43179, m.43176, m.43171, m.43169, m.43149, m.43143, m.43141, m.43121, m.431…
Gill	GO:0070160	occluding junction	C	0.00419722	1.70515e-06	20	214	462	18727	over	m.98191, m.98190, m.73670, m.73663, m.94309, m.98385, m.47853, m.47849, m.73525, m.98005, m.47831, m.98349, m.98348, m.73504, m.47823, m.47821, m.98337, m.73450, m.122429, m.75167	m.75168, m.47925, m.47921, m.47917, m.47911, m.47909, m.47907, m.47905, m.47900, m.47888, m.47884, m.47879, m.47877, m.47872, m.47870, m.47868, m.47863, m.47855, m.47847, m.47845, m.47837, m.47833, m.47827, m.47807, m.9423, m.97993, m.97983, m.97982, m.97974, m.97973, m.97972, m.97963, m.97942, m.97941, m.97934, m.97933, m.97924, m.97923, m.73706, m.73699, m.73692, m.73685, m.73681, m.73655, m.73…
Gill	GO:0005344	oxygen transporter activity	F	0.00419722	1.83641e-06	4	1	478	18940	over	m.83676, m.83671, m.83669, m.6795	m.83679
Gill	GO:0015671	oxygen transport	P	0.00419722	1.83641e-06	4	1	478	18940	over	m.83676, m.83671, m.83669, m.6795	m.83679
Gill	GO:0015669	gas transport	P	0.00419722	1.83641e-06	4	1	478	18940	over	m.83676, m.83671, m.83669, m.6795	m.83679
Gill	GO:0005923	tight junction	C	0.00419722	2.6511e-06	19	201	463	18740	over	m.98191, m.98190, m.73670, m.73663, m.94309, m.98385, m.47853, m.47849, m.73525, m.98005, m.47831, m.98349, m.98348, m.73504, m.47823, m.47821, m.98337, m.73450, m.122429	m.47925, m.47921, m.47917, m.47911, m.47909, m.47907, m.47905, m.47900, m.47888, m.47884, m.47879, m.47877, m.47872, m.47870, m.47868, m.47863, m.47855, m.47847, m.47845, m.47837, m.47833, m.47827, m.47807, m.9423, m.97993, m.97983, m.97982, m.97974, m.97973, m.97972, m.97963, m.97942, m.97941, m.97934, m.97933, m.97924, m.97923, m.73706, m.73699, m.73692, m.73685, m.73681, m.73655, m.73653, m.73…
Gill	GO:0043296	apical junction complex	C	0.00419722	2.68645e-06	20	221	462	18720	over	m.98191, m.98190, m.73670, m.73663, m.94309, m.98385, m.47853, m.47849, m.73525, m.98005, m.47831, m.98349, m.98348, m.73504, m.47823, m.47821, m.98337, m.73450, m.122429, m.75167	m.75168, m.47925, m.47921, m.47917, m.47911, m.47909, m.47907, m.47905, m.47900, m.47888, m.47884, m.47879, m.47877, m.47872, m.47870, m.47868, m.47863, m.47855, m.47847, m.47845, m.47837, m.47833, m.47827, m.47807, m.9423, m.97993, m.97983, m.97982, m.97974, m.97973, m.97972, m.97963, m.97942, m.97941, m.97934, m.97933, m.97924, m.97923, m.35514, m.35511, m.73706, m.73699, m.73692, m.73685, m.73…
Gill	GO:0008233	peptidase activity	F	0.00419722	4.53493e-06	27	383	455	18558	over	m.95049, m.95047, m.95045, m.29837, m.29836, m.29835, m.130523, m.16639, m.18740, m.89169, m.21194, m.21192, m.21190, m.78092, m.94611, m.21600, m.94563, m.52925, m.94536, m.39976, m.113143, m.31780, m.82294, m.30339, m.30337, m.30334, m.30330	m.20087, m.75152, m.75150, m.121672, m.121671, m.35938, m.82288, m.82282, m.82277, m.82276, m.82270, m.82269, m.82262, m.82255, m.82250, m.82248, m.82247, m.82240, m.82234, m.82230, m.82229, m.82227, m.82225, m.35839, m.70162, m.28614, m.16635, m.16632, m.47729, m.47727, m.47725, m.47723, m.30852, m.9358, m.73954, m.47682, m.35683, m.42786, m.42780, m.9270, m.80986, m.80984, m.80983, m.80982, m.8…
Gill	GO:0060473	cortical granule	C	0.00419722	5.40084e-06	4	2	478	18939	over	m.30339, m.30337, m.30334, m.30330	m.30338, m.30332
Gill	GO:0060468	prevention of polyspermy	P	0.00419722	5.40084e-06	4	2	478	18939	over	m.30339, m.30337, m.30334, m.30330	m.30338, m.30332
Gill	GO:0060467	negative regulation of fertilization	P	0.00419722	5.40084e-06	4	2	478	18939	over	m.30339, m.30337, m.30334, m.30330	m.30338, m.30332
Gill	GO:0007343	egg activation	P	0.00419722	5.40084e-06	4	2	478	18939	over	m.30339, m.30337, m.30334, m.30330	m.30338, m.30332
Gill	GO:2000360	negative regulation of binding of sperm to zona pellucida	P	0.00419722	5.40084e-06	4	2	478	18939	over	m.30339, m.30337, m.30334, m.30330	m.30338, m.30332
Gill	GO:2000359	regulation of binding of sperm to zona pellucida	P	0.00419722	5.40084e-06	4	2	478	18939	over	m.30339, m.30337, m.30334, m.30330	m.30338, m.30332
Gill	GO:0070002	glutamic-type peptidase activity	F	0.00419722	5.40084e-06	4	2	478	18939	over	m.30339, m.30337, m.30334, m.30330	m.30338, m.30332
Gill	GO:0005911	cell-cell junction	C	0.00960285	1.32392e-05	26	384	456	18557	over	m.98191, m.98190, m.92996, m.73670, m.73663, m.73661, m.94309, m.73645, m.88077, m.98385, m.47853, m.47849, m.73525, m.98005, m.31479, m.47831, m.98349, m.98348, m.73504, m.47823, m.47821, m.98337, m.73450, m.122429, m.75167, m.107405	m.56007, m.16825, m.75168, m.107383, m.107377, m.107373, m.47927, m.47925, m.47921, m.107361, m.47917, m.47911, m.47909, m.47907, m.47905, m.47900, m.107342, m.107331, m.107324, m.107312, m.107300, m.414, m.47888, m.47884, m.47879, m.47877, m.47872, m.47870, m.47868, m.47863, m.47855, m.47847, m.47845, m.107288, m.47837, m.47833, m.47827, m.47807, m.9423, m.97993, m.97983, m.97982, m.97974, m.979…
Gill	GO:0018298	protein-chromophore linkage	P	0.0164716	2.4223e-05	4	4	478	18937	over	m.29587, m.29584, m.29581, m.29580	m.102011, m.29585, m.17095, m.44086
Gill	GO:0006911	phagocytosis, engulfment	P	0.0211184	3.41657e-05	6	20	476	18921	over	m.58897, m.58891, m.58920, m.58915, m.58906, m.58902	m.121375, m.121374, m.121373, m.121372, m.121371, m.121370, m.121369, m.121368, m.105807, m.105803, m.76645, m.76628, m.76611, m.58913, m.58911, m.58909, m.58904, m.58895, m.58893, m.116142
Gill	GO:0004930	G-protein coupled receptor activity	F	0.0211184	3.49386e-05	9	57	473	18884	over	m.18013, m.115327, m.115318, m.115307, m.29587, m.29584, m.29581, m.29580, m.116704	m.28713, m.28712, m.16727, m.399, m.30936, m.9360, m.133352, m.130, m.30138, m.30133, m.136404, m.2667, m.21780, m.14493, m.134717, m.29808, m.29806, m.29804, m.29802, m.29585, m.17095, m.101816, m.106656, m.106648, m.132829, m.15840, m.10953, m.39775, m.39773, m.39771, m.39769, m.132571, m.137100, m.27425, m.8082, m.8080, m.132083, m.116712, m.116710, m.116708, m.116706, m.116702, m.22265, m.102…
Gill	GO:0070001	aspartic-type peptidase activity	F	0.0233986	4.27455e-05	4	5	478	18936	over	m.30339, m.30337, m.30334, m.30330	m.35938, m.30338, m.30332, m.20447, m.20443
Gill	GO:0010324	membrane invagination	P	0.0233986	4.3012e-05	6	21	476	18920	over	m.58897, m.58891, m.58920, m.58915, m.58906, m.58902	m.121375, m.121374, m.121373, m.121372, m.121371, m.121370, m.121369, m.121368, m.105807, m.105803, m.76645, m.76628, m.76611, m.58913, m.58911, m.58909, m.58904, m.58895, m.58893, m.46533, m.116142
Gill	GO:0004181	metallocarboxypeptidase activity	F	0.0308967	5.96351e-05	3	1	479	18940	over	m.95049, m.95047, m.95045	m.101806
Gill	GO:0002092	positive regulation of receptor internalization	P	0.0390165	8.24797e-05	7	36	475	18905	over	m.73670, m.73663, m.94309, m.73525, m.73504, m.73450, m.16809	m.73706, m.73699, m.73692, m.73685, m.73681, m.73655, m.73653, m.73642, m.73636, m.73629, m.73623, m.73607, m.73602, m.73596, m.73586, m.73582, m.73576, m.73569, m.73563, m.73556, m.73549, m.73539, m.73535, m.73522, m.73514, m.73501, m.73491, m.73488, m.73480, m.73471, m.73467, m.73461, m.106315, m.27535, m.27534, m.94313
Gill	GO:0002090	regulation of receptor internalization	P	0.0390165	8.24797e-05	7	36	475	18905	over	m.73670, m.73663, m.94309, m.73525, m.73504, m.73450, m.16809	m.73706, m.73699, m.73692, m.73685, m.73681, m.73655, m.73653, m.73642, m.73636, m.73629, m.73623, m.73607, m.73602, m.73596, m.73586, m.73582, m.73576, m.73569, m.73563, m.73556, m.73549, m.73539, m.73535, m.73522, m.73514, m.73501, m.73491, m.73488, m.73480, m.73471, m.73467, m.73461, m.106315, m.27535, m.27534, m.94313
Gill	GO:0003094	glomerular filtration	P	0.0428035	9.83537e-05	6	25	476	18916	over	m.73670, m.73663, m.94309, m.73525, m.73504, m.73450	m.73706, m.73699, m.73685, m.73655, m.73642, m.73623, m.73607, m.73602, m.73586, m.73582, m.73569, m.73556, m.73549, m.73539, m.73514, m.73491, m.73471, m.55706, m.55697, m.55694, m.55690, m.55688, m.43276, m.43274, m.94313
Gill	GO:0097205	renal filtration	P	0.0428035	9.83537e-05	6	25	476	18916	over	m.73670, m.73663, m.94309, m.73525, m.73504, m.73450	m.73706, m.73699, m.73685, m.73655, m.73642, m.73623, m.73607, m.73602, m.73586, m.73582, m.73569, m.73556, m.73549, m.73539, m.73514, m.73491, m.73471, m.55706, m.55697, m.55694, m.55690, m.55688, m.43276, m.43274, m.94313
Heamolymph	GO:0001525	angiogenesis	P	6.27015e-07	5.763e-11	25	94	831	18473	over	m.120420, m.16809, m.120295, m.120286, m.43573, m.43569, m.43561, m.43557, m.43550, m.73224, m.43546, m.103598, m.103591, m.103581, m.120383, m.120370, m.120358, m.120343, m.120319, m.120308, m.120307, m.36851, m.36831, m.36821, m.17610	m.82294, m.82288, m.82282, m.82262, m.82240, m.82230, m.82227, m.82225, m.11733, m.4404, m.16124, m.4049, m.7865, m.73226, m.73222, m.73217, m.73206, m.14669, m.69764, m.21796, m.21794, m.7395, m.45697, m.131342, m.14292, m.14291, m.14290, m.26207, m.26205, m.26204, m.26203, m.38144, m.38141, m.14192, m.2080, m.57166, m.103594, m.36856, m.36818, m.40051, m.17613, m.5421, m.93916, m.93915, m.93914…
Heamolymph	GO:0048514	blood vessel morphogenesis	P	9.79481e-06	1.80052e-09	27	133	829	18434	over	m.120420, m.16809, m.120295, m.120286, m.43573, m.43569, m.43561, m.43557, m.43550, m.73224, m.43546, m.54043, m.103598, m.103591, m.103581, m.120383, m.120370, m.120358, m.120343, m.120319, m.120308, m.120307, m.36851, m.36831, m.36821, m.73125, m.17610	m.23968, m.23967, m.82294, m.82288, m.82282, m.82262, m.82240, m.82230, m.82227, m.82225, m.11733, m.30846, m.4404, m.16124, m.4049, m.7865, m.73226, m.73222, m.73217, m.73206, m.54051, m.54049, m.54047, m.54045, m.54041, m.14669, m.69770, m.69766, m.69764, m.21796, m.21794, m.7395, m.45697, m.131342, m.14292, m.14291, m.14290, m.26207, m.26205, m.26204, m.26203, m.38144, m.38141, m.14192, m.2080…
Heamolymph	GO:0001568	blood vessel development	P	4.54116e-05	1.25216e-08	28	158	828	18409	over	m.120420, m.16809, m.120295, m.120286, m.43573, m.43569, m.43561, m.43557, m.43550, m.73224, m.43546, m.54043, m.103598, m.103591, m.103581, m.120383, m.120370, m.120358, m.120343, m.120319, m.120308, m.120307, m.36851, m.36831, m.36821, m.73128, m.73125, m.17610	m.23968, m.23967, m.82294, m.82288, m.82282, m.82262, m.82240, m.82230, m.82227, m.82225, m.11733, m.30847, m.30846, m.4404, m.16124, m.4049, m.92586, m.7865, m.73226, m.73222, m.73217, m.73206, m.54051, m.54049, m.54047, m.54045, m.54041, m.14832, m.73127, m.14669, m.69770, m.69766, m.69764, m.21796, m.21794, m.7395, m.45697, m.131342, m.14292, m.14291, m.14290, m.26207, m.26205, m.26204, m.2620…
Heamolymph	GO:0001944	vasculature development	P	0.000108082	3.97359e-08	29	179	827	18388	over	m.120420, m.16809, m.120295, m.120286, m.43573, m.43569, m.43561, m.43557, m.43550, m.73224, m.43546, m.96172, m.54043, m.103598, m.103591, m.103581, m.120383, m.120370, m.120358, m.120343, m.120319, m.120308, m.120307, m.36851, m.36831, m.36821, m.73128, m.73125, m.17610	m.23968, m.23967, m.82294, m.82288, m.82282, m.82262, m.82240, m.82230, m.82227, m.82225, m.11733, m.30847, m.30846, m.35617, m.35615, m.35614, m.35613, m.35612, m.35607, m.35606, m.35605, m.35604, m.4404, m.16124, m.4049, m.92586, m.7865, m.73226, m.73222, m.73217, m.73206, m.54051, m.54049, m.54047, m.54045, m.54041, m.14832, m.73127, m.14669, m.69770, m.69766, m.69764, m.21796, m.21794, m.7395…
Heamolymph	GO:0009653	anatomical structure morphogenesis	P	0.000165112	1.45954e-07	127	1705	729	16862	over	m.108796, m.120420, m.40464, m.124313, m.55692, m.40456, m.108777, m.116493, m.127462, m.63032, m.108757, m.16809, m.77167, m.120295, m.90595, m.116468, m.102675, m.120286, m.90586, m.81419, m.43573, m.108726, m.47907, m.108720, m.42485, m.43569, m.43561, m.65511, m.46370, m.43557, m.43550, m.61602, m.73224, m.43546, m.65058, m.96172, m.43099, m.112508, m.33182, m.44157, m.121652, m.54043, m.1216…	m.20070, m.34, m.20067, m.20061, m.20026, m.20023, m.20020, m.20017, m.20015, m.47927, m.47925, m.47921, m.121650, m.47917, m.47911, m.121646, m.23968, m.121645, m.23967, m.75112, m.47909, m.47905, m.47900, m.63123, m.63121, m.4770, m.4768, m.82294, m.82288, m.82282, m.82262, m.28789, m.28788, m.82240, m.126458, m.82230, m.82227, m.82225, m.82212, m.82209, m.82208, m.82204, m.82203, m.414, m.1674…
Heamolymph	GO:0045760	positive regulation of action potential	P	0.000165112	1.66933e-07	10	18	846	18549	over	m.47907, m.47884, m.47870, m.47868, m.47853, m.47849, m.47833, m.47831, m.47823, m.47821	m.47925, m.47921, m.47917, m.47911, m.47909, m.47905, m.47900, m.47888, m.47879, m.47877, m.47872, m.47863, m.47855, m.47847, m.47845, m.47837, m.47827, m.47807
Heamolymph	GO:0034112	positive regulation of homotypic cell-cell adhesion	P	0.000165112	1.66933e-07	10	18	846	18549	over	m.47907, m.47884, m.47870, m.47868, m.47853, m.47849, m.47833, m.47831, m.47823, m.47821	m.47925, m.47921, m.47917, m.47911, m.47909, m.47905, m.47900, m.47888, m.47879, m.47877, m.47872, m.47863, m.47855, m.47847, m.47845, m.47837, m.47827, m.47807
Heamolymph	GO:0034110	regulation of homotypic cell-cell adhesion	P	0.000165112	1.66933e-07	10	18	846	18549	over	m.47907, m.47884, m.47870, m.47868, m.47853, m.47849, m.47833, m.47831, m.47823, m.47821	m.47925, m.47921, m.47917, m.47911, m.47909, m.47905, m.47900, m.47888, m.47879, m.47877, m.47872, m.47863, m.47855, m.47847, m.47845, m.47837, m.47827, m.47807
Heamolymph	GO:0033270	paranode region of axon	C	0.000165112	1.66933e-07	10	18	846	18549	over	m.47907, m.47884, m.47870, m.47868, m.47853, m.47849, m.47833, m.47831, m.47823, m.47821	m.47925, m.47921, m.47917, m.47911, m.47909, m.47905, m.47900, m.47888, m.47879, m.47877, m.47872, m.47863, m.47855, m.47847, m.47845, m.47837, m.47827, m.47807
Heamolymph	GO:0043194	axon initial segment	C	0.000165112	1.66933e-07	10	18	846	18549	over	m.47907, m.47884, m.47870, m.47868, m.47853, m.47849, m.47833, m.47831, m.47823, m.47821	m.47925, m.47921, m.47917, m.47911, m.47909, m.47905, m.47900, m.47888, m.47879, m.47877, m.47872, m.47863, m.47855, m.47847, m.47845, m.47837, m.47827, m.47807
Heamolymph	GO:0010650	positive regulation of cell communication by electrical coupling	P	0.000165112	1.66933e-07	10	18	846	18549	over	m.47907, m.47884, m.47870, m.47868, m.47853, m.47849, m.47833, m.47831, m.47823, m.47821	m.47925, m.47921, m.47917, m.47911, m.47909, m.47905, m.47900, m.47888, m.47879, m.47877, m.47872, m.47863, m.47855, m.47847, m.47845, m.47837, m.47827, m.47807
Heamolymph	GO:0016529	sarcoplasmic reticulum	C	0.000172118	2.15691e-07	12	31	844	18536	over	m.47907, m.17271, m.59157, m.47884, m.47870, m.47868, m.47853, m.47849, m.47833, m.47831, m.47823, m.47821	m.47925, m.47921, m.47917, m.47911, m.47909, m.47905, m.47900, m.47888, m.47879, m.47877, m.47872, m.47863, m.47855, m.47847, m.47845, m.47837, m.47827, m.47807, m.66713, m.42761, m.23352, m.23350, m.59228, m.42112, m.42109, m.73001, m.73000, m.38433, m.38426, m.2327, m.20275
Heamolymph	GO:0033268	node of Ranvier	C	0.000172118	2.44756e-07	10	19	846	18548	over	m.47907, m.47884, m.47870, m.47868, m.47853, m.47849, m.47833, m.47831, m.47823, m.47821	m.47925, m.47921, m.47917, m.47911, m.47909, m.47905, m.47900, m.47888, m.47879, m.47877, m.47872, m.47863, m.47855, m.47847, m.47845, m.47837, m.47827, m.47807, m.32257
Heamolymph	GO:0072660	maintenance of protein location in plasma membrane	P	0.000172118	2.44756e-07	10	19	846	18548	over	m.47907, m.47884, m.47870, m.47868, m.47853, m.47849, m.47833, m.47831, m.47823, m.47821	m.47925, m.47921, m.47917, m.47911, m.47909, m.47905, m.47900, m.47888, m.47879, m.47877, m.47872, m.47863, m.47855, m.47847, m.47845, m.47837, m.47827, m.47807, m.132851
Heamolymph	GO:0072658	maintenance of protein location in membrane	P	0.000172118	2.44756e-07	10	19	846	18548	over	m.47907, m.47884, m.47870, m.47868, m.47853, m.47849, m.47833, m.47831, m.47823, m.47821	m.47925, m.47921, m.47917, m.47911, m.47909, m.47905, m.47900, m.47888, m.47879, m.47877, m.47872, m.47863, m.47855, m.47847, m.47845, m.47837, m.47827, m.47807, m.132851
Heamolymph	GO:0048646	anatomical structure formation involved in morphogenesis	P	0.000172118	2.57297e-07	49	460	807	18107	over	m.120420, m.127462, m.63032, m.16809, m.77167, m.120295, m.90595, m.120286, m.90586, m.43573, m.43569, m.43561, m.46370, m.43557, m.43550, m.73224, m.43546, m.44157, m.121652, m.121651, m.103598, m.103591, m.103581, m.121633, m.14457, m.125509, m.29634, m.80449, m.80445, m.120383, m.120370, m.120358, m.90647, m.120343, m.88523, m.120319, m.90619, m.120308, m.120307, m.125632, m.128441, m.91232, m…	m.20023, m.20020, m.20017, m.20015, m.121650, m.121646, m.121645, m.82294, m.82288, m.82282, m.82262, m.82240, m.82230, m.82227, m.82225, m.82212, m.82209, m.82208, m.82204, m.82203, m.59839, m.59838, m.63033, m.4668, m.30900, m.16617, m.16613, m.11733, m.4404, m.9236, m.11596, m.66637, m.66636, m.28338, m.47407, m.35424, m.35423, m.28291, m.28290, m.61645, m.92762, m.92755, m.92753, m.92752, m.9…
Heamolymph	GO:0004713	protein tyrosine kinase activity	F	0.000172118	2.78754e-07	21	110	835	18457	over	m.120420, m.120296, m.120295, m.120291, m.120286, m.97519, m.46163, m.120385, m.120383, m.120370, m.120358, m.120343, m.120321, m.120319, m.120308, m.120307, m.36851, m.36831, m.36821, m.73125, m.69644	m.4770, m.4768, m.9543, m.59706, m.82014, m.82013, m.30560, m.105610, m.105609, m.105608, m.2944, m.2943, m.30172, m.30169, m.30166, m.19606, m.69648, m.69646, m.69645, m.69643, m.69642, m.69641, m.69640, m.69639, m.131378, m.21441, m.90845, m.90838, m.90832, m.21248, m.57166, m.134725, m.88143, m.88138, m.36856, m.36818, m.5194, m.74402, m.74401, m.10916, m.106272, m.106271, m.106255, m.106254, …
Heamolymph	GO:0016528	sarcoplasm	C	0.000172118	2.84755e-07	12	32	844	18535	over	m.47907, m.17271, m.59157, m.47884, m.47870, m.47868, m.47853, m.47849, m.47833, m.47831, m.47823, m.47821	m.47925, m.47921, m.47917, m.47911, m.47909, m.47905, m.47900, m.47888, m.47879, m.47877, m.47872, m.47863, m.47855, m.47847, m.47845, m.47837, m.47827, m.47807, m.30870, m.66713, m.42761, m.23352, m.23350, m.59228, m.42112, m.42109, m.73001, m.73000, m.38433, m.38426, m.2327, m.20275
Heamolymph	GO:0010649	regulation of cell communication by electrical coupling	P	0.000191856	3.52677e-07	10	20	846	18547	over	m.47907, m.47884, m.47870, m.47868, m.47853, m.47849, m.47833, m.47831, m.47823, m.47821	m.47925, m.47921, m.47917, m.47911, m.47909, m.47905, m.47900, m.47888, m.47879, m.47877, m.47872, m.47863, m.47855, m.47847, m.47845, m.47837, m.47827, m.47807, m.42112, m.42109
Heamolymph	GO:0010644	cell communication by electrical coupling	P	0.000191856	3.52677e-07	10	20	846	18547	over	m.47907, m.47884, m.47870, m.47868, m.47853, m.47849, m.47833, m.47831, m.47823, m.47821	m.47925, m.47921, m.47917, m.47911, m.47909, m.47905, m.47900, m.47888, m.47879, m.47877, m.47872, m.47863, m.47855, m.47847, m.47845, m.47837, m.47827, m.47807, m.42112, m.42109
Heamolymph	GO:0031594	neuromuscular junction	C	0.000196519	3.7931e-07	14	48	842	18519	over	m.47907, m.33182, m.51551, m.51539, m.64526, m.47884, m.47870, m.47868, m.47853, m.47849, m.47833, m.47831, m.47823, m.47821	m.47925, m.47921, m.47917, m.47911, m.47909, m.47905, m.47900, m.47888, m.47879, m.47877, m.47872, m.47863, m.47855, m.47847, m.47845, m.47837, m.47827, m.47807, m.11119, m.11116, m.64571, m.64554, m.64508, m.64477, m.64405, m.64392, m.64380, m.33181, m.33179, m.64293, m.118202, m.118186, m.118184, m.118146, m.118113, m.118111, m.41437, m.49758, m.51575, m.51571, m.51569, m.51565, m.51562, m.5155…
Heamolymph	GO:0004714	transmembrane receptor protein tyrosine kinase activity	F	0.000308828	6.24468e-07	12	35	844	18532	over	m.120420, m.120295, m.120286, m.46163, m.120383, m.120370, m.120358, m.120343, m.120319, m.120308, m.120307, m.73125	m.4770, m.4768, m.9543, m.30560, m.30172, m.30169, m.30166, m.19606, m.131378, m.90845, m.10916, m.106271, m.106254, m.106248, m.106242, m.120432, m.120389, m.120379, m.120377, m.120356, m.120348, m.120335, m.120334, m.120329, m.132285, m.120293, m.60540, m.60538, m.46167, m.46157, m.18305, m.32469, m.25277, m.4937, m.44187
Heamolymph	GO:0044291	cell-cell contact zone	C	0.000316801	6.98825e-07	10	22	846	18545	over	m.47907, m.47884, m.47870, m.47868, m.47853, m.47849, m.47833, m.47831, m.47823, m.47821	m.47927, m.47925, m.47921, m.47917, m.47911, m.47909, m.47905, m.47900, m.47888, m.47879, m.47877, m.47872, m.47863, m.47855, m.47847, m.47845, m.47837, m.47827, m.47807, m.46982, m.39252, m.39247
Heamolymph	GO:0014704	intercalated disc	C	0.000316801	6.98825e-07	10	22	846	18545	over	m.47907, m.47884, m.47870, m.47868, m.47853, m.47849, m.47833, m.47831, m.47823, m.47821	m.47927, m.47925, m.47921, m.47917, m.47911, m.47909, m.47905, m.47900, m.47888, m.47879, m.47877, m.47872, m.47863, m.47855, m.47847, m.47845, m.47837, m.47827, m.47807, m.46982, m.39252, m.39247
Heamolymph	GO:0005200	structural constituent of cytoskeleton	F	0.000352029	8.0889e-07	27	186	829	18381	over	m.47907, m.87039, m.4489, m.42107, m.116299, m.116295, m.50494, m.50491, m.50488, m.50481, m.87187, m.50425, m.47884, m.47870, m.47868, m.47853, m.63734, m.47849, m.47833, m.47831, m.130524, m.47823, m.47821, m.116305, m.116303, m.63523, m.63521	m.87199, m.87198, m.87194, m.87192, m.87181, m.87177, m.87173, m.87168, m.87161, m.87159, m.87156, m.87151, m.87148, m.87144, m.87141, m.87137, m.87135, m.87132, m.87129, m.87124, m.87122, m.87115, m.87113, m.87110, m.87103, m.87100, m.47925, m.47921, m.47917, m.47911, m.47909, m.47905, m.47900, m.87097, m.87092, m.87089, m.87087, m.87085, m.87080, m.87075, m.87073, m.87068, m.87065, m.87063, m.4…
Heamolymph	GO:0090314	positive regulation of protein targeting to membrane	P	0.00054856	1.3109e-06	10	24	846	18543	over	m.47907, m.47884, m.47870, m.47868, m.47853, m.47849, m.47833, m.47831, m.47823, m.47821	m.47925, m.47921, m.47917, m.47911, m.47909, m.47905, m.47900, m.47888, m.47879, m.47877, m.47872, m.47863, m.47855, m.47847, m.47845, m.47837, m.47827, m.47807, m.11119, m.11116, m.122607, m.122606, m.60619, m.49758
Heamolymph	GO:0090313	regulation of protein targeting to membrane	P	0.000561911	1.39445e-06	11	31	845	18536	over	m.121369, m.47907, m.47884, m.47870, m.47868, m.47853, m.47849, m.47833, m.47831, m.47823, m.47821	m.47925, m.47921, m.47917, m.47911, m.47909, m.47905, m.47900, m.47888, m.47879, m.47877, m.47872, m.47863, m.47855, m.47847, m.47845, m.47837, m.47827, m.47807, m.121375, m.121374, m.121373, m.121372, m.121371, m.121370, m.121368, m.11119, m.11116, m.122607, m.122606, m.60619, m.49758
Heamolymph	GO:0016328	lateral plasma membrane	C	0.000634055	1.63176e-06	13	47	843	18520	over	m.16825, m.47907, m.51551, m.51539, m.47884, m.47870, m.47868, m.47853, m.47849, m.47833, m.47831, m.47823, m.47821	m.47925, m.47921, m.47917, m.47911, m.47909, m.47905, m.47900, m.47888, m.47879, m.47877, m.47872, m.47863, m.47855, m.47847, m.47845, m.47837, m.47827, m.47807, m.30757, m.122499, m.122482, m.122469, m.122457, m.122429, m.122416, m.122388, m.122374, m.122359, m.122340, m.122310, m.122297, m.122267, m.122253, m.101853, m.101852, m.132851, m.51575, m.51571, m.51569, m.51565, m.51562, m.51559, m.51…
Heamolymph	GO:0032502	developmental process	P	0.000771284	2.05581e-06	215	3443	641	15124	over	m.34474, m.108796, m.120420, m.40464, m.106260, m.124313, m.55692, m.80386, m.43708, m.40456, m.31646, m.22837, m.108777, m.99146, m.99145, m.40443, m.33003, m.116493, m.33000, m.99139, m.127462, m.63032, m.59206, m.108757, m.16809, m.77167, m.120295, m.90595, m.116468, m.33334, m.102675, m.22356, m.59537, m.120286, m.90586, m.81419, m.33329, m.43573, m.108726, m.47907, m.108720, m.42485, m.12525…	m.56008, m.56003, m.20070, m.34, m.20069, m.20067, m.20066, m.20065, m.20063, m.20061, m.15, m.32021, m.32020, m.99130, m.32018, m.32017, m.32014, m.32012, m.32011, m.32008, m.32003, m.32002, m.32001, m.32000, m.20026, m.20023, m.75164, m.20020, m.63187, m.63183, m.20017, m.20015, m.75143, m.75142, m.75140, m.75139, m.47927, m.47925, m.47921, m.121650, m.23972, m.47917, m.47911, m.63143, m.121646…
Heamolymph	GO:0032501	multicellular organismal process	P	0.000916498	2.60791e-06	250	4140	606	14427	over	m.34474, m.108796, m.120420, m.40464, m.55692, m.80386, m.43708, m.40456, m.81106, m.31646, m.22837, m.108777, m.99146, m.99145, m.40443, m.33003, m.116493, m.33000, m.99139, m.127462, m.63032, m.59206, m.108757, m.16809, m.77167, m.120295, m.90595, m.116468, m.33334, m.102675, m.22356, m.71889, m.94120, m.59537, m.120286, m.90586, m.81419, m.33329, m.110826, m.43573, m.108726, m.47907, m.108720,…	m.56008, m.56003, m.20070, m.34, m.16812, m.20069, m.20067, m.20066, m.20065, m.20063, m.20061, m.15, m.32021, m.32020, m.99130, m.32018, m.32017, m.32014, m.32012, m.32011, m.32008, m.32003, m.32002, m.32001, m.32000, m.20026, m.20023, m.75164, m.20020, m.63187, m.63183, m.20017, m.20015, m.75143, m.75142, m.75140, m.75139, m.47927, m.47925, m.47921, m.121650, m.23972, m.47917, m.47911, m.63143,…
Heamolymph	GO:0044707	single-multicellular organism process	P	0.000916498	2.61135e-06	243	4002	613	14565	over	m.34474, m.108796, m.120420, m.40464, m.55692, m.80386, m.43708, m.40456, m.81106, m.31646, m.22837, m.108777, m.99146, m.99145, m.40443, m.33003, m.116493, m.33000, m.99139, m.127462, m.63032, m.59206, m.108757, m.16809, m.77167, m.120295, m.90595, m.116468, m.33334, m.102675, m.22356, m.71889, m.94120, m.59537, m.120286, m.90586, m.81419, m.33329, m.110826, m.43573, m.108726, m.47907, m.108720,…	m.56008, m.56003, m.20070, m.34, m.20069, m.20067, m.20066, m.20065, m.20063, m.20061, m.15, m.32021, m.32020, m.99130, m.32018, m.32017, m.32014, m.32012, m.32011, m.32008, m.32003, m.32002, m.32001, m.32000, m.20026, m.20023, m.75164, m.20020, m.63187, m.63183, m.20017, m.20015, m.75143, m.75142, m.75140, m.75139, m.47927, m.47925, m.47921, m.121650, m.23972, m.47917, m.47911, m.63143, m.121646…
Heamolymph	GO:0007275	multicellular organismal development	P	0.000965045	2.83837e-06	189	2960	667	15607	over	m.34474, m.108796, m.120420, m.40464, m.55692, m.80386, m.43708, m.40456, m.31646, m.22837, m.108777, m.99146, m.99145, m.40443, m.33003, m.116493, m.33000, m.99139, m.127462, m.63032, m.59206, m.108757, m.16809, m.77167, m.120295, m.90595, m.116468, m.33334, m.102675, m.59537, m.120286, m.90586, m.81419, m.33329, m.43573, m.108726, m.47907, m.108720, m.42485, m.125250, m.43569, m.43561, m.125248…	m.56008, m.56003, m.20070, m.34, m.20069, m.20067, m.20066, m.20065, m.20063, m.20061, m.15, m.32021, m.32020, m.99130, m.32018, m.32017, m.32014, m.32012, m.32011, m.32008, m.32003, m.32002, m.32001, m.32000, m.20026, m.20023, m.75164, m.20020, m.63187, m.63183, m.20017, m.20015, m.75143, m.75142, m.75140, m.75139, m.47927, m.47925, m.47921, m.121650, m.23972, m.47917, m.47911, m.63143, m.121646…
Heamolymph	GO:0030029	actin filament-based process	P	0.00124862	3.78717e-06	39	364	817	18203	over	m.43708, m.116493, m.72983, m.90595, m.116468, m.33334, m.90586, m.33329, m.42485, m.65511, m.46370, m.24055, m.61602, m.44157, m.121652, m.121651, m.121633, m.67501, m.125509, m.61415, m.29634, m.77710, m.26363, m.80449, m.80445, m.90647, m.88523, m.90619, m.128441, m.63264, m.116357, m.94016, m.63252, m.93722, m.105807, m.116336, m.63232, m.63227, m.69644	m.56008, m.56007, m.56003, m.63187, m.63183, m.107373, m.47927, m.121650, m.121646, m.121645, m.107331, m.107300, m.107288, m.63025, m.4516, m.4515, m.94025, m.94011, m.94008, m.94005, m.4455, m.9228, m.133221, m.11596, m.66640, m.66637, m.66636, m.28324, m.105967, m.105965, m.4204, m.105803, m.124996, m.124993, m.4147, m.42480, m.85545, m.35295, m.61410, m.105610, m.105609, m.105608, m.11119, m.…
Heamolymph	GO:0048856	anatomical structure development	P	0.00127553	3.98602e-06	199	3168	657	15399	over	m.34474, m.108796, m.120420, m.40464, m.106260, m.124313, m.55692, m.80386, m.43708, m.40456, m.31646, m.108777, m.99146, m.99145, m.33003, m.116493, m.33000, m.99139, m.127462, m.63032, m.108757, m.16809, m.77167, m.120295, m.90595, m.116468, m.33334, m.102675, m.22356, m.59537, m.120286, m.90586, m.81419, m.33329, m.43573, m.108726, m.47907, m.108720, m.42485, m.125250, m.43569, m.43561, m.6551…	m.56008, m.56003, m.20070, m.34, m.20069, m.20067, m.20066, m.20065, m.20063, m.20061, m.15, m.32021, m.32020, m.99130, m.32018, m.32017, m.32014, m.32012, m.32011, m.32008, m.32003, m.32002, m.32001, m.32000, m.20026, m.20023, m.75164, m.20020, m.63187, m.63183, m.20017, m.20015, m.75143, m.75142, m.75140, m.75139, m.47927, m.47925, m.47921, m.121650, m.23972, m.47917, m.47911, m.63143, m.121646…
Heamolymph	GO:0044304	main axon	C	0.00161693	5.20154e-06	10	29	846	18538	over	m.47907, m.47884, m.47870, m.47868, m.47853, m.47849, m.47833, m.47831, m.47823, m.47821	m.47925, m.47921, m.47917, m.47911, m.47909, m.47905, m.47900, m.47888, m.47879, m.47877, m.47872, m.47863, m.47855, m.47847, m.47845, m.47837, m.47827, m.47807, m.4404, m.42547, m.42543, m.42530, m.38556, m.38555, m.106648, m.132851, m.8040, m.32257, m.133890
Heamolymph	GO:0072359	circulatory system development	P	0.00227351	7.7316e-06	38	362	818	18205	over	m.120420, m.127462, m.16809, m.77167, m.120295, m.90595, m.120286, m.43573, m.43569, m.43561, m.43557, m.43550, m.73224, m.43546, m.96172, m.54043, m.103598, m.103591, m.103581, m.120383, m.120370, m.64889, m.120358, m.90647, m.120343, m.120319, m.90619, m.120308, m.120307, m.37953, m.37952, m.128441, m.36851, m.36831, m.36821, m.73128, m.73125, m.17610	m.47927, m.23968, m.23967, m.82294, m.82288, m.82282, m.82262, m.82240, m.82230, m.82227, m.82225, m.403, m.54985, m.54981, m.54978, m.54975, m.42955, m.42945, m.11733, m.9379, m.16560, m.30847, m.30846, m.35617, m.35615, m.35614, m.35613, m.35612, m.35607, m.35606, m.35605, m.35604, m.78725, m.78722, m.78721, m.4404, m.78716, m.78713, m.80918, m.28338, m.92762, m.92755, m.92753, m.92752, m.92749…
Heamolymph	GO:0072358	cardiovascular system development	P	0.00227351	7.7316e-06	38	362	818	18205	over	m.120420, m.127462, m.16809, m.77167, m.120295, m.90595, m.120286, m.43573, m.43569, m.43561, m.43557, m.43550, m.73224, m.43546, m.96172, m.54043, m.103598, m.103591, m.103581, m.120383, m.120370, m.64889, m.120358, m.90647, m.120343, m.120319, m.90619, m.120308, m.120307, m.37953, m.37952, m.128441, m.36851, m.36831, m.36821, m.73128, m.73125, m.17610	m.47927, m.23968, m.23967, m.82294, m.82288, m.82282, m.82262, m.82240, m.82230, m.82227, m.82225, m.403, m.54985, m.54981, m.54978, m.54975, m.42955, m.42945, m.11733, m.9379, m.16560, m.30847, m.30846, m.35617, m.35615, m.35614, m.35613, m.35612, m.35607, m.35606, m.35605, m.35604, m.78725, m.78722, m.78721, m.4404, m.78716, m.78713, m.80918, m.28338, m.92762, m.92755, m.92753, m.92752, m.92749…
Heamolymph	GO:0019199	transmembrane receptor protein kinase activity	F	0.00229752	8.22203e-06	12	47	844	18520	over	m.120420, m.120295, m.120286, m.46163, m.120383, m.120370, m.120358, m.120343, m.120319, m.120308, m.120307, m.73125	m.4770, m.4768, m.9543, m.30560, m.30172, m.30169, m.30166, m.19606, m.69770, m.69766, m.69764, m.131378, m.90845, m.40051, m.79233, m.79225, m.79219, m.79210, m.79204, m.79199, m.79192, m.79186, m.10916, m.106271, m.106254, m.106248, m.106242, m.120432, m.120389, m.120379, m.120377, m.120356, m.120348, m.120335, m.120334, m.120329, m.132285, m.120293, m.60540, m.60538, m.46167, m.46157, m.18305,…
Heamolymph	GO:0018298	protein-chromophore linkage	P	0.00229752	8.23559e-06	5	3	851	18564	over	m.17095, m.29587, m.29584, m.29581, m.29580	m.102011, m.29585, m.44086
Heamolymph	GO:0030239	myofibril assembly	P	0.00271312	9.9747e-06	13	57	843	18510	over	m.90595, m.90586, m.44157, m.121652, m.121651, m.121633, m.125509, m.29634, m.80449, m.80445, m.90647, m.90619, m.128441	m.121650, m.121646, m.121645, m.4147, m.80456, m.80453, m.42006, m.7461, m.131469, m.7190, m.26233, m.26231, m.26229, m.26227, m.26224, m.26221, m.90637, m.90634, m.108417, m.108416, m.108383, m.108376, m.108344, m.108313, m.55444, m.55443, m.55442, m.55440, m.55436, m.55434, m.55433, m.55432, m.55430, m.55428, m.55427, m.55424, m.55422, m.125515, m.125512, m.58631, m.111994, m.111993, m.111988, …
Heamolymph	GO:0005925	focal adhesion	C	0.00283334	1.06771e-05	10	32	846	18535	over	m.108796, m.108777, m.108757, m.108726, m.108720, m.65511, m.83129, m.83116, m.83107, m.25361	m.30938, m.30870, m.108806, m.33421, m.33414, m.108791, m.108788, m.108781, m.108775, m.108770, m.108753, m.108749, m.108739, m.108730, m.57166, m.83142, m.83138, m.83132, m.83103, m.83095, m.83090, m.83063, m.83058, m.106366, m.106365, m.58448, m.58447, m.65515, m.25367, m.25364, m.82726, m.63267
Heamolymph	GO:0007169	transmembrane receptor protein tyrosine kinase signaling pathway	P	0.00323487	1.27582e-05	35	328	821	18239	over	m.120420, m.55692, m.108777, m.116493, m.127462, m.16809, m.120296, m.120295, m.116468, m.120291, m.120286, m.73224, m.96172, m.50914, m.50907, m.46163, m.120385, m.120383, m.120370, m.120358, m.120343, m.65935, m.120321, m.120319, m.120308, m.120307, m.75697, m.50893, m.73125, m.69644, m.66829, m.75627, m.75600, m.17610, m.85827	m.75143, m.75142, m.75140, m.75139, m.75112, m.4770, m.4768, m.16749, m.51061, m.94161, m.30900, m.66828, m.66819, m.35617, m.35615, m.35614, m.35613, m.35612, m.11665, m.35607, m.35606, m.35605, m.35604, m.66756, m.30751, m.30750, m.85830, m.85829, m.85828, m.85826, m.85825, m.85824, m.85823, m.80917, m.9192, m.85773, m.105949, m.80857, m.30560, m.59301, m.92763, m.92762, m.92761, m.92760, m.927…
Heamolymph	GO:0045185	maintenance of protein location	P	0.00323487	1.27849e-05	15	78	841	18489	over	m.40443, m.47907, m.83129, m.83116, m.83107, m.47884, m.47870, m.47868, m.47853, m.47849, m.47833, m.47831, m.47823, m.47821, m.25361	m.47925, m.47921, m.47917, m.47911, m.47909, m.47905, m.47900, m.47888, m.47879, m.47877, m.47872, m.47863, m.47855, m.47847, m.47845, m.47837, m.47827, m.47807, m.9228, m.11596, m.35295, m.11209, m.92090, m.92087, m.92084, m.127921, m.14256, m.83650, m.40442, m.21210, m.14090, m.17768, m.83142, m.83138, m.83132, m.83103, m.122499, m.122482, m.122469, m.122457, m.122429, m.122416, m.83095, m.8309…
Heamolymph	GO:0004872	receptor activity	F	0.00325533	1.32014e-05	31	273	825	18294	over	m.34474, m.120420, m.59206, m.120295, m.120286, m.120231, m.120201, m.112360, m.101816, m.46163, m.119835, m.120383, m.17095, m.120370, m.64889, m.120358, m.120343, m.22755, m.120319, m.120308, m.120307, m.120190, m.73125, m.39126, m.39120, m.29587, m.29584, m.29582, m.29581, m.29580, m.31309	m.44003, m.4770, m.4768, m.114482, m.114434, m.9543, m.28713, m.28712, m.16727, m.399, m.28679, m.28670, m.28668, m.30936, m.9360, m.133352, m.78725, m.78721, m.11604, m.4404, m.78713, m.130, m.4324, m.102011, m.30560, m.59340, m.59301, m.59199, m.136729, m.80519, m.47019, m.47013, m.7788, m.30172, m.30169, m.30166, m.30138, m.30133, m.73263, m.112543, m.112538, m.19606, m.136404, m.129202, m.129…
Heamolymph	GO:0038023	signaling receptor activity	F	0.00325533	1.34641e-05	28	233	828	18334	over	m.120420, m.59206, m.120295, m.120286, m.120231, m.120201, m.112360, m.101816, m.46163, m.120383, m.17095, m.120370, m.64889, m.120358, m.120343, m.22755, m.120319, m.120308, m.120307, m.120190, m.73125, m.39126, m.39120, m.29587, m.29584, m.29582, m.29581, m.29580	m.44003, m.4770, m.4768, m.9543, m.28713, m.28712, m.16727, m.399, m.30936, m.9360, m.133352, m.78725, m.78721, m.11604, m.4404, m.78713, m.130, m.102011, m.30560, m.59340, m.59301, m.59199, m.136729, m.80519, m.7788, m.30172, m.30169, m.30166, m.30138, m.30133, m.112543, m.112538, m.19606, m.136404, m.129202, m.129201, m.2667, m.112358, m.69770, m.69766, m.69764, m.129196, m.21780, m.131378, m.1…
Heamolymph	GO:0031674	I band	C	0.00361486	1.55686e-05	19	123	837	18444	over	m.90595, m.47907, m.121652, m.121651, m.17271, m.121633, m.80449, m.80445, m.90647, m.47884, m.47870, m.90619, m.47868, m.47853, m.47849, m.47833, m.47831, m.47823, m.47821	m.47927, m.47925, m.47921, m.121650, m.47917, m.47911, m.121646, m.121645, m.47909, m.47905, m.47900, m.47888, m.47879, m.47877, m.47872, m.47863, m.47855, m.47847, m.47845, m.47837, m.47827, m.47807, m.30938, m.80456, m.80453, m.2327, m.90637, m.90634, m.21062, m.21060, m.21052, m.21045, m.55444, m.55443, m.55442, m.55440, m.55436, m.55434, m.55433, m.55432, m.55430, m.55428, m.55427, m.55424, m…
Heamolymph	GO:0005581	collagen	C	0.00361486	1.59479e-05	6	8	850	18559	over	m.22857, m.37358, m.37333, m.37320, m.37317, m.37299	m.92264, m.38536, m.38534, m.38527, m.132844, m.37402, m.37388, m.37313
Heamolymph	GO:0008307	structural constituent of muscle	F	0.00361486	1.59479e-05	6	8	850	18559	over	m.121652, m.121651, m.17271, m.121633, m.80449, m.80445	m.121650, m.121646, m.121645, m.30870, m.80456, m.80453, m.42112, m.42109
Heamolymph	GO:0016459	myosin complex	C	0.00472693	2.12886e-05	7	14	849	18553	over	m.42485, m.6651, m.6649, m.6647, m.6644, m.67501, m.29634	m.9378, m.4455, m.42480, m.42402, m.57580, m.57572, m.57564, m.131176, m.40590, m.83413, m.29468, m.29466, m.43274, m.135464
Heamolymph	GO:0018212	peptidyl-tyrosine modification	P	0.00473188	2.21807e-05	14	72	842	18495	over	m.108796, m.108777, m.108757, m.16809, m.120286, m.108726, m.108720, m.24055, m.96172, m.120308, m.36851, m.36831, m.36821, m.69644	m.4770, m.4768, m.30560, m.30166, m.21996, m.2656, m.64882, m.64880, m.69648, m.69646, m.69645, m.69643, m.69642, m.69641, m.69640, m.69639, m.131378, m.108806, m.108791, m.108788, m.108781, m.108775, m.108770, m.108753, m.108749, m.108739, m.108730, m.57166, m.90453, m.36856, m.36818, m.5194, m.24056, m.24054, m.10916, m.41919, m.120379, m.120377, m.120348, m.120334, m.120329, m.132285, m.120293…
Heamolymph	GO:0018108	peptidyl-tyrosine phosphorylation	P	0.00473188	2.21807e-05	14	72	842	18495	over	m.108796, m.108777, m.108757, m.16809, m.120286, m.108726, m.108720, m.24055, m.96172, m.120308, m.36851, m.36831, m.36821, m.69644	m.4770, m.4768, m.30560, m.30166, m.21996, m.2656, m.64882, m.64880, m.69648, m.69646, m.69645, m.69643, m.69642, m.69641, m.69640, m.69639, m.131378, m.108806, m.108791, m.108788, m.108781, m.108775, m.108770, m.108753, m.108749, m.108739, m.108730, m.57166, m.90453, m.36856, m.36818, m.5194, m.24056, m.24054, m.10916, m.41919, m.120379, m.120377, m.120348, m.120334, m.120329, m.132285, m.120293…
Heamolymph	GO:0030036	actin cytoskeleton organization	P	0.00519199	2.48147e-05	36	354	820	18213	over	m.43708, m.116493, m.72983, m.90595, m.116468, m.33334, m.90586, m.33329, m.65511, m.46370, m.24055, m.61602, m.44157, m.121652, m.121651, m.121633, m.125509, m.29634, m.77710, m.26363, m.80449, m.80445, m.90647, m.88523, m.90619, m.128441, m.63264, m.116357, m.94016, m.63252, m.93722, m.105807, m.116336, m.63232, m.63227, m.69644	m.56008, m.56007, m.56003, m.63187, m.63183, m.107373, m.121650, m.121646, m.121645, m.107331, m.107300, m.107288, m.63025, m.4516, m.4515, m.94025, m.94011, m.94008, m.94005, m.9228, m.133221, m.11596, m.66640, m.66637, m.66636, m.28324, m.105967, m.105965, m.4204, m.105803, m.124996, m.124993, m.4147, m.85545, m.35295, m.105610, m.105609, m.105608, m.11119, m.11116, m.7830, m.85378, m.85377, m.…
Heamolymph	GO:0032507	maintenance of protein location in cell	P	0.00520965	2.53779e-05	14	73	842	18494	over	m.47907, m.83129, m.83116, m.83107, m.47884, m.47870, m.47868, m.47853, m.47849, m.47833, m.47831, m.47823, m.47821, m.25361	m.47925, m.47921, m.47917, m.47911, m.47909, m.47905, m.47900, m.47888, m.47879, m.47877, m.47872, m.47863, m.47855, m.47847, m.47845, m.47837, m.47827, m.47807, m.11596, m.35295, m.11209, m.92090, m.92087, m.92084, m.127921, m.83650, m.21210, m.83142, m.83138, m.83132, m.83103, m.122499, m.122482, m.122469, m.122457, m.122429, m.122416, m.83095, m.83090, m.83063, m.83058, m.122388, m.122374, m.1…
Heamolymph	GO:0007154	cell communication	P	0.00562905	2.81771e-05	187	3039	669	15528	over	m.108796, m.120420, m.40464, m.55692, m.43708, m.40456, m.81106, m.22837, m.108777, m.99146, m.40443, m.116493, m.26287, m.99139, m.127462, m.59206, m.26274, m.108757, m.26271, m.16809, m.120296, m.120295, m.116468, m.120291, m.33334, m.22356, m.71889, m.120286, m.81419, m.33329, m.29857, m.108726, m.47907, m.108720, m.71872, m.130167, m.125250, m.46370, m.73224, m.72932, m.96172, m.115691, m.729…	m.56007, m.102533, m.20070, m.20067, m.20061, m.44003, m.47992, m.47990, m.47985, m.47982, m.99130, m.32014, m.20026, m.63187, m.63183, m.75143, m.75142, m.75140, m.75139, m.47927, m.47925, m.47921, m.47917, m.47911, m.63141, m.23968, m.23967, m.75112, m.47909, m.63138, m.47905, m.63136, m.47900, m.4770, m.4768, m.4760, m.35908, m.35907, m.35906, m.4758, m.94290, m.94286, m.94279, m.94275, m.8229…
Heamolymph	GO:0044767	single-organism developmental process	P	0.00562905	2.86953e-05	176	2828	680	15739	over	m.108796, m.120420, m.40464, m.124313, m.55692, m.80386, m.43708, m.40456, m.31646, m.22837, m.108777, m.99146, m.99145, m.116493, m.99139, m.127462, m.63032, m.108757, m.16809, m.77167, m.120295, m.90595, m.116468, m.102675, m.22356, m.59537, m.120286, m.90586, m.81419, m.43573, m.108726, m.47907, m.108720, m.42485, m.125250, m.43569, m.43561, m.65511, m.125248, m.46370, m.43557, m.43550, m.2405…	m.56008, m.56003, m.20070, m.34, m.20069, m.20067, m.20066, m.20065, m.20063, m.20061, m.32021, m.32020, m.99130, m.32018, m.32017, m.32014, m.32012, m.32011, m.32008, m.32003, m.32002, m.32001, m.32000, m.20026, m.20023, m.75164, m.20020, m.20017, m.20015, m.75143, m.75142, m.75140, m.75139, m.47927, m.47925, m.47921, m.121650, m.47917, m.47911, m.63143, m.121646, m.23968, m.121645, m.23967, m.7…
Heamolymph	GO:0051651	maintenance of location in cell	P	0.00562905	2.89731e-05	14	74	842	18493	over	m.47907, m.83129, m.83116, m.83107, m.47884, m.47870, m.47868, m.47853, m.47849, m.47833, m.47831, m.47823, m.47821, m.25361	m.47925, m.47921, m.47917, m.47911, m.47909, m.47905, m.47900, m.47888, m.47879, m.47877, m.47872, m.47863, m.47855, m.47847, m.47845, m.47837, m.47827, m.47807, m.11596, m.35295, m.11209, m.92090, m.92087, m.92084, m.127921, m.83650, m.21210, m.83142, m.83138, m.83132, m.83103, m.122499, m.122482, m.122469, m.122457, m.122429, m.122416, m.83095, m.83090, m.83063, m.83058, m.122388, m.122374, m.1…
Heamolymph	GO:0045765	regulation of angiogenesis	P	0.00580269	3.09335e-05	9	29	847	18538	over	m.120286, m.43573, m.43569, m.43561, m.43557, m.43550, m.73224, m.43546, m.120308	m.16124, m.4049, m.73226, m.73222, m.73217, m.73206, m.14292, m.14291, m.14290, m.14192, m.43565, m.43553, m.43542, m.62448, m.132836, m.39547, m.39542, m.120379, m.120377, m.120348, m.120334, m.120329, m.27425, m.120293, m.25861, m.13375, m.9909, m.652, m.20140
Heamolymph	GO:1901342	regulation of vasculature development	P	0.00580269	3.09335e-05	9	29	847	18538	over	m.120286, m.43573, m.43569, m.43561, m.43557, m.43550, m.73224, m.43546, m.120308	m.16124, m.4049, m.73226, m.73222, m.73217, m.73206, m.14292, m.14291, m.14290, m.14192, m.43565, m.43553, m.43542, m.62448, m.132836, m.39547, m.39542, m.120379, m.120377, m.120348, m.120334, m.120329, m.27425, m.120293, m.25861, m.13375, m.9909, m.652, m.20140
Heamolymph	GO:0032989	cellular component morphogenesis	P	0.005834	3.16366e-05	65	815	791	17752	over	m.40464, m.124313, m.55692, m.40456, m.116493, m.90595, m.116468, m.90586, m.81419, m.47907, m.65511, m.46370, m.61602, m.44157, m.121652, m.121651, m.117822, m.121633, m.81244, m.50914, m.51551, m.50907, m.125509, m.54352, m.46626, m.51539, m.29634, m.80449, m.80445, m.45047, m.114015, m.64889, m.90647, m.95971, m.47884, m.47870, m.90619, m.47868, m.81366, m.53055, m.95945, m.47853, m.53049, m.4…	m.34, m.20026, m.20023, m.20020, m.20017, m.20015, m.47927, m.47925, m.47921, m.121650, m.47917, m.47911, m.121646, m.121645, m.47909, m.47905, m.47900, m.63123, m.63121, m.126458, m.82212, m.82209, m.82208, m.82204, m.82203, m.47888, m.47879, m.47877, m.47872, m.47863, m.47855, m.47847, m.47845, m.47837, m.47827, m.47807, m.4668, m.78953, m.78952, m.54965, m.16692, m.16690, m.16689, m.16687, m.1…
Heamolymph	GO:0050808	synapse organization	P	0.00601474	3.31695e-05	18	119	838	18448	over	m.47907, m.26003, m.64526, m.47884, m.47870, m.47868, m.47853, m.47849, m.47833, m.47831, m.47823, m.47821, m.116357, m.94019, m.94016, m.94003, m.116336, m.69644	m.47925, m.47921, m.47917, m.47911, m.47909, m.47905, m.47900, m.47888, m.47879, m.47877, m.47872, m.47863, m.47855, m.47847, m.47845, m.47837, m.47827, m.47807, m.54998, m.59784, m.59779, m.133411, m.94027, m.94025, m.94023, m.94014, m.94011, m.94010, m.94008, m.94007, m.94005, m.94000, m.133352, m.11666, m.23557, m.66637, m.66636, m.61791, m.61790, m.61789, m.69648, m.69646, m.69645, m.69643, m…
Heamolymph	GO:0007009	plasma membrane organization	P	0.00759242	4.25678e-05	28	250	828	18317	over	m.43708, m.121369, m.47907, m.87039, m.117822, m.89806, m.87187, m.76611, m.89662, m.89651, m.47884, m.89615, m.47870, m.47868, m.47853, m.47849, m.91232, m.47833, m.47831, m.47823, m.47821, m.117772, m.97168, m.117769, m.16554, m.91066, m.16547, m.89755	m.87199, m.87198, m.87194, m.87192, m.87184, m.87181, m.87177, m.87174, m.87173, m.87168, m.87165, m.87161, m.87159, m.87156, m.87151, m.87148, m.87145, m.87144, m.87141, m.87137, m.87135, m.87132, m.87129, m.87124, m.87122, m.87115, m.87113, m.87110, m.87103, m.87100, m.47927, m.47925, m.47921, m.47917, m.47911, m.47909, m.47905, m.47900, m.28789, m.28788, m.87097, m.87092, m.87089, m.87087, m.8…
Heamolymph	GO:0003924	GTPase activity	F	0.0075974	4.41587e-05	25	210	831	18357	over	m.63032, m.4489, m.42107, m.116299, m.116295, m.50494, m.50491, m.50488, m.50481, m.50425, m.123647, m.12875, m.38263, m.63734, m.64004, m.62198, m.130524, m.116305, m.116303, m.16554, m.16547, m.63523, m.63521, m.39111, m.79822	m.47992, m.47990, m.47985, m.47982, m.75143, m.75142, m.75140, m.75139, m.70264, m.63033, m.42963, m.16553, m.16550, m.16549, m.16548, m.23685, m.23684, m.23683, m.4433, m.133221, m.35504, m.11502, m.4204, m.30512, m.131947, m.97361, m.97360, m.19854, m.38993, m.38992, m.105424, m.105418, m.14664, m.26529, m.71826, m.71823, m.71814, m.71806, m.26332, m.26330, m.26326, m.38268, m.38267, m.38266, m…
Heamolymph	GO:0051258	protein polymerization	P	0.0075974	4.42081e-05	22	171	834	18396	over	m.43708, m.116493, m.116468, m.4489, m.61602, m.42107, m.44157, m.116299, m.116295, m.50494, m.50491, m.50488, m.50481, m.50425, m.63734, m.130524, m.93722, m.116305, m.116303, m.63523, m.63521, m.16504	m.16506, m.16502, m.9228, m.11502, m.105967, m.105965, m.85545, m.131947, m.7830, m.97349, m.97347, m.97331, m.19854, m.97274, m.97260, m.14664, m.26529, m.38461, m.40572, m.40571, m.21368, m.21365, m.33338, m.33333, m.83416, m.21045, m.36944, m.12970, m.40174, m.40171, m.122499, m.122482, m.122469, m.122457, m.122429, m.122416, m.55847, m.122388, m.122374, m.122359, m.122340, m.122310, m.43711, …
Heamolymph	GO:0005198	structural molecule activity	F	0.0075974	4.50704e-05	37	380	819	18187	over	m.22857, m.90595, m.47907, m.87039, m.4489, m.42107, m.121652, m.121651, m.116299, m.116295, m.50494, m.50491, m.17271, m.121633, m.50488, m.50481, m.87187, m.50425, m.80449, m.80445, m.73670, m.47884, m.47870, m.47868, m.47853, m.63734, m.47849, m.31528, m.47833, m.47831, m.130524, m.47823, m.47821, m.116305, m.116303, m.63523, m.63521	m.102533, m.87199, m.87198, m.87194, m.87192, m.9620, m.87181, m.87177, m.87173, m.87168, m.87161, m.87159, m.87156, m.87151, m.87148, m.87144, m.87141, m.87137, m.87135, m.87132, m.87129, m.87124, m.87122, m.87115, m.87113, m.87110, m.87103, m.87100, m.47925, m.47921, m.121650, m.47917, m.47911, m.121646, m.121645, m.47909, m.47905, m.47900, m.16769, m.87097, m.87092, m.87089, m.87087, m.87085, …
Heamolymph	GO:0048731	system development	P	0.0075974	4.53889e-05	161	2565	695	16002	over	m.34474, m.120420, m.40464, m.55692, m.43708, m.40456, m.31646, m.99145, m.33003, m.116493, m.33000, m.127462, m.16809, m.77167, m.120295, m.90595, m.116468, m.33334, m.102675, m.120286, m.81419, m.33329, m.43573, m.47907, m.42485, m.125250, m.43569, m.43561, m.125248, m.46370, m.43557, m.43550, m.24055, m.73224, m.43546, m.65058, m.96172, m.43099, m.43097, m.112508, m.33182, m.121652, m.54043, m…	m.56008, m.56003, m.20070, m.34, m.20069, m.20067, m.20066, m.20065, m.20063, m.20061, m.15, m.32021, m.32020, m.32018, m.32017, m.32014, m.32012, m.32011, m.32008, m.32003, m.32002, m.32001, m.32000, m.20026, m.20023, m.75164, m.20020, m.63187, m.63183, m.20017, m.20015, m.47927, m.47925, m.47921, m.121650, m.47917, m.47911, m.121646, m.23968, m.121645, m.23967, m.75112, m.47909, m.47905, m.4790…
Heamolymph	GO:0044700	single organism signaling	P	0.00780286	4.80507e-05	183	2991	673	15576	over	m.108796, m.120420, m.40464, m.55692, m.43708, m.40456, m.81106, m.22837, m.108777, m.99146, m.40443, m.116493, m.26287, m.99139, m.127462, m.59206, m.26274, m.108757, m.26271, m.16809, m.120296, m.120295, m.116468, m.120291, m.33334, m.22356, m.71889, m.120286, m.81419, m.33329, m.29857, m.108726, m.47907, m.108720, m.71872, m.125250, m.46370, m.73224, m.72932, m.96172, m.115691, m.72928, m.1156…	m.56007, m.102533, m.20070, m.20067, m.20061, m.44003, m.47992, m.47990, m.47985, m.47982, m.99130, m.32014, m.20026, m.63187, m.63183, m.75143, m.75142, m.75140, m.75139, m.47927, m.47925, m.47921, m.47917, m.47911, m.63141, m.23968, m.23967, m.75112, m.47909, m.63138, m.47905, m.63136, m.47900, m.4770, m.4768, m.4760, m.35908, m.35907, m.35906, m.4758, m.94290, m.94286, m.94279, m.94275, m.8229…
Heamolymph	GO:0023052	signaling	P	0.00780286	4.80507e-05	183	2991	673	15576	over	m.108796, m.120420, m.40464, m.55692, m.43708, m.40456, m.81106, m.22837, m.108777, m.99146, m.40443, m.116493, m.26287, m.99139, m.127462, m.59206, m.26274, m.108757, m.26271, m.16809, m.120296, m.120295, m.116468, m.120291, m.33334, m.22356, m.71889, m.120286, m.81419, m.33329, m.29857, m.108726, m.47907, m.108720, m.71872, m.125250, m.46370, m.73224, m.72932, m.96172, m.115691, m.72928, m.1156…	m.56007, m.102533, m.20070, m.20067, m.20061, m.44003, m.47992, m.47990, m.47985, m.47982, m.99130, m.32014, m.20026, m.63187, m.63183, m.75143, m.75142, m.75140, m.75139, m.47927, m.47925, m.47921, m.47917, m.47911, m.63141, m.23968, m.23967, m.75112, m.47909, m.63138, m.47905, m.63136, m.47900, m.4770, m.4768, m.4760, m.35908, m.35907, m.35906, m.4758, m.94290, m.94286, m.94279, m.94275, m.8229…
Heamolymph	GO:0006184	GTP catabolic process	P	0.0093066	5.81662e-05	30	283	826	18284	over	m.26287, m.63032, m.26274, m.26271, m.81419, m.4489, m.116299, m.50494, m.50491, m.50488, m.81244, m.50481, m.50425, m.123647, m.126440, m.12875, m.38263, m.81366, m.101948, m.130524, m.63264, m.63252, m.81302, m.63232, m.63227, m.116305, m.63523, m.63521, m.39111, m.79822	m.63187, m.63183, m.75143, m.75142, m.75140, m.75139, m.35908, m.35907, m.35906, m.35905, m.126456, m.126453, m.126451, m.126450, m.126449, m.126448, m.126447, m.126443, m.126442, m.126437, m.126436, m.63033, m.63025, m.63022, m.11853, m.11852, m.30930, m.30926, m.133411, m.23685, m.23684, m.23683, m.4433, m.35504, m.11502, m.105967, m.105965, m.105949, m.4204, m.92763, m.92761, m.92757, m.92751,…
Heamolymph	GO:0002824	positive regulation of adaptive immune response based on somatic recombination of immune receptors built from immunoglobulin superfamily domains	P	0.00944961	6.07971e-05	5	6	851	18561	over	m.112471, m.112468, m.112463, m.112461, m.112456	m.112470, m.112469, m.112465, m.112462, m.112459, m.112453
Heamolymph	GO:0002822	regulation of adaptive immune response based on somatic recombination of immune receptors built from immunoglobulin superfamily domains	P	0.00944961	6.07971e-05	5	6	851	18561	over	m.112471, m.112468, m.112463, m.112461, m.112456	m.112470, m.112469, m.112465, m.112462, m.112459, m.112453
Heamolymph	GO:0046039	GTP metabolic process	P	0.0094511	6.16754e-05	30	284	826	18283	over	m.26287, m.63032, m.26274, m.26271, m.81419, m.4489, m.116299, m.50494, m.50491, m.50488, m.81244, m.50481, m.50425, m.123647, m.126440, m.12875, m.38263, m.81366, m.101948, m.130524, m.63264, m.63252, m.81302, m.63232, m.63227, m.116305, m.63523, m.63521, m.39111, m.79822	m.63187, m.63183, m.75143, m.75142, m.75140, m.75139, m.35908, m.35907, m.35906, m.35905, m.126456, m.126453, m.126451, m.126450, m.126449, m.126448, m.126447, m.126443, m.126442, m.126437, m.126436, m.63033, m.63025, m.63022, m.11853, m.11852, m.30930, m.30926, m.133411, m.23685, m.23684, m.23683, m.4433, m.35504, m.11502, m.105967, m.105965, m.105949, m.4204, m.92763, m.92761, m.92757, m.92751,…
Heamolymph	GO:0033157	regulation of intracellular protein transport	P	0.00970473	6.42225e-05	21	163	835	18404	over	m.116493, m.116468, m.121369, m.47907, m.125250, m.83129, m.83116, m.83107, m.43099, m.33182, m.30362, m.30347, m.47884, m.47870, m.47868, m.47853, m.47849, m.47833, m.47831, m.47823, m.47821	m.47925, m.47921, m.47917, m.47911, m.47909, m.47905, m.47900, m.47888, m.47879, m.47877, m.47872, m.47863, m.47855, m.47847, m.47845, m.47837, m.47827, m.47807, m.59706, m.9322, m.9321, m.121375, m.121374, m.121373, m.121372, m.121371, m.121370, m.121368, m.11596, m.28338, m.30423, m.30421, m.30419, m.30417, m.30415, m.30413, m.30411, m.30409, m.30407, m.30404, m.30402, m.30399, m.30396, m.30393…
Heamolymph	GO:1901069	guanosine-containing compound catabolic process	P	0.010884	7.3379e-05	30	287	826	18280	over	m.26287, m.63032, m.26274, m.26271, m.81419, m.4489, m.116299, m.50494, m.50491, m.50488, m.81244, m.50481, m.50425, m.123647, m.126440, m.12875, m.38263, m.81366, m.101948, m.130524, m.63264, m.63252, m.81302, m.63232, m.63227, m.116305, m.63523, m.63521, m.39111, m.79822	m.63187, m.63183, m.75143, m.75142, m.75140, m.75139, m.35908, m.35907, m.35906, m.35905, m.126456, m.126453, m.126451, m.126450, m.126449, m.126448, m.126447, m.126443, m.126442, m.126437, m.126436, m.63033, m.63025, m.63022, m.11853, m.11852, m.30930, m.30926, m.133411, m.23685, m.23684, m.23683, m.4433, m.35504, m.11502, m.105967, m.105965, m.105949, m.4204, m.92763, m.92761, m.92757, m.92751,…
Heamolymph	GO:0010595	positive regulation of endothelial cell migration	P	0.010884	7.40271e-05	11	51	845	18516	over	m.16809, m.120286, m.43573, m.43569, m.43561, m.43557, m.43550, m.73224, m.43546, m.120308, m.17610	m.4049, m.73226, m.73222, m.73217, m.73206, m.33624, m.17613, m.43565, m.43553, m.43542, m.79233, m.79225, m.79219, m.79210, m.79204, m.79199, m.79192, m.79186, m.120379, m.120377, m.120348, m.120334, m.120329, m.120293, m.91978, m.91975, m.91973, m.91966, m.91956, m.91945, m.91944, m.91941, m.91939, m.91937, m.91935, m.91924, m.91923, m.91920, m.91918, m.91915, m.91905, m.91902, m.91899, m.91889…
Heamolymph	GO:0032879	regulation of localization	P	0.011096	7.64886e-05	62	791	794	17776	over	m.80386, m.43708, m.116493, m.16809, m.116468, m.120286, m.121369, m.43573, m.47907, m.125250, m.43569, m.43561, m.83129, m.43557, m.43550, m.73224, m.83116, m.43546, m.96172, m.83107, m.43099, m.43097, m.33182, m.30362, m.117822, m.103591, m.30347, m.14457, m.51551, m.67501, m.51539, m.61415, m.26003, m.61298, m.105571, m.64889, m.64526, m.17517, m.73670, m.59157, m.12875, m.47884, m.47870, m.47…	m.20023, m.20020, m.20017, m.20015, m.121679, m.75143, m.75142, m.75140, m.75139, m.47927, m.47925, m.47921, m.47917, m.47911, m.47909, m.47905, m.47900, m.4770, m.4768, m.28784, m.28783, m.28782, m.9510, m.47888, m.47879, m.47877, m.47872, m.47863, m.47855, m.47847, m.47845, m.47837, m.47827, m.47807, m.63025, m.51023, m.51020, m.51017, m.51014, m.54985, m.54981, m.54978, m.54975, m.28683, m.286…
Heamolymph	GO:0055001	muscle cell development	P	0.0123345	8.61604e-05	20	154	836	18413	over	m.90595, m.90586, m.44157, m.121652, m.54043, m.121651, m.121633, m.125509, m.29634, m.26003, m.80449, m.80445, m.64526, m.90647, m.90619, m.128441, m.94019, m.94016, m.94003, m.69644	m.47927, m.121650, m.121646, m.121645, m.4760, m.4758, m.54998, m.133411, m.94027, m.94025, m.94023, m.94014, m.94011, m.94010, m.94008, m.94007, m.94005, m.94000, m.30846, m.66637, m.66636, m.61791, m.61790, m.61789, m.4147, m.92627, m.80456, m.80453, m.54051, m.54049, m.54047, m.54045, m.54041, m.42006, m.7461, m.131469, m.69648, m.69646, m.69645, m.69643, m.69642, m.69641, m.69640, m.69639, m.…
Heamolymph	GO:1901068	guanosine-containing compound metabolic process	P	0.0137612	9.73909e-05	30	292	826	18275	over	m.26287, m.63032, m.26274, m.26271, m.81419, m.4489, m.116299, m.50494, m.50491, m.50488, m.81244, m.50481, m.50425, m.123647, m.126440, m.12875, m.38263, m.81366, m.101948, m.130524, m.63264, m.63252, m.81302, m.63232, m.63227, m.116305, m.63523, m.63521, m.39111, m.79822	m.63187, m.63183, m.75143, m.75142, m.75140, m.75139, m.35908, m.35907, m.35906, m.35905, m.126456, m.126453, m.126451, m.126450, m.126449, m.126448, m.126447, m.126443, m.126442, m.126437, m.126436, m.63033, m.63025, m.63022, m.11853, m.11852, m.30930, m.30926, m.133411, m.23685, m.23684, m.23683, m.4433, m.35504, m.11502, m.105967, m.105965, m.105949, m.4204, m.92763, m.92761, m.92757, m.92751,…
Heamolymph	GO:0010634	positive regulation of epithelial cell migration	P	0.0139423	9.99542e-05	11	53	845	18514	over	m.16809, m.120286, m.43573, m.43569, m.43561, m.43557, m.43550, m.73224, m.43546, m.120308, m.17610	m.4049, m.73226, m.73222, m.73217, m.73213, m.73211, m.73206, m.33624, m.17613, m.43565, m.43553, m.43542, m.79233, m.79225, m.79219, m.79210, m.79204, m.79199, m.79192, m.79186, m.120379, m.120377, m.120348, m.120334, m.120329, m.120293, m.91978, m.91975, m.91973, m.91966, m.91956, m.91945, m.91944, m.91941, m.91939, m.91937, m.91935, m.91924, m.91923, m.91920, m.91918, m.91915, m.91905, m.91902…
Heamolymph	GO:0055002	striated muscle cell development	P	0.0165629	0.000125249	19	146	837	18421	over	m.90595, m.90586, m.44157, m.121652, m.121651, m.121633, m.125509, m.29634, m.26003, m.80449, m.80445, m.64526, m.90647, m.90619, m.128441, m.94019, m.94016, m.94003, m.69644	m.121650, m.121646, m.121645, m.4760, m.4758, m.54998, m.133411, m.94027, m.94025, m.94023, m.94014, m.94011, m.94010, m.94008, m.94007, m.94005, m.94000, m.66637, m.66636, m.61791, m.61790, m.61789, m.4147, m.80456, m.80453, m.42006, m.7461, m.131469, m.69648, m.69646, m.69645, m.69643, m.69642, m.69641, m.69640, m.69639, m.71826, m.71823, m.71814, m.71806, m.112082, m.7190, m.112060, m.90881, m…
Heamolymph	GO:0070201	regulation of establishment of protein localization	P	0.0165629	0.000125966	22	185	834	18382	over	m.43708, m.116493, m.116468, m.121369, m.47907, m.125250, m.83129, m.83116, m.83107, m.43099, m.33182, m.30362, m.30347, m.47884, m.47870, m.47868, m.47853, m.47849, m.47833, m.47831, m.47823, m.47821	m.47925, m.47921, m.47917, m.47911, m.47909, m.47905, m.47900, m.47888, m.47879, m.47877, m.47872, m.47863, m.47855, m.47847, m.47845, m.47837, m.47827, m.47807, m.59706, m.9322, m.9321, m.121375, m.121374, m.121373, m.121372, m.121371, m.121370, m.121368, m.66756, m.11596, m.28338, m.105949, m.30423, m.30421, m.30419, m.30417, m.30415, m.30413, m.30411, m.30409, m.30407, m.30404, m.30402, m.3039…
Heamolymph	GO:0035317	imaginal disc-derived wing hair organization	P	0.0165629	0.000126353	10	45	846	18522	over	m.40464, m.40456, m.42485, m.46370, m.51551, m.125509, m.51539, m.94019, m.94016, m.94003	m.63074, m.63069, m.63064, m.63059, m.94027, m.94025, m.94023, m.94014, m.94011, m.94010, m.94008, m.94007, m.94005, m.94000, m.42480, m.131176, m.40572, m.40571, m.14256, m.40473, m.40470, m.40467, m.40461, m.17768, m.29520, m.29468, m.93998, m.93997, m.125515, m.125512, m.46364, m.6614, m.6230, m.6229, m.6228, m.51575, m.51571, m.51569, m.51565, m.51562, m.51559, m.51556, m.51546, m.51542, m.37…
Heamolymph	GO:0035316	non-sensory hair organization	P	0.0165629	0.000126353	10	45	846	18522	over	m.40464, m.40456, m.42485, m.46370, m.51551, m.125509, m.51539, m.94019, m.94016, m.94003	m.63074, m.63069, m.63064, m.63059, m.94027, m.94025, m.94023, m.94014, m.94011, m.94010, m.94008, m.94007, m.94005, m.94000, m.42480, m.131176, m.40572, m.40571, m.14256, m.40473, m.40470, m.40467, m.40461, m.17768, m.29520, m.29468, m.93998, m.93997, m.125515, m.125512, m.46364, m.6614, m.6230, m.6229, m.6228, m.51575, m.51571, m.51569, m.51565, m.51562, m.51559, m.51556, m.51546, m.51542, m.37…
Heamolymph	GO:0022409	positive regulation of cell-cell adhesion	P	0.0165629	0.000126353	10	45	846	18522	over	m.47907, m.47884, m.47870, m.47868, m.47853, m.47849, m.47833, m.47831, m.47823, m.47821	m.47925, m.47921, m.47917, m.47911, m.47909, m.47905, m.47900, m.47888, m.47879, m.47877, m.47872, m.47863, m.47855, m.47847, m.47845, m.47837, m.47827, m.47807, m.91978, m.91975, m.91973, m.91966, m.91956, m.91945, m.91944, m.91941, m.91939, m.91937, m.91935, m.91924, m.91923, m.91920, m.91918, m.91915, m.91905, m.91902, m.91899, m.91889, m.91883, m.91880, m.91874, m.91873, m.91870, m.91864, m.9…
Heamolymph	GO:0004888	transmembrane signaling receptor activity	F	0.0178007	0.000137432	21	173	835	18394	over	m.120420, m.120295, m.120286, m.120231, m.120201, m.101816, m.46163, m.120383, m.17095, m.120370, m.120358, m.120343, m.120319, m.120308, m.120307, m.120190, m.73125, m.29587, m.29584, m.29581, m.29580	m.4770, m.4768, m.9543, m.28713, m.28712, m.16727, m.399, m.30936, m.9360, m.133352, m.4404, m.130, m.30560, m.136729, m.7788, m.30172, m.30169, m.30166, m.30138, m.30133, m.112543, m.112538, m.19606, m.136404, m.2667, m.69770, m.69766, m.69764, m.21780, m.131378, m.14493, m.131252, m.2299, m.90845, m.45317, m.45313, m.45311, m.134717, m.29808, m.29806, m.29804, m.29802, m.40184, m.17766, m.13455…
Heamolymph	GO:0002821	positive regulation of adaptive immune response	P	0.0199004	0.000157301	5	8	851	18559	over	m.112471, m.112468, m.112463, m.112461, m.112456	m.112470, m.112469, m.112465, m.112462, m.112459, m.112453, m.38144, m.38141
Heamolymph	GO:0002819	regulation of adaptive immune response	P	0.0199004	0.000157301	5	8	851	18559	over	m.112471, m.112468, m.112463, m.112461, m.112456	m.112470, m.112469, m.112465, m.112462, m.112459, m.112453, m.38144, m.38141
Heamolymph	GO:0051222	positive regulation of protein transport	P	0.02105	0.000168323	14	89	842	18478	over	m.116493, m.116468, m.47907, m.43099, m.33182, m.47884, m.47870, m.47868, m.47853, m.47849, m.47833, m.47831, m.47823, m.47821	m.47925, m.47921, m.47917, m.47911, m.47909, m.47905, m.47900, m.47888, m.47879, m.47877, m.47872, m.47863, m.47855, m.47847, m.47845, m.47837, m.47827, m.47807, m.9322, m.9321, m.11596, m.28338, m.11119, m.11116, m.42112, m.42109, m.73001, m.73000, m.38635, m.7461, m.69764, m.92067, m.33624, m.2447, m.90910, m.127921, m.40421, m.40419, m.40416, m.40415, m.40414, m.33181, m.33179, m.122607, m.122…
Heamolymph	GO:0034109	homotypic cell-cell adhesion	P	0.0212237	0.000172285	10	47	846	18520	over	m.47907, m.47884, m.47870, m.47868, m.47853, m.47849, m.47833, m.47831, m.47823, m.47821	m.47925, m.47921, m.47917, m.47911, m.47909, m.47905, m.47900, m.47888, m.47879, m.47877, m.47872, m.47863, m.47855, m.47847, m.47845, m.47837, m.47827, m.47807, m.115219, m.24146, m.91978, m.91975, m.91973, m.91966, m.91956, m.91945, m.91944, m.91941, m.91939, m.91937, m.91935, m.91924, m.91923, m.91920, m.91918, m.91915, m.91905, m.91902, m.91899, m.91889, m.91883, m.91880, m.91874, m.91873, m.…
Heamolymph	GO:0016192	vesicle-mediated transport	P	0.0212237	0.000174147	72	989	784	17578	over	m.80386, m.43708, m.22837, m.127462, m.16809, m.33334, m.33329, m.121369, m.47907, m.87039, m.71872, m.125250, m.129469, m.129458, m.117822, m.129442, m.73095, m.117810, m.14457, m.129417, m.51551, m.129408, m.67501, m.125509, m.89806, m.46626, m.51539, m.61415, m.87187, m.119835, m.26003, m.123647, m.76611, m.89662, m.97026, m.58897, m.89651, m.46472, m.97018, m.64526, m.85746, m.73670, m.12875,…	m.32061, m.87199, m.87198, m.87194, m.87192, m.87181, m.87177, m.87173, m.87168, m.87161, m.87159, m.87156, m.87151, m.87148, m.87144, m.87141, m.20023, m.20020, m.87137, m.87135, m.87132, m.20017, m.20015, m.87129, m.87124, m.87122, m.75143, m.75142, m.75140, m.87115, m.87113, m.87110, m.75139, m.87103, m.87100, m.47925, m.47921, m.47917, m.47911, m.47909, m.47905, m.47900, m.28789, m.28788, m.2…
Heamolymph	GO:0042383	sarcolemma	C	0.0212237	0.000175564	11	57	845	18510	over	m.47907, m.59157, m.47884, m.47870, m.47868, m.47853, m.47849, m.47833, m.47831, m.47823, m.47821	m.20023, m.20020, m.20017, m.20015, m.47927, m.47925, m.47921, m.47917, m.47911, m.47909, m.47905, m.47900, m.47888, m.47879, m.47877, m.47872, m.47863, m.47855, m.47847, m.47845, m.47837, m.47827, m.47807, m.30870, m.59470, m.61724, m.61718, m.61704, m.59228, m.19528, m.132851, m.120703, m.8654, m.46992, m.46982, m.46980, m.46971, m.46966, m.46962, m.120683, m.120676, m.120673, m.120662, m.12065…
Heamolymph	GO:0051223	regulation of protein transport	P	0.0218856	0.000183051	21	177	835	18390	over	m.116493, m.116468, m.121369, m.47907, m.125250, m.83129, m.83116, m.83107, m.43099, m.33182, m.30362, m.30347, m.47884, m.47870, m.47868, m.47853, m.47849, m.47833, m.47831, m.47823, m.47821	m.47925, m.47921, m.47917, m.47911, m.47909, m.47905, m.47900, m.47888, m.47879, m.47877, m.47872, m.47863, m.47855, m.47847, m.47845, m.47837, m.47827, m.47807, m.59706, m.9322, m.9321, m.121375, m.121374, m.121373, m.121372, m.121371, m.121370, m.121368, m.11596, m.28338, m.30423, m.30421, m.30419, m.30417, m.30415, m.30413, m.30411, m.30409, m.30407, m.30404, m.30402, m.30399, m.30396, m.30393…
Heamolymph	GO:0007010	cytoskeleton organization	P	0.0222873	0.000188458	67	905	789	17662	over	m.108796, m.43708, m.108777, m.116493, m.108757, m.72983, m.90595, m.116468, m.33334, m.90586, m.81419, m.33329, m.108726, m.108720, m.125250, m.97282, m.65511, m.46370, m.24055, m.61602, m.97266, m.97256, m.97249, m.44157, m.121652, m.121651, m.50494, m.76698, m.121633, m.76697, m.81244, m.76691, m.76690, m.125509, m.29634, m.50425, m.77710, m.26363, m.80449, m.80445, m.114015, m.90647, m.25574,…	m.56008, m.56007, m.56003, m.63187, m.63183, m.107373, m.121650, m.121646, m.121645, m.107331, m.107300, m.82212, m.82209, m.82208, m.82204, m.82203, m.16769, m.107288, m.63025, m.78953, m.78952, m.78944, m.70195, m.70193, m.9496, m.114303, m.114301, m.4516, m.4515, m.94025, m.94011, m.94008, m.94005, m.133352, m.4432, m.66756, m.30751, m.30750, m.30746, m.30743, m.9228, m.133221, m.11596, m.2354…
Heamolymph	GO:0010594	regulation of endothelial cell migration	P	0.0234759	0.000200667	11	58	845	18509	over	m.16809, m.120286, m.43573, m.43569, m.43561, m.43557, m.43550, m.73224, m.43546, m.120308, m.17610	m.4049, m.73226, m.73222, m.73217, m.73206, m.21980, m.21978, m.33624, m.14290, m.57166, m.17613, m.43565, m.43553, m.43542, m.79233, m.79225, m.79219, m.79210, m.79204, m.132836, m.79199, m.79192, m.79186, m.39547, m.39542, m.120379, m.120377, m.120348, m.120334, m.120329, m.120293, m.91978, m.91975, m.91973, m.91966, m.91956, m.91945, m.91944, m.91941, m.91939, m.91937, m.91935, m.91924, m.9192…
Heamolymph	GO:0090316	positive regulation of intracellular protein transport	P	0.024836	0.000214576	13	80	843	18487	over	m.116493, m.116468, m.47907, m.43099, m.47884, m.47870, m.47868, m.47853, m.47849, m.47833, m.47831, m.47823, m.47821	m.47925, m.47921, m.47917, m.47911, m.47909, m.47905, m.47900, m.47888, m.47879, m.47877, m.47872, m.47863, m.47855, m.47847, m.47845, m.47837, m.47827, m.47807, m.9322, m.9321, m.11596, m.28338, m.11119, m.11116, m.42112, m.42109, m.73001, m.73000, m.7461, m.69764, m.2447, m.90910, m.127921, m.40421, m.40419, m.40416, m.40415, m.40414, m.122607, m.122606, m.43191, m.43184, m.43179, m.43176, m.43…
Heamolymph	GO:0003008	system process	P	0.025433	0.000222071	68	928	788	17639	over	m.81106, m.22837, m.33003, m.33000, m.127462, m.16809, m.90595, m.71889, m.90586, m.47907, m.42485, m.24055, m.115691, m.115689, m.120231, m.129469, m.129458, m.129442, m.120201, m.14457, m.129417, m.51551, m.129408, m.67501, m.51539, m.101816, m.67042, m.61415, m.41962, m.26003, m.37317, m.17095, m.97026, m.81063, m.64889, m.97018, m.64526, m.17517, m.85746, m.24150, m.90647, m.73670, m.95971, m…	m.20023, m.20020, m.20017, m.20015, m.47927, m.47925, m.47921, m.47917, m.47911, m.47909, m.47905, m.47900, m.28763, m.9588, m.47888, m.47879, m.47877, m.47872, m.47863, m.59839, m.59838, m.47855, m.47847, m.47845, m.47837, m.47827, m.47807, m.54998, m.54967, m.59784, m.16617, m.16613, m.59779, m.35749, m.35744, m.133411, m.9378, m.30847, m.30846, m.35660, m.35655, m.35652, m.35647, m.35617, m.35…
Heamolymph	GO:0008021	synaptic vesicle	C	0.0256104	0.000228743	11	59	845	18508	over	m.22837, m.91987, m.129469, m.129458, m.33182, m.129442, m.14457, m.129417, m.129408, m.67501, m.76626	m.28783, m.4426, m.30613, m.23467, m.97633, m.136836, m.131833, m.59040, m.59039, m.59038, m.59037, m.59036, m.59035, m.59034, m.59033, m.59032, m.59031, m.59030, m.59029, m.59028, m.129482, m.129481, m.129477, m.129473, m.129465, m.129459, m.129452, m.129451, m.129445, m.129439, m.129436, m.129433, m.129430, m.129427, m.129424, m.129423, m.129416, m.129412, m.76603, m.33181, m.33179, m.134557, m…
Heamolymph	GO:0022407	regulation of cell-cell adhesion	P	0.0256104	0.000231512	10	49	846	18518	over	m.47907, m.47884, m.47870, m.47868, m.47853, m.47849, m.47833, m.47831, m.47823, m.47821	m.47925, m.47921, m.47917, m.47911, m.47909, m.47905, m.47900, m.47888, m.47879, m.47877, m.47872, m.47863, m.47855, m.47847, m.47845, m.47837, m.47827, m.47807, m.14270, m.57166, m.91978, m.91975, m.91973, m.91966, m.91956, m.91945, m.91944, m.91941, m.91939, m.91937, m.91935, m.91924, m.91923, m.91920, m.91918, m.91915, m.91905, m.91902, m.91899, m.91889, m.91883, m.91880, m.91874, m.91873, m.9…
Heamolymph	GO:0030018	Z disc	C	0.0256104	0.000232177	16	116	840	18451	over	m.47907, m.121652, m.121651, m.17271, m.121633, m.80449, m.80445, m.47884, m.47870, m.47868, m.47853, m.47849, m.47833, m.47831, m.47823, m.47821	m.47927, m.47925, m.47921, m.121650, m.47917, m.47911, m.121646, m.121645, m.47909, m.47905, m.47900, m.47888, m.47879, m.47877, m.47872, m.47863, m.47855, m.47847, m.47845, m.47837, m.47827, m.47807, m.30938, m.80456, m.80453, m.21045, m.55444, m.55443, m.55442, m.55440, m.55436, m.55434, m.55433, m.55432, m.55430, m.55428, m.55427, m.55424, m.55422, m.120703, m.46982, m.120683, m.120676, m.1206…
Heamolymph	GO:0005525	GTP binding	F	0.0256104	0.000233036	26	250	830	18317	over	m.43708, m.40443, m.63032, m.21714, m.4489, m.42107, m.116299, m.116295, m.50494, m.50491, m.50488, m.50481, m.50425, m.12875, m.38263, m.63734, m.64004, m.62198, m.130524, m.116305, m.116303, m.16554, m.16547, m.63523, m.63521, m.39111	m.75143, m.75142, m.75140, m.75139, m.28789, m.28788, m.70264, m.63033, m.42963, m.16553, m.16552, m.16551, m.16550, m.16549, m.16548, m.23685, m.23684, m.23683, m.4433, m.11604, m.133221, m.35504, m.54685, m.11502, m.4204, m.100899, m.100895, m.100891, m.100888, m.100885, m.100878, m.100874, m.100871, m.100867, m.100863, m.100860, m.16068, m.131947, m.61402, m.61398, m.61395, m.61392, m.19854, m…
Heamolymph	GO:0045211	postsynaptic membrane	C	0.0282954	0.000260068	11	60	845	18507	over	m.47907, m.33182, m.47884, m.47870, m.47868, m.47853, m.47849, m.47833, m.47831, m.47823, m.47821	m.102533, m.47927, m.47925, m.47921, m.47917, m.47911, m.47909, m.47905, m.47900, m.47888, m.47879, m.47877, m.47872, m.47863, m.47855, m.47847, m.47845, m.47837, m.47827, m.47807, m.54998, m.16416, m.124173, m.124166, m.21331, m.33181, m.33179, m.134557, m.106656, m.106648, m.55014, m.55009, m.55008, m.55006, m.55005, m.55003, m.55001, m.55000, m.106315, m.120162, m.120133, m.8080, m.132083, m.4…
Heamolymph	GO:0050877	neurological system process	P	0.0292894	0.000271896	56	729	800	17838	over	m.81106, m.22837, m.33003, m.33000, m.127462, m.71889, m.47907, m.42485, m.24055, m.120231, m.129469, m.129458, m.129442, m.120201, m.14457, m.129417, m.51551, m.129408, m.67501, m.51539, m.101816, m.67042, m.61415, m.41962, m.26003, m.37317, m.17095, m.97026, m.81063, m.97018, m.64526, m.85746, m.24150, m.95971, m.47884, m.42540, m.47870, m.47868, m.95945, m.47853, m.47849, m.47833, m.47831, m.9…	m.47925, m.47921, m.47917, m.47911, m.47909, m.47905, m.47900, m.47888, m.47879, m.47877, m.47872, m.47863, m.59839, m.59838, m.47855, m.47847, m.47845, m.47837, m.47827, m.47807, m.54998, m.54967, m.59784, m.16617, m.16613, m.59779, m.133411, m.35660, m.35655, m.35652, m.35647, m.130, m.61834, m.47507, m.80918, m.80917, m.16364, m.30636, m.30635, m.30634, m.85753, m.85752, m.85751, m.85748, m.85…
Heamolymph	GO:0002040	sprouting angiogenesis	P	0.0312151	0.000292641	6	16	850	18551	over	m.16809, m.120286, m.120308, m.36851, m.36831, m.36821	m.4404, m.131342, m.2080, m.36856, m.36818, m.39603, m.39600, m.39599, m.39598, m.39597, m.120379, m.120377, m.120348, m.120334, m.120329, m.120293
Heamolymph	GO:0045202	synapse	C	0.0313821	0.000297092	36	405	820	18162	over	m.22837, m.47907, m.91987, m.101536, m.120231, m.129469, m.129466, m.129458, m.33182, m.129455, m.129442, m.120201, m.14457, m.129417, m.51551, m.129408, m.67501, m.129405, m.51539, m.76626, m.26003, m.64526, m.73670, m.47884, m.47870, m.47868, m.47853, m.47849, m.31528, m.47833, m.47831, m.47823, m.47821, m.120190, m.116357, m.116336	m.102533, m.47927, m.47925, m.47921, m.47917, m.47911, m.63140, m.47909, m.47905, m.47900, m.28783, m.47888, m.47879, m.47877, m.47872, m.47863, m.47855, m.47847, m.47845, m.47837, m.47827, m.107251, m.47807, m.107243, m.107230, m.107217, m.107206, m.54998, m.107198, m.107184, m.107175, m.133411, m.107154, m.107129, m.107114, m.4426, m.130, m.28438, m.16416, m.30636, m.30635, m.30634, m.30613, m.…
Heamolymph	GO:0030030	cell projection organization	P	0.031508	0.00030118	63	852	793	17715	over	m.108796, m.40464, m.55692, m.43708, m.40456, m.108777, m.116493, m.108757, m.116468, m.81419, m.108726, m.47907, m.108720, m.42485, m.65511, m.46370, m.24055, m.61602, m.117822, m.81244, m.50914, m.51551, m.50907, m.125509, m.54352, m.46626, m.51539, m.90683, m.45047, m.64889, m.73670, m.95971, m.47884, m.47870, m.47868, m.81366, m.53055, m.95945, m.47853, m.53049, m.47849, m.47833, m.47831, m.9…	m.34, m.20026, m.20023, m.20020, m.20017, m.20015, m.47927, m.47925, m.47921, m.47917, m.47911, m.47909, m.47905, m.47900, m.63123, m.63121, m.126458, m.82212, m.82209, m.82208, m.82204, m.82203, m.47888, m.47879, m.47877, m.47872, m.47863, m.59839, m.59838, m.47855, m.47847, m.47845, m.63074, m.47837, m.63069, m.63064, m.47827, m.63059, m.47807, m.4668, m.54998, m.54965, m.94135, m.94134, m.9413…
Heamolymph	GO:0043001	Golgi to plasma membrane protein transport	P	0.0327221	0.000315793	21	185	835	18382	over	m.121369, m.47907, m.87039, m.89806, m.87187, m.89662, m.89651, m.47884, m.89615, m.47870, m.47868, m.47853, m.47849, m.91232, m.47833, m.47831, m.47823, m.47821, m.97168, m.91066, m.89755	m.87199, m.87198, m.87194, m.87192, m.87181, m.87177, m.87173, m.87168, m.87161, m.87159, m.87156, m.87151, m.87148, m.87144, m.87141, m.87137, m.87135, m.87132, m.87129, m.87124, m.87122, m.87115, m.87113, m.87110, m.87103, m.87100, m.47925, m.47921, m.47917, m.47911, m.47909, m.47905, m.47900, m.28789, m.28788, m.87097, m.87092, m.87089, m.87087, m.87085, m.87080, m.87075, m.87073, m.87068, m.8…
Heamolymph	GO:0019464	glycine decarboxylation via glycine cleavage system	P	0.0332455	0.000330011	3	1	853	18566	over	m.81704, m.81701, m.81697	m.81709
Heamolymph	GO:0006527	arginine catabolic process	P	0.0332455	0.000330011	3	1	853	18566	over	m.115691, m.115689, m.17517	m.21376
Heamolymph	GO:0005960	glycine cleavage complex	C	0.0332455	0.000330011	3	1	853	18566	over	m.81704, m.81701, m.81697	m.81709
Heamolymph	GO:0032386	regulation of intracellular transport	P	0.0334194	0.000337225	21	186	835	18381	over	m.116493, m.116468, m.121369, m.47907, m.125250, m.83129, m.83116, m.83107, m.43099, m.33182, m.30362, m.30347, m.47884, m.47870, m.47868, m.47853, m.47849, m.47833, m.47831, m.47823, m.47821	m.47927, m.47925, m.47921, m.47917, m.47911, m.47909, m.47905, m.47900, m.47888, m.47879, m.47877, m.47872, m.47863, m.47855, m.47847, m.47845, m.47837, m.47827, m.47807, m.59706, m.9322, m.9321, m.121375, m.121374, m.121373, m.121372, m.121371, m.121370, m.121368, m.11596, m.28338, m.30423, m.30421, m.30419, m.30417, m.30415, m.30413, m.30411, m.30409, m.30407, m.30404, m.30402, m.30399, m.30396…
Heamolymph	GO:0051435	BH4 domain binding	F	0.0334194	0.000340951	5	10	851	18557	over	m.108796, m.108777, m.108757, m.108726, m.108720	m.108806, m.108791, m.108788, m.108781, m.108775, m.108770, m.108753, m.108749, m.108739, m.108730
Heamolymph	GO:0051400	BH domain binding	F	0.0334194	0.000340951	5	10	851	18557	over	m.108796, m.108777, m.108757, m.108726, m.108720	m.108806, m.108791, m.108788, m.108781, m.108775, m.108770, m.108753, m.108749, m.108739, m.108730
Heamolymph	GO:0072659	protein localization to plasma membrane	P	0.0347416	0.000360191	24	229	832	18338	over	m.43708, m.121369, m.47907, m.87039, m.89806, m.87187, m.89662, m.89651, m.47884, m.89615, m.47870, m.47868, m.47853, m.47849, m.91232, m.47833, m.47831, m.47823, m.47821, m.97168, m.16554, m.91066, m.16547, m.89755	m.87199, m.87198, m.87194, m.87192, m.87181, m.87177, m.87173, m.87168, m.87161, m.87159, m.87156, m.87151, m.87148, m.87144, m.87141, m.87137, m.87135, m.87132, m.87129, m.87124, m.87122, m.87115, m.87113, m.87110, m.87103, m.87100, m.47927, m.47925, m.47921, m.47917, m.47911, m.47909, m.47905, m.47900, m.28789, m.28788, m.87097, m.87092, m.87089, m.87087, m.87085, m.87080, m.87075, m.87073, m.8…
Heamolymph	GO:0090002	establishment of protein localization to plasma membrane	P	0.0347416	0.000364043	22	201	834	18366	over	m.43708, m.121369, m.47907, m.87039, m.89806, m.87187, m.89662, m.89651, m.47884, m.89615, m.47870, m.47868, m.47853, m.47849, m.91232, m.47833, m.47831, m.47823, m.47821, m.97168, m.91066, m.89755	m.87199, m.87198, m.87194, m.87192, m.87181, m.87177, m.87173, m.87168, m.87161, m.87159, m.87156, m.87151, m.87148, m.87144, m.87141, m.87137, m.87135, m.87132, m.87129, m.87124, m.87122, m.87115, m.87113, m.87110, m.87103, m.87100, m.47927, m.47925, m.47921, m.47917, m.47911, m.47909, m.47905, m.47900, m.28789, m.28788, m.87097, m.87092, m.87089, m.87087, m.87085, m.87080, m.87075, m.87073, m.8…
Heamolymph	GO:0046578	regulation of Ras protein signal transduction	P	0.0347416	0.000365989	18	147	838	18420	over	m.43708, m.116493, m.116468, m.81419, m.29857, m.71872, m.81244, m.126440, m.81366, m.75697, m.63264, m.63252, m.81302, m.63232, m.63227, m.75627, m.75600, m.79822	m.63187, m.63183, m.75112, m.126456, m.126453, m.126451, m.126450, m.126449, m.126448, m.126447, m.126443, m.126442, m.126437, m.126436, m.70210, m.70202, m.63025, m.63022, m.70198, m.133411, m.105967, m.105965, m.105949, m.92763, m.92761, m.92757, m.92751, m.92750, m.92746, m.92744, m.92742, m.23180, m.42099, m.131567, m.14665, m.71876, m.71874, m.71871, m.71869, m.26340, m.14292, m.14291, m.142…
Heamolymph	GO:0007600	sensory perception	P	0.0347416	0.000368115	15	109	841	18458	over	m.71889, m.42485, m.129469, m.129458, m.129408, m.41962, m.37317, m.17095, m.95971, m.95945, m.95913, m.29587, m.29584, m.29581, m.29580	m.35365, m.42480, m.85541, m.7929, m.16067, m.16066, m.7865, m.26938, m.129481, m.129477, m.129473, m.129465, m.129451, m.129423, m.129416, m.129412, m.2667, m.95972, m.95968, m.95964, m.95961, m.95960, m.95956, m.95952, m.95947, m.95944, m.95940, m.95937, m.95935, m.95933, m.95927, m.95923, m.95920, m.95916, m.95910, m.95908, m.45692, m.14430, m.71887, m.14426, m.14326, m.131176, m.26207, m.2620…
Heamolymph	GO:0044456	synapse part	C	0.0347416	0.000370883	27	273	829	18294	over	m.22837, m.47907, m.91987, m.120231, m.129469, m.129458, m.33182, m.129442, m.120201, m.14457, m.129417, m.129408, m.67501, m.76626, m.26003, m.64526, m.73670, m.47884, m.47870, m.47868, m.47853, m.47849, m.47833, m.47831, m.47823, m.47821, m.120190	m.102533, m.47927, m.47925, m.47921, m.47917, m.47911, m.47909, m.47905, m.47900, m.28783, m.47888, m.47879, m.47877, m.47872, m.47863, m.47855, m.47847, m.47845, m.47837, m.47827, m.107251, m.47807, m.107243, m.107230, m.107217, m.107206, m.54998, m.107198, m.107184, m.107175, m.107154, m.107129, m.107114, m.4426, m.130, m.28438, m.16416, m.30636, m.30635, m.30634, m.30613, m.73706, m.23467, m.7…
Heamolymph	GO:0007167	enzyme linked receptor protein signaling pathway	P	0.0347416	0.0003736	41	490	815	18077	over	m.120420, m.55692, m.108777, m.116493, m.127462, m.16809, m.120296, m.120295, m.116468, m.120291, m.120286, m.73224, m.96172, m.50914, m.50907, m.85467, m.46163, m.120385, m.120383, m.120370, m.64889, m.120358, m.120343, m.73670, m.65935, m.120321, m.120319, m.120308, m.120307, m.79232, m.75697, m.50893, m.73125, m.69644, m.66829, m.75627, m.75600, m.17610, m.39126, m.39120, m.85827	m.75143, m.75142, m.75140, m.75139, m.75112, m.4770, m.4768, m.16749, m.51061, m.4668, m.94161, m.373, m.42959, m.42950, m.30900, m.66828, m.66819, m.30847, m.30846, m.30845, m.30843, m.35617, m.35615, m.35614, m.35613, m.35612, m.11665, m.35607, m.35606, m.35605, m.35604, m.66756, m.78725, m.78721, m.11604, m.78713, m.30751, m.30750, m.85830, m.85829, m.85828, m.85826, m.85825, m.85824, m.85823,…
Heamolymph	GO:0061024	membrane organization	P	0.0420755	0.000456333	39	463	817	18104	over	m.43708, m.121369, m.47907, m.87039, m.129469, m.129458, m.117822, m.103591, m.14457, m.129408, m.89806, m.46626, m.87187, m.76611, m.89662, m.58897, m.89651, m.73670, m.47884, m.89615, m.47870, m.47868, m.47853, m.47849, m.91232, m.47833, m.47831, m.28695, m.62198, m.47823, m.47821, m.105807, m.117772, m.97168, m.117769, m.16554, m.91066, m.16547, m.89755	m.87199, m.87198, m.87194, m.87192, m.87184, m.87181, m.87177, m.87174, m.87173, m.87168, m.87165, m.87161, m.87159, m.87156, m.87151, m.87148, m.87145, m.87144, m.87141, m.75166, m.87137, m.87135, m.87132, m.87129, m.87124, m.87122, m.87115, m.87113, m.87110, m.87103, m.87100, m.47927, m.47925, m.47921, m.47917, m.47911, m.47909, m.47905, m.47900, m.28789, m.28788, m.87097, m.87092, m.87089, m.8…
Heamolymph	GO:0009881	photoreceptor activity	F	0.043704	0.000478012	5	11	851	18556	over	m.17095, m.29587, m.29584, m.29581, m.29580	m.102011, m.57060, m.57058, m.57057, m.57055, m.57054, m.57052, m.29585, m.90060, m.18950, m.133726
Heamolymph	GO:0007166	cell surface receptor signaling pathway	P	0.0439145	0.00048785	84	1243	772	17324	over	m.108796, m.120420, m.55692, m.108777, m.99146, m.116493, m.26287, m.99139, m.127462, m.26274, m.108757, m.26271, m.16809, m.120296, m.120295, m.116468, m.120291, m.33334, m.120286, m.33329, m.108726, m.108720, m.125250, m.73224, m.96172, m.120231, m.79980, m.33182, m.54043, m.48396, m.29327, m.26076, m.50914, m.50907, m.46626, m.101816, m.85467, m.88278, m.46163, m.43686, m.120385, m.120383, m.6…	m.20070, m.20067, m.20061, m.99130, m.32014, m.75143, m.75142, m.75140, m.75139, m.23968, m.23967, m.75112, m.4770, m.4768, m.82294, m.82288, m.82282, m.82262, m.82240, m.82230, m.70254, m.82227, m.82225, m.82208, m.82204, m.82203, m.16749, m.28713, m.28712, m.16727, m.51061, m.4668, m.51023, m.51020, m.51017, m.51014, m.94161, m.399, m.94135, m.94134, m.94133, m.94132, m.373, m.42959, m.42950, m…
Heamolymph	GO:0006909	phagocytosis	P	0.0439145	0.000488388	13	88	843	18479	over	m.33334, m.33329, m.121369, m.125509, m.46626, m.76611, m.58897, m.12875, m.116357, m.105807, m.116336, m.69644, m.25361	m.94161, m.121375, m.121374, m.121373, m.121372, m.121371, m.121370, m.121368, m.66637, m.66636, m.80859, m.80855, m.80853, m.80851, m.59301, m.105803, m.85545, m.59199, m.11001, m.66112, m.19669, m.69648, m.69646, m.69645, m.69643, m.69642, m.69641, m.69640, m.69639, m.76645, m.76628, m.40589, m.33347, m.33339, m.33326, m.57166, m.134709, m.115490, m.115488, m.115487, m.115486, m.115485, m.11548…
Heamolymph	GO:0005924	cell-substrate adherens junction	C	0.0463664	0.000519917	10	55	846	18512	over	m.108796, m.108777, m.108757, m.108726, m.108720, m.65511, m.83129, m.83116, m.83107, m.25361	m.30938, m.30870, m.108806, m.33421, m.33414, m.108791, m.108788, m.108781, m.108775, m.108770, m.108753, m.108749, m.108739, m.108730, m.57166, m.83142, m.83138, m.83132, m.83103, m.83095, m.83090, m.83063, m.83058, m.55444, m.55443, m.55442, m.55440, m.55436, m.55434, m.55433, m.55432, m.55430, m.55428, m.55427, m.55424, m.55422, m.106366, m.106365, m.58448, m.58447, m.65515, m.111994, m.111993…
Heamolymph	GO:0045178	basal part of cell	C	0.0473375	0.000535158	14	101	842	18466	over	m.81419, m.47907, m.81244, m.47884, m.47870, m.47868, m.81366, m.47853, m.47849, m.47833, m.47831, m.47823, m.47821, m.81302	m.47925, m.47921, m.47917, m.47911, m.47909, m.47905, m.47900, m.47888, m.47879, m.47877, m.47872, m.47863, m.47855, m.47847, m.47845, m.47837, m.47827, m.47807, m.132851, m.81439, m.81429, m.81410, m.81394, m.81384, m.81375, m.81356, m.81347, m.81337, m.81327, m.81311, m.81293, m.81283, m.81273, m.81264, m.81254, m.27501, m.27497, m.27492, m.27487, m.27484, m.27481, m.27478, m.27472, m.27465, m.…
Heamolymph	GO:0044449	contractile fiber part	C	0.0499642	0.000577548	25	252	831	18315	over	m.90595, m.47907, m.6647, m.6644, m.44157, m.121652, m.121651, m.17271, m.121633, m.80449, m.80445, m.90647, m.47884, m.47870, m.90619, m.47868, m.47853, m.47849, m.128441, m.91231, m.47833, m.47831, m.47823, m.47821, m.91065	m.47927, m.47925, m.47921, m.121650, m.47917, m.47911, m.121646, m.121645, m.47909, m.47905, m.47900, m.47888, m.47879, m.47877, m.47872, m.47863, m.47855, m.47847, m.47845, m.47837, m.47827, m.47807, m.30938, m.30870, m.9378, m.80456, m.80453, m.19531, m.21775, m.21773, m.7276, m.2327, m.7190, m.90637, m.90634, m.108417, m.108416, m.21062, m.21060, m.21058, m.21055, m.21052, m.21045, m.108383, m…
Heamolymph	GO:0022607	cellular component assembly	P	0.0499642	0.000577649	95	1452	761	17115	over	m.108796, m.124313, m.98071, m.43708, m.81106, m.108777, m.116493, m.108757, m.16809, m.90595, m.116468, m.33334, m.90586, m.33329, m.29857, m.108726, m.47907, m.108720, m.87039, m.130167, m.65511, m.46370, m.83129, m.51281, m.4489, m.61602, m.42107, m.83116, m.83107, m.44157, m.121652, m.54043, m.121651, m.116299, m.116295, m.50494, m.50491, m.76698, m.121633, m.76697, m.14457, m.50488, m.76691,…	m.87199, m.87198, m.87194, m.87192, m.87181, m.87177, m.87173, m.87168, m.87161, m.87159, m.87156, m.87151, m.87148, m.87144, m.87141, m.75168, m.87137, m.87135, m.87132, m.87129, m.87124, m.87122, m.87115, m.87113, m.87110, m.87103, m.87100, m.47925, m.47921, m.121650, m.47917, m.47911, m.121646, m.121645, m.47909, m.47905, m.47900, m.114488, m.114484, m.82212, m.82209, m.82208, m.82204, m.82203…
Heamolymph	GO:0009207	purine ribonucleoside triphosphate catabolic process	P	0.0499642	0.000594553	34	390	822	18177	over	m.26287, m.63032, m.26274, m.26271, m.81419, m.4489, m.91987, m.116299, m.50494, m.50491, m.50488, m.81244, m.50481, m.46626, m.50425, m.123647, m.126440, m.12875, m.38263, m.81366, m.101948, m.91232, m.130524, m.63264, m.63252, m.81302, m.63232, m.63227, m.116305, m.91066, m.63523, m.63521, m.39111, m.79822	m.63187, m.63183, m.75143, m.75142, m.75140, m.75139, m.35908, m.35907, m.35906, m.35905, m.126456, m.126453, m.126451, m.126450, m.126449, m.126448, m.126447, m.126443, m.126442, m.126437, m.126436, m.63033, m.63025, m.63022, m.11853, m.11852, m.114364, m.114363, m.30930, m.30926, m.133411, m.23685, m.23684, m.23683, m.4433, m.23601, m.23600, m.4426, m.23599, m.35504, m.11541, m.11540, m.11502, …
Heamolymph	GO:0009203	ribonucleoside triphosphate catabolic process	P	0.0499642	0.000594553	34	390	822	18177	over	m.26287, m.63032, m.26274, m.26271, m.81419, m.4489, m.91987, m.116299, m.50494, m.50491, m.50488, m.81244, m.50481, m.46626, m.50425, m.123647, m.126440, m.12875, m.38263, m.81366, m.101948, m.91232, m.130524, m.63264, m.63252, m.81302, m.63232, m.63227, m.116305, m.91066, m.63523, m.63521, m.39111, m.79822	m.63187, m.63183, m.75143, m.75142, m.75140, m.75139, m.35908, m.35907, m.35906, m.35905, m.126456, m.126453, m.126451, m.126450, m.126449, m.126448, m.126447, m.126443, m.126442, m.126437, m.126436, m.63033, m.63025, m.63022, m.11853, m.11852, m.114364, m.114363, m.30930, m.30926, m.133411, m.23685, m.23684, m.23683, m.4433, m.23601, m.23600, m.4426, m.23599, m.35504, m.11541, m.11540, m.11502, …
Heamolymph	GO:0015108	chloride transmembrane transporter activity	F	0.0499642	0.000595105	8	36	848	18531	over	m.47798, m.47779, m.47771, m.49469, m.49463, m.129579, m.105829, m.7486	m.47792, m.47785, m.47764, m.105872, m.105871, m.105870, m.105869, m.80513, m.129551, m.129548, m.129543, m.129485, m.136404, m.21562, m.21561, m.21560, m.26239, m.26238, m.26237, m.26236, m.93916, m.93915, m.93914, m.93913, m.93912, m.93911, m.93910, m.31397, m.10945, m.77562, m.15210, m.65286, m.49457, m.51683, m.51678, m.111075
Heamolymph	GO:0045214	sarcomere organization	P	0.0499642	0.000596999	7	27	849	18540	over	m.44157, m.121652, m.121651, m.121633, m.125509, m.80449, m.80445	m.121650, m.121646, m.121645, m.4147, m.80456, m.80453, m.42006, m.7461, m.131469, m.26233, m.26231, m.26229, m.26227, m.26224, m.26221, m.125515, m.125512, m.111994, m.111993, m.111988, m.111987, m.111986, m.84586, m.10239, m.135816, m.133923, m.44160
Heamolymph	GO:0007601	visual perception	P	0.0499642	0.000596999	7	27	849	18540	over	m.71889, m.37317, m.17095, m.29587, m.29584, m.29581, m.29580	m.35365, m.85541, m.45692, m.14430, m.71887, m.14426, m.26207, m.26205, m.26204, m.26203, m.29585, m.39640, m.39630, m.39628, m.15484, m.10474, m.10313, m.10312, m.135478, m.130597, m.37402, m.37388, m.37313, m.75272, m.75270, m.75269, m.75267
Heart	GO:0016328	lateral plasma membrane	C	0.00193818	1.78142e-07	11	49	460	18903	over	m.122340, m.122267, m.51571, m.47921, m.47884, m.47870, m.47868, m.101852, m.47827, m.47821, m.122388	m.16825, m.47925, m.47917, m.47911, m.47909, m.47907, m.47905, m.47900, m.47888, m.47879, m.47877, m.47872, m.47863, m.47855, m.47853, m.47849, m.47847, m.47845, m.47837, m.47833, m.47831, m.47823, m.47807, m.30757, m.122499, m.122482, m.122469, m.122457, m.122429, m.122416, m.122374, m.122359, m.122310, m.122297, m.122253, m.101853, m.132851, m.51575, m.51569, m.51565, m.51562, m.51559, m.51556,…
Heart	GO:0006768	biotin metabolic process	P	0.00303681	1.28319e-06	6	10	465	18942	over	m.94195, m.94189, m.94185, m.94173, m.94159, m.94156	m.94197, m.94193, m.94180, m.94178, m.94171, m.94169, m.94165, m.94151, m.94146, m.94144
Heart	GO:0004736	pyruvate carboxylase activity	F	0.00303681	1.28319e-06	6	10	465	18942	over	m.94195, m.94189, m.94185, m.94173, m.94159, m.94156	m.94197, m.94193, m.94180, m.94178, m.94171, m.94169, m.94165, m.94151, m.94146, m.94144
Heart	GO:0005344	oxygen transporter activity	F	0.00303681	1.67471e-06	4	1	467	18951	over	m.83676, m.83671, m.83669, m.6795	m.83679
Heart	GO:0015671	oxygen transport	P	0.00303681	1.67471e-06	4	1	467	18951	over	m.83676, m.83671, m.83669, m.6795	m.83679
Heart	GO:0015669	gas transport	P	0.00303681	1.67471e-06	4	1	467	18951	over	m.83676, m.83671, m.83669, m.6795	m.83679
Heart	GO:0044449	contractile fiber part	C	0.00672199	4.4282e-06	21	256	450	18696	over	m.91561, m.91163, m.108344, m.91088, m.91087, m.55443, m.91057, m.6644, m.47921, m.47884, m.47870, m.128471, m.47868, m.91343, m.91342, m.128453, m.84546, m.47827, m.47821, m.84520, m.108383	m.47927, m.47925, m.121652, m.121651, m.121650, m.47917, m.47911, m.121646, m.121645, m.47909, m.47907, m.47905, m.47900, m.121633, m.47888, m.47879, m.47877, m.47872, m.47863, m.47855, m.47853, m.47849, m.47847, m.47845, m.47837, m.47833, m.47831, m.47823, m.47807, m.30938, m.30870, m.9378, m.80456, m.80453, m.80449, m.80445, m.19531, m.21775, m.21773, m.7276, m.2327, m.7190, m.90647, m.90637, m…
Heart	GO:0005216	ion channel activity	F	0.00672199	5.31312e-06	24	326	447	18626	over	m.120190, m.59425, m.120577, m.120213, m.120572, m.59415, m.59414, m.120605, m.59407, m.59404, m.124402, m.65417, m.12733, m.10175, m.21560, m.65286, m.39628, m.39624, m.78830, m.120712, m.5786, m.20023, m.59440, m.120231	m.20026, m.20020, m.20017, m.20015, m.11979, m.11978, m.11976, m.11974, m.28763, m.70210, m.70202, m.54985, m.54981, m.54978, m.54975, m.70198, m.59771, m.59769, m.11733, m.78838, m.78819, m.9322, m.9321, m.16416, m.59447, m.59432, m.59406, m.59405, m.4225, m.105872, m.105871, m.105870, m.59340, m.105869, m.35365, m.59301, m.105829, m.59288, m.59228, m.59223, m.59206, m.23271, m.59199, m.59157, m…
Heart	GO:0022838	substrate-specific channel activity	F	0.00672199	5.85266e-06	24	328	447	18624	over	m.120190, m.59425, m.120577, m.120213, m.120572, m.59415, m.59414, m.120605, m.59407, m.59404, m.124402, m.65417, m.12733, m.10175, m.21560, m.65286, m.39628, m.39624, m.78830, m.120712, m.5786, m.20023, m.59440, m.120231	m.20026, m.20020, m.20017, m.20015, m.11979, m.11978, m.11976, m.11974, m.28763, m.70210, m.70202, m.54985, m.54981, m.54978, m.54975, m.70198, m.59771, m.59769, m.11733, m.78838, m.78819, m.9322, m.9321, m.16416, m.59447, m.59432, m.59406, m.59405, m.4225, m.105872, m.105871, m.105870, m.59340, m.105869, m.35365, m.59301, m.105829, m.59288, m.59228, m.59223, m.59206, m.23271, m.59199, m.59157, m…
Heart	GO:0043292	contractile fiber	C	0.00672199	6.1783e-06	21	262	450	18690	over	m.91561, m.91163, m.108344, m.91088, m.91087, m.55443, m.91057, m.6644, m.47921, m.47884, m.47870, m.128471, m.47868, m.91343, m.91342, m.128453, m.84546, m.47827, m.47821, m.84520, m.108383	m.47927, m.47925, m.121652, m.121651, m.121650, m.47917, m.47911, m.121646, m.121645, m.47909, m.47907, m.47905, m.47900, m.121633, m.47888, m.47879, m.47877, m.47872, m.47863, m.47855, m.47853, m.47849, m.47847, m.47845, m.47837, m.47833, m.47831, m.47823, m.47807, m.30938, m.30870, m.9378, m.9228, m.42402, m.11119, m.11116, m.80456, m.80453, m.80449, m.80445, m.19531, m.21775, m.21773, m.7276, …
Heart	GO:0032507	maintenance of protein location in cell	P	0.007122	8.08305e-06	11	76	460	18876	over	m.122340, m.49380, m.122267, m.47921, m.47884, m.47870, m.47868, m.101852, m.47827, m.47821, m.122388	m.47925, m.47917, m.47911, m.47909, m.47907, m.47905, m.47900, m.47888, m.47879, m.47877, m.47872, m.47863, m.47855, m.47853, m.47849, m.47847, m.47845, m.47837, m.47833, m.47831, m.47823, m.47807, m.11596, m.35295, m.11209, m.92090, m.92087, m.92084, m.127921, m.83650, m.21210, m.83142, m.83138, m.83132, m.83129, m.83116, m.83107, m.83103, m.122499, m.122482, m.122469, m.122457, m.122429, m.1224…
Heart	GO:0022892	substrate-specific transporter activity	F	0.007122	8.41977e-06	43	828	428	18124	over	m.120190, m.59425, m.120577, m.120213, m.120572, m.59415, m.59414, m.120605, m.59407, m.59404, m.31294, m.83676, m.83671, m.31319, m.83669, m.124402, m.67952, m.105905, m.121952, m.125388, m.65417, m.12733, m.125365, m.10175, m.111895, m.76019, m.21560, m.65286, m.122080, m.39628, m.113166, m.39624, m.117432, m.78830, m.47798, m.120712, m.5786, m.20023, m.115225, m.79421, m.6795, m.59440, m.120231	m.32061, m.20026, m.20020, m.20017, m.20015, m.11979, m.11978, m.11976, m.11974, m.28763, m.448, m.70210, m.70202, m.9509, m.121557, m.121546, m.121541, m.47803, m.121539, m.121538, m.121525, m.121522, m.121515, m.121509, m.121504, m.121501, m.54985, m.54981, m.54978, m.54975, m.70198, m.28683, m.28674, m.28606, m.59771, m.47792, m.59769, m.47785, m.47779, m.47771, m.47764, m.121497, m.121494, m.…
Heart	GO:0051651	maintenance of location in cell	P	0.007122	9.03905e-06	11	77	460	18875	over	m.122340, m.49380, m.122267, m.47921, m.47884, m.47870, m.47868, m.101852, m.47827, m.47821, m.122388	m.47925, m.47917, m.47911, m.47909, m.47907, m.47905, m.47900, m.47888, m.47879, m.47877, m.47872, m.47863, m.47855, m.47853, m.47849, m.47847, m.47845, m.47837, m.47833, m.47831, m.47823, m.47807, m.11596, m.35295, m.11209, m.92090, m.92087, m.92084, m.127921, m.83650, m.21210, m.83142, m.83138, m.83132, m.83129, m.83116, m.83107, m.83103, m.122499, m.122482, m.122469, m.122457, m.122429, m.1224…
Heart	GO:0022803	passive transmembrane transporter activity	F	0.007122	9.81894e-06	24	339	447	18613	over	m.120190, m.59425, m.120577, m.120213, m.120572, m.59415, m.59414, m.120605, m.59407, m.59404, m.124402, m.65417, m.12733, m.10175, m.21560, m.65286, m.39628, m.39624, m.78830, m.120712, m.5786, m.20023, m.59440, m.120231	m.16825, m.20026, m.20020, m.20017, m.20015, m.11979, m.11978, m.11976, m.11974, m.28763, m.70210, m.70202, m.54985, m.54981, m.54978, m.54975, m.70198, m.59771, m.59769, m.11733, m.78838, m.78819, m.9322, m.9321, m.30758, m.30757, m.16416, m.59447, m.59432, m.59406, m.59405, m.4225, m.105872, m.105871, m.105870, m.59340, m.105869, m.35365, m.59301, m.105829, m.59288, m.59228, m.59223, m.59206, m…
Heart	GO:0015267	channel activity	F	0.007122	9.81894e-06	24	339	447	18613	over	m.120190, m.59425, m.120577, m.120213, m.120572, m.59415, m.59414, m.120605, m.59407, m.59404, m.124402, m.65417, m.12733, m.10175, m.21560, m.65286, m.39628, m.39624, m.78830, m.120712, m.5786, m.20023, m.59440, m.120231	m.16825, m.20026, m.20020, m.20017, m.20015, m.11979, m.11978, m.11976, m.11974, m.28763, m.70210, m.70202, m.54985, m.54981, m.54978, m.54975, m.70198, m.59771, m.59769, m.11733, m.78838, m.78819, m.9322, m.9321, m.30758, m.30757, m.16416, m.59447, m.59432, m.59406, m.59405, m.4225, m.105872, m.105871, m.105870, m.59340, m.105869, m.35365, m.59301, m.105829, m.59288, m.59228, m.59223, m.59206, m…
Heart	GO:0030017	sarcomere	C	0.00715378	1.05203e-05	20	250	451	18702	over	m.91561, m.91163, m.108344, m.91088, m.91087, m.55443, m.91057, m.47921, m.47884, m.47870, m.128471, m.47868, m.91343, m.91342, m.128453, m.84546, m.47827, m.47821, m.84520, m.108383	m.47927, m.47925, m.121652, m.121651, m.121650, m.47917, m.47911, m.121646, m.121645, m.47909, m.47907, m.47905, m.47900, m.121633, m.47888, m.47879, m.47877, m.47872, m.47863, m.47855, m.47853, m.47849, m.47847, m.47845, m.47837, m.47833, m.47831, m.47823, m.47807, m.30938, m.80456, m.80453, m.80449, m.80445, m.19531, m.21775, m.21773, m.2327, m.7190, m.90647, m.90637, m.90634, m.90619, m.90595,…
Heart	GO:0048880	sensory system development	P	0.00906963	1.41713e-05	3	0	468	18952	over	m.25861, m.114303, m.114301
Heart	GO:0045185	maintenance of protein location	P	0.00923365	1.5444e-05	11	82	460	18870	over	m.122340, m.49380, m.122267, m.47921, m.47884, m.47870, m.47868, m.101852, m.47827, m.47821, m.122388	m.47925, m.47917, m.47911, m.47909, m.47907, m.47905, m.47900, m.47888, m.47879, m.47877, m.47872, m.47863, m.47855, m.47853, m.47849, m.47847, m.47845, m.47837, m.47833, m.47831, m.47823, m.47807, m.9228, m.11596, m.35295, m.11209, m.92090, m.92087, m.92084, m.127921, m.14256, m.83650, m.40443, m.40442, m.21210, m.14090, m.17768, m.83142, m.83138, m.83132, m.83129, m.83116, m.83107, m.83103, m.1…
Heart	GO:0030016	myofibril	C	0.00923365	1.61249e-05	20	258	451	18694	over	m.91561, m.91163, m.108344, m.91088, m.91087, m.55443, m.91057, m.47921, m.47884, m.47870, m.128471, m.47868, m.91343, m.91342, m.128453, m.84546, m.47827, m.47821, m.84520, m.108383	m.47927, m.47925, m.121652, m.121651, m.121650, m.47917, m.47911, m.121646, m.121645, m.47909, m.47907, m.47905, m.47900, m.121633, m.47888, m.47879, m.47877, m.47872, m.47863, m.47855, m.47853, m.47849, m.47847, m.47845, m.47837, m.47833, m.47831, m.47823, m.47807, m.30938, m.30870, m.9228, m.42402, m.80456, m.80453, m.80449, m.80445, m.19531, m.21775, m.21773, m.7276, m.2327, m.7190, m.40590, m…
Heart	GO:0016885	ligase activity, forming carbon-carbon bonds	F	0.00986708	1.8138e-05	8	40	463	18912	over	m.123006, m.123004, m.94195, m.94189, m.94185, m.94173, m.94159, m.94156	m.94197, m.94193, m.94180, m.94178, m.94171, m.51007, m.94169, m.94165, m.94151, m.94146, m.94144, m.52804, m.122996, m.122986, m.122978, m.122964, m.122960, m.122945, m.122931, m.122927, m.122925, m.122922, m.122913, m.122910, m.122903, m.12506, m.113383, m.113382, m.123073, m.123064, m.123055, m.123052, m.123049, m.123044, m.123034, m.123021, m.123018, m.123011, m.123008, m.123000
Heart	GO:0045785	positive regulation of cell adhesion	P	0.0148674	2.86963e-05	10	72	461	18880	over	m.122340, m.122267, m.47921, m.47884, m.47870, m.47868, m.101852, m.47827, m.47821, m.122388	m.47925, m.47917, m.47911, m.47909, m.47907, m.47905, m.47900, m.47888, m.47879, m.47877, m.47872, m.47863, m.47855, m.47853, m.47849, m.47847, m.47845, m.47837, m.47833, m.47831, m.47823, m.47807, m.71987, m.71983, m.71979, m.71975, m.21248, m.122499, m.122482, m.122469, m.122457, m.122429, m.122416, m.122374, m.122359, m.122310, m.122297, m.122253, m.101853, m.15901, m.91978, m.91975, m.91973, …
Heart	GO:0005244	voltage-gated ion channel activity	F	0.0160281	4.20516e-05	14	148	457	18804	over	m.59425, m.120577, m.120572, m.59415, m.59414, m.120605, m.59407, m.59404, m.10175, m.39628, m.39624, m.120712, m.20023, m.59440	m.20026, m.20020, m.20017, m.20015, m.11979, m.11978, m.59447, m.59432, m.59406, m.59405, m.35365, m.23271, m.131833, m.7499, m.14691, m.26431, m.26430, m.2007, m.132945, m.36065, m.36062, m.120722, m.120718, m.120715, m.120708, m.120706, m.120703, m.120698, m.120696, m.120692, m.120689, m.120686, m.120683, m.120679, m.120676, m.120673, m.120666, m.120662, m.120659, m.120655, m.120651, m.120647, …
Heart	GO:0022832	voltage-gated channel activity	F	0.0160281	4.20516e-05	14	148	457	18804	over	m.59425, m.120577, m.120572, m.59415, m.59414, m.120605, m.59407, m.59404, m.10175, m.39628, m.39624, m.120712, m.20023, m.59440	m.20026, m.20020, m.20017, m.20015, m.11979, m.11978, m.59447, m.59432, m.59406, m.59405, m.35365, m.23271, m.131833, m.7499, m.14691, m.26431, m.26430, m.2007, m.132945, m.36065, m.36062, m.120722, m.120718, m.120715, m.120708, m.120706, m.120703, m.120698, m.120696, m.120692, m.120689, m.120686, m.120683, m.120679, m.120676, m.120673, m.120666, m.120662, m.120659, m.120655, m.120651, m.120647, …
Heart	GO:0022839	ion gated channel activity	F	0.0160281	4.32934e-05	19	255	452	18697	over	m.120190, m.59425, m.120577, m.120213, m.120572, m.59415, m.59414, m.120605, m.59407, m.59404, m.12733, m.10175, m.65286, m.39628, m.39624, m.120712, m.20023, m.59440, m.120231	m.20026, m.20020, m.20017, m.20015, m.11979, m.11978, m.11976, m.11974, m.70210, m.70202, m.70198, m.9322, m.9321, m.16416, m.59447, m.59432, m.59406, m.59405, m.105872, m.105871, m.105870, m.59340, m.105869, m.35365, m.59301, m.105829, m.59228, m.59206, m.23271, m.59199, m.59157, m.136729, m.131833, m.7788, m.136404, m.7499, m.14691, m.131452, m.26431, m.26430, m.131286, m.64681, m.64676, m.6466…
Heart	GO:0022836	gated channel activity	F	0.0160281	4.32934e-05	19	255	452	18697	over	m.120190, m.59425, m.120577, m.120213, m.120572, m.59415, m.59414, m.120605, m.59407, m.59404, m.12733, m.10175, m.65286, m.39628, m.39624, m.120712, m.20023, m.59440, m.120231	m.20026, m.20020, m.20017, m.20015, m.11979, m.11978, m.11976, m.11974, m.70210, m.70202, m.70198, m.9322, m.9321, m.16416, m.59447, m.59432, m.59406, m.59405, m.105872, m.105871, m.105870, m.59340, m.105869, m.35365, m.59301, m.105829, m.59228, m.59206, m.23271, m.59199, m.59157, m.136729, m.131833, m.7788, m.136404, m.7499, m.14691, m.131452, m.26431, m.26430, m.131286, m.64681, m.64676, m.6466…
Heart	GO:0005615	extracellular space	C	0.0160281	4.35724e-05	10	76	461	18876	over	m.93262, m.83676, m.83671, m.83669, m.125388, m.116512, m.125365, m.66829, m.16809, m.6795	m.9620, m.16676, m.16673, m.133411, m.66828, m.66819, m.16536, m.28243, m.80723, m.80719, m.80718, m.80712, m.80710, m.80709, m.80707, m.80704, m.80702, m.80700, m.16124, m.80685, m.23224, m.131923, m.136778, m.30058, m.38635, m.21780, m.92067, m.33559, m.83679, m.21375, m.48862, m.55873, m.17433, m.103000, m.81759, m.81757, m.31433, m.106648, m.3831, m.86013, m.3620, m.3617, m.125399, m.125384, …
Heart	GO:0045760	positive regulation of action potential	P	0.0160281	4.71415e-05	6	22	465	18930	over	m.47921, m.47884, m.47870, m.47868, m.47827, m.47821	m.47925, m.47917, m.47911, m.47909, m.47907, m.47905, m.47900, m.47888, m.47879, m.47877, m.47872, m.47863, m.47855, m.47853, m.47849, m.47847, m.47845, m.47837, m.47833, m.47831, m.47823, m.47807
Heart	GO:0034112	positive regulation of homotypic cell-cell adhesion	P	0.0160281	4.71415e-05	6	22	465	18930	over	m.47921, m.47884, m.47870, m.47868, m.47827, m.47821	m.47925, m.47917, m.47911, m.47909, m.47907, m.47905, m.47900, m.47888, m.47879, m.47877, m.47872, m.47863, m.47855, m.47853, m.47849, m.47847, m.47845, m.47837, m.47833, m.47831, m.47823, m.47807
Heart	GO:0034110	regulation of homotypic cell-cell adhesion	P	0.0160281	4.71415e-05	6	22	465	18930	over	m.47921, m.47884, m.47870, m.47868, m.47827, m.47821	m.47925, m.47917, m.47911, m.47909, m.47907, m.47905, m.47900, m.47888, m.47879, m.47877, m.47872, m.47863, m.47855, m.47853, m.47849, m.47847, m.47845, m.47837, m.47833, m.47831, m.47823, m.47807
Heart	GO:0033270	paranode region of axon	C	0.0160281	4.71415e-05	6	22	465	18930	over	m.47921, m.47884, m.47870, m.47868, m.47827, m.47821	m.47925, m.47917, m.47911, m.47909, m.47907, m.47905, m.47900, m.47888, m.47879, m.47877, m.47872, m.47863, m.47855, m.47853, m.47849, m.47847, m.47845, m.47837, m.47833, m.47831, m.47823, m.47807
Heart	GO:0043194	axon initial segment	C	0.0160281	4.71415e-05	6	22	465	18930	over	m.47921, m.47884, m.47870, m.47868, m.47827, m.47821	m.47925, m.47917, m.47911, m.47909, m.47907, m.47905, m.47900, m.47888, m.47879, m.47877, m.47872, m.47863, m.47855, m.47853, m.47849, m.47847, m.47845, m.47837, m.47833, m.47831, m.47823, m.47807
Heart	GO:0010650	positive regulation of cell communication by electrical coupling	P	0.0160281	4.71415e-05	6	22	465	18930	over	m.47921, m.47884, m.47870, m.47868, m.47827, m.47821	m.47925, m.47917, m.47911, m.47909, m.47907, m.47905, m.47900, m.47888, m.47879, m.47877, m.47872, m.47863, m.47855, m.47853, m.47849, m.47847, m.47845, m.47837, m.47833, m.47831, m.47823, m.47807
Heart	GO:0051235	maintenance of location	P	0.0164795	4.99839e-05	13	131	458	18821	over	m.122340, m.49380, m.122267, m.75343, m.75341, m.47921, m.47884, m.47870, m.47868, m.101852, m.47827, m.47821, m.122388	m.47927, m.47925, m.47917, m.47911, m.47909, m.47907, m.47905, m.47900, m.47888, m.47879, m.47877, m.47872, m.47863, m.47855, m.47853, m.47849, m.47847, m.47845, m.47837, m.47833, m.47831, m.47823, m.47807, m.9228, m.11596, m.30636, m.30635, m.30634, m.23312, m.35295, m.59228, m.23224, m.11209, m.85460, m.59199, m.85455, m.85449, m.85441, m.85436, m.85429, m.85423, m.85417, m.59157, m.85412, m.73…
Heart	GO:0030155	regulation of cell adhesion	P	0.0171228	5.36898e-05	15	172	456	18780	over	m.122340, m.91562, m.91164, m.122267, m.91058, m.116465, m.47921, m.47884, m.47870, m.47868, m.101852, m.47827, m.47821, m.122388, m.16809	m.47925, m.47917, m.47911, m.47909, m.47907, m.47905, m.47900, m.47888, m.47879, m.47877, m.47872, m.47863, m.47855, m.47853, m.47849, m.47847, m.47845, m.47837, m.47833, m.47831, m.47823, m.47807, m.73336, m.64882, m.64880, m.71987, m.71983, m.71979, m.71975, m.71876, m.71874, m.71872, m.71871, m.71869, m.33559, m.14292, m.14270, m.14192, m.21248, m.57166, m.76108, m.122499, m.122482, m.122469, …
Heart	GO:0033268	node of Ranvier	C	0.0171228	5.82302e-05	6	23	465	18929	over	m.47921, m.47884, m.47870, m.47868, m.47827, m.47821	m.47925, m.47917, m.47911, m.47909, m.47907, m.47905, m.47900, m.47888, m.47879, m.47877, m.47872, m.47863, m.47855, m.47853, m.47849, m.47847, m.47845, m.47837, m.47833, m.47831, m.47823, m.47807, m.32257
Heart	GO:0072660	maintenance of protein location in plasma membrane	P	0.0171228	5.82302e-05	6	23	465	18929	over	m.47921, m.47884, m.47870, m.47868, m.47827, m.47821	m.47925, m.47917, m.47911, m.47909, m.47907, m.47905, m.47900, m.47888, m.47879, m.47877, m.47872, m.47863, m.47855, m.47853, m.47849, m.47847, m.47845, m.47837, m.47833, m.47831, m.47823, m.47807, m.132851
Heart	GO:0072658	maintenance of protein location in membrane	P	0.0171228	5.82302e-05	6	23	465	18929	over	m.47921, m.47884, m.47870, m.47868, m.47827, m.47821	m.47925, m.47917, m.47911, m.47909, m.47907, m.47905, m.47900, m.47888, m.47879, m.47877, m.47872, m.47863, m.47855, m.47853, m.47849, m.47847, m.47845, m.47837, m.47833, m.47831, m.47823, m.47807, m.132851
Heart	GO:0005215	transporter activity	F	0.017365	6.17075e-05	47	1023	424	17929	over	m.120190, m.59425, m.120577, m.120213, m.120572, m.59415, m.59414, m.120605, m.59407, m.59404, m.31294, m.83676, m.83671, m.31319, m.83669, m.124402, m.64766, m.67952, m.105905, m.64756, m.121952, m.125388, m.65417, m.12733, m.125365, m.4083, m.10175, m.111895, m.76019, m.21560, m.65286, m.122080, m.39628, m.113166, m.39624, m.117432, m.78830, m.47798, m.29218, m.120712, m.5786, m.20023, m.115225…	m.32061, m.16825, m.20026, m.20020, m.20017, m.20015, m.11979, m.11978, m.11976, m.11974, m.11926, m.28763, m.448, m.70210, m.70202, m.9509, m.121557, m.121553, m.121546, m.121543, m.121541, m.47803, m.121539, m.121538, m.121531, m.121525, m.121522, m.121517, m.121515, m.121509, m.121504, m.121501, m.54985, m.54981, m.54978, m.54975, m.70198, m.28683, m.28674, m.16669, m.28607, m.28606, m.59771, …
Heart	GO:0015949	nucleobase-containing small molecule interconversion	P	0.017365	6.38417e-05	4	6	467	18946	over	m.45759, m.45758, m.45752, m.45749	m.45762, m.45761, m.45757, m.45751, m.45750, m.45747
Heart	GO:0003883	CTP synthase activity	F	0.017365	6.38417e-05	4	6	467	18946	over	m.45759, m.45758, m.45752, m.45749	m.45762, m.45761, m.45757, m.45751, m.45750, m.45747
Heart	GO:0010649	regulation of cell communication by electrical coupling	P	0.0184721	7.13078e-05	6	24	465	18928	over	m.47921, m.47884, m.47870, m.47868, m.47827, m.47821	m.47925, m.47917, m.47911, m.47909, m.47907, m.47905, m.47900, m.47888, m.47879, m.47877, m.47872, m.47863, m.47855, m.47853, m.47849, m.47847, m.47845, m.47837, m.47833, m.47831, m.47823, m.47807, m.42112, m.42109
Heart	GO:0010644	cell communication by electrical coupling	P	0.0184721	7.13078e-05	6	24	465	18928	over	m.47921, m.47884, m.47870, m.47868, m.47827, m.47821	m.47925, m.47917, m.47911, m.47909, m.47907, m.47905, m.47900, m.47888, m.47879, m.47877, m.47872, m.47863, m.47855, m.47853, m.47849, m.47847, m.47845, m.47837, m.47833, m.47831, m.47823, m.47807, m.42112, m.42109
Heart	GO:0005576	extracellular region	C	0.0235748	9.31723e-05	21	319	450	18633	over	m.95049, m.37333, m.37299, m.87569, m.83681, m.93262, m.83676, m.83671, m.83669, m.116536, m.91088, m.116530, m.125388, m.116512, m.79598, m.125365, m.66829, m.91343, m.16809, m.6795, m.14234	m.20082, m.9620, m.63033, m.63032, m.54995, m.54993, m.16693, m.16676, m.16673, m.16639, m.133411, m.66828, m.66819, m.16536, m.11666, m.11665, m.4426, m.78730, m.59537, m.11596, m.54643, m.28243, m.133088, m.80723, m.80719, m.80718, m.80712, m.80710, m.80709, m.80707, m.80704, m.80702, m.80700, m.16124, m.80685, m.23224, m.131923, m.136778, m.59040, m.59039, m.59038, m.59037, m.59036, m.59035, m…
Heart	GO:0044291	cell-cell contact zone	C	0.0252535	0.000104449	6	26	465	18926	over	m.47921, m.47884, m.47870, m.47868, m.47827, m.47821	m.47927, m.47925, m.47917, m.47911, m.47909, m.47907, m.47905, m.47900, m.47888, m.47879, m.47877, m.47872, m.47863, m.47855, m.47853, m.47849, m.47847, m.47845, m.47837, m.47833, m.47831, m.47823, m.47807, m.46982, m.39252, m.39247
Heart	GO:0014704	intercalated disc	C	0.0252535	0.000104449	6	26	465	18926	over	m.47921, m.47884, m.47870, m.47868, m.47827, m.47821	m.47927, m.47925, m.47917, m.47911, m.47909, m.47907, m.47905, m.47900, m.47888, m.47879, m.47877, m.47872, m.47863, m.47855, m.47853, m.47849, m.47847, m.47845, m.47837, m.47833, m.47831, m.47823, m.47807, m.46982, m.39252, m.39247
Heart	GO:0090314	positive regulation of protein targeting to membrane	P	0.0351911	0.000148786	6	28	465	18924	over	m.47921, m.47884, m.47870, m.47868, m.47827, m.47821	m.47925, m.47917, m.47911, m.47909, m.47907, m.47905, m.47900, m.47888, m.47879, m.47877, m.47872, m.47863, m.47855, m.47853, m.47849, m.47847, m.47845, m.47837, m.47833, m.47831, m.47823, m.47807, m.11119, m.11116, m.122607, m.122606, m.60619, m.49758
Heart	GO:0044421	extracellular region part	C	0.0382183	0.000165097	16	214	455	18738	over	m.37333, m.37299, m.93262, m.83676, m.83671, m.83669, m.91088, m.116530, m.125388, m.116512, m.79598, m.125365, m.66829, m.91343, m.16809, m.6795	m.20082, m.9620, m.63033, m.63032, m.16676, m.16673, m.133411, m.66828, m.66819, m.16536, m.11666, m.4426, m.59537, m.11596, m.54643, m.28243, m.80723, m.80719, m.80718, m.80712, m.80710, m.80709, m.80707, m.80704, m.80702, m.80700, m.16124, m.80685, m.23224, m.131923, m.136778, m.14849, m.14848, m.14847, m.30058, m.92264, m.85013, m.38635, m.19482, m.19480, m.21780, m.92067, m.2507, m.38536, m.3…
Heart	GO:0006094	gluconeogenesis	P	0.0468815	0.00020683	6	30	465	18922	over	m.94195, m.94189, m.94185, m.94173, m.94159, m.94156	m.94197, m.94193, m.94180, m.94178, m.94171, m.94169, m.94165, m.94151, m.94146, m.94144, m.9192, m.21714, m.21711, m.21491, m.29873, m.29868, m.29863, m.29857, m.21078, m.101930, m.17157, m.46810, m.39574, m.109317, m.6580, m.130549, m.25040, m.25039, m.25038, m.25037
Hepatopancreas	GO:0016491	oxidoreductase activity	F	6.90626e-12	6.34767e-16	106	737	960	17620	over	m.33391, m.33388, m.77642, m.65587, m.50346, m.53953, m.53950, m.65577, m.65576, m.80015, m.80013, m.50338, m.53948, m.50334, m.53942, m.77623, m.77621, m.65202, m.53939, m.40400, m.81759, m.81757, m.71855, m.39281, m.6641, m.30836, m.96161, m.95079, m.96158, m.128376, m.70278, m.103581, m.13373, m.89816, m.114880, m.104192, m.104190, m.57160, m.114870, m.57158, m.4729, m.98944, m.6795, m.36256, …	m.15823, m.46931, m.74114, m.46928, m.34959, m.47346, m.23399, m.35314, m.62094, m.62088, m.62083, m.86011, m.62078, m.62072, m.62065, m.62050, m.62043, m.50079, m.62039, m.62033, m.46810, m.62026, m.62013, m.62009, m.62007, m.65953, m.65949, m.53959, m.53956, m.53944, m.53936, m.47241, m.136780, m.39603, m.39601, m.39600, m.80660, m.92627, m.132310, m.22770, m.42343, m.42341, m.42338, m.42334, m…
Hepatopancreas	GO:0003824	catalytic activity	F	1.55886e-07	2.86556e-11	467	6204	599	12153	over	m.122954, m.34910, m.33391, m.111611, m.33825, m.35551, m.6378, m.47176, m.33388, m.77642, m.65587, m.36195, m.22043, m.22838, m.50346, m.126399, m.53953, m.122932, m.88175, m.122931, m.88174, m.53950, m.65577, m.65576, m.80015, m.80013, m.98858, m.106243, m.106242, m.50338, m.53948, m.122928, m.122927, m.98851, m.50334, m.53942, m.77623, m.77621, m.65202, m.35887, m.53939, m.22813, m.89238, m.25…	m.35407, m.80857, m.35404, m.80855, m.35403, m.80853, m.86158, m.35401, m.80851, m.31043, m.86150, m.15823, m.78532, m.58954, m.66563, m.66561, m.100999, m.118262, m.106294, m.5665, m.74163, m.62198, m.78517, m.5658, m.100976, m.100974, m.100973, m.106272
Hepatopancreas	GO:0044710	single-organism metabolic process	P	7.46574e-07	2.05857e-10	250	2900	816	15457	over	m.122954, m.34910, m.80834, m.80833, m.80832, m.80831, m.111611, m.80829, m.80827, m.105967, m.22838, m.50346, m.122931, m.88174, m.53950, m.50338, m.122927, m.50334, m.65202, m.22022, m.22815, m.3884, m.38325, m.16809, m.2429, m.19973, m.19970, m.12466, m.65896, m.19969, m.40400, m.69423, m.82852, m.82851, m.99459, m.83933, m.81759, m.81757, m.82836, m.51717, m.71855, m.6641, m.38996, m.123052, …	m.35407, m.80857, m.86158, m.31043, m.15823, m.58954, m.118262, m.5665, m.74163, m.74144, m.34974, m.74118, m.74114, m.46921, m.34959, m.42564, m.42560, m.30598, m.46917, m.34948, m.42557, m.34944, m.46903, m.34938, m.34922, m.34917, m.34913, m.117793, m.117791, m.117789, m.117785, m.117784, m.117781, m.81293, m.10960, m.117779, m.117777, m.117776, m.117773, m.85648, m.10958, m.81283, m.10953, m.…
Hepatopancreas	GO:0005576	extracellular region	C	1.19802e-06	5.67748e-10	49	291	1017	18066	over	m.119767, m.16809, m.15274, m.81759, m.81757, m.16693, m.88461, m.38635, m.59040, m.59039, m.59034, m.59033, m.59032, m.16639, m.95049, m.95047, m.95045, m.31433, m.31780, m.46626, m.63948, m.91447, m.125399, m.16124, m.125388, m.6795, m.119824, m.6421, m.125365, m.125352, m.14234, m.6719, m.6718, m.119995, m.91593, m.119987, m.18425, m.119963, m.33559, m.93262, m.119925, m.70653, m.66829, m.8368…	m.22982, m.34926, m.93271, m.28243, m.125384, m.125346, m.80723, m.80719, m.80718, m.80712, m.80710, m.86013, m.80709, m.80707, m.80704, m.80702, m.80700, m.22857, m.131923, m.136778, m.39603, m.39601, m.39600, m.80685, m.23224, m.39599, m.39598, m.39597, m.10700, m.15558, m.60910, m.46628, m.34611, m.59038, m.59037, m.59036, m.59035, m.59031, m.59030, m.59029, m.59028, m.15484, m.9620, m.91987, …
Hepatopancreas	GO:0005764	lysosome	C	1.19802e-06	6.60674e-10	29	113	1037	18244	over	m.3884, m.121373, m.110396, m.20189, m.20188, m.59040, m.59039, m.59034, m.59033, m.59032, m.40577, m.67051, m.67042, m.67036, m.97509, m.75533, m.102735, m.110423, m.110415, m.110401, m.45311, m.130523, m.102865, m.102845, m.86127, m.86123, m.86121, m.86120, m.102816	m.86135, m.86131, m.86130, m.86125, m.86124, m.86118, m.46926, m.106186, m.30460, m.10831, m.97481, m.131777, m.73333, m.73332, m.73331, m.73329, m.73328, m.59038, m.59037, m.59036, m.59035, m.59031, m.59030, m.59029, m.59028, m.77602, m.124462, m.27304, m.15308, m.77599, m.77593, m.77522, m.4627, m.41437, m.72494, m.64681, m.64676, m.64667, m.64664, m.64661, m.77039, m.77034, m.77031, m.90811, m…
Hepatopancreas	GO:0000323	lytic vacuole	C	1.19802e-06	6.60674e-10	29	113	1037	18244	over	m.3884, m.121373, m.110396, m.20189, m.20188, m.59040, m.59039, m.59034, m.59033, m.59032, m.40577, m.67051, m.67042, m.67036, m.97509, m.75533, m.102735, m.110423, m.110415, m.110401, m.45311, m.130523, m.102865, m.102845, m.86127, m.86123, m.86121, m.86120, m.102816	m.86135, m.86131, m.86130, m.86125, m.86124, m.86118, m.46926, m.106186, m.30460, m.10831, m.97481, m.131777, m.73333, m.73332, m.73331, m.73329, m.73328, m.59038, m.59037, m.59036, m.59035, m.59031, m.59030, m.59029, m.59028, m.77602, m.124462, m.27304, m.15308, m.77599, m.77593, m.77522, m.4627, m.41437, m.72494, m.64681, m.64676, m.64667, m.64664, m.64661, m.77039, m.77034, m.77031, m.90811, m…
Hepatopancreas	GO:0046997	oxidoreductase activity, acting on the CH-NH group of donors, flavin as acceptor	F	4.50936e-06	3.25019e-09	10	7	1056	18350	over	m.53953, m.53950, m.53948, m.53942, m.53939, m.71855, m.60982, m.60978, m.60977, m.60976	m.53959, m.53956, m.53944, m.53936, m.60969, m.71854, m.71850
Hepatopancreas	GO:0015020	glucuronosyltransferase activity	F	4.50936e-06	3.31571e-09	12	14	1054	18343	over	m.111611, m.9244, m.67327, m.67323, m.67322, m.67320, m.79071, m.79065, m.34946, m.79053, m.79051, m.79050	m.10261, m.10259, m.111614, m.111610, m.25075, m.67331, m.67330, m.67326, m.67319, m.67317, m.67314, m.67311, m.67310, m.79056
Hepatopancreas	GO:0006820	anion transport	P	5.96136e-06	4.93127e-09	48	303	1018	18054	over	m.35551, m.28111, m.87397, m.87380, m.87379, m.87372, m.47798, m.47779, m.17733, m.68987, m.65012, m.27170, m.65009, m.65006, m.27169, m.29325, m.121984, m.29316, m.39203, m.29306, m.33926, m.67051, m.67042, m.121946, m.67036, m.121937, m.102735, m.111895, m.42551, m.71148, m.71147, m.46437, m.46434, m.64817, m.87410, m.87409, m.64805, m.29294, m.115225, m.48766, m.102865, m.56116, m.102845, m.86…	m.86135, m.86131, m.86130, m.86125, m.86124, m.86118, m.42553, m.42547, m.42543, m.42540, m.42530, m.10945, m.59384, m.59382, m.39716, m.39712, m.39709, m.39703, m.78424, m.11342, m.78405, m.78401, m.58801, m.35295, m.130, m.81109, m.81104, m.78390, m.78388, m.78384, m.58799, m.78365, m.23224, m.81088, m.81069, m.61460, m.113166, m.81037, m.81022, m.81009, m.81005, m.19927, m.80513, m.97221, m.97…
Hepatopancreas	GO:0005615	extracellular space	C	3.21936e-05	2.95897e-08	20	66	1046	18291	over	m.16809, m.15274, m.81759, m.81757, m.38635, m.31433, m.63948, m.125399, m.16124, m.125388, m.6795, m.125365, m.125352, m.33559, m.93262, m.66829, m.83679, m.83676, m.83671, m.83669	m.28243, m.125384, m.125346, m.80723, m.80719, m.80718, m.80712, m.80710, m.86013, m.80709, m.80707, m.80704, m.80702, m.80700, m.131923, m.136778, m.39603, m.39600, m.80685, m.23224, m.39599, m.39598, m.39597, m.60910, m.9620, m.30058, m.15286, m.15282, m.15278, m.15277, m.10217, m.21780, m.92067, m.116512, m.34141, m.3831, m.130666, m.96215, m.96208, m.96203, m.3620, m.3617, m.21375, m.13679, m…
Hepatopancreas	GO:0006629	lipid metabolic process	P	6.25099e-05	6.31994e-08	94	882	972	17475	over	m.34910, m.80833, m.80832, m.122931, m.88174, m.122927, m.22815, m.3884, m.19973, m.19970, m.12466, m.19969, m.69423, m.83933, m.51717, m.123052, m.123049, m.95079, m.117848, m.70749, m.70745, m.117842, m.59040, m.59039, m.59034, m.59033, m.59032, m.109307, m.117823, m.124103, m.124100, m.48045, m.117812, m.48034, m.13373, m.29325, m.48025, m.30691, m.26505, m.29316, m.125878, m.111727, m.39203, …	m.35407, m.80857, m.118262, m.5665, m.34944, m.34938, m.34917, m.34913, m.117793, m.117791, m.117789, m.117785, m.117784, m.117781, m.10960, m.117779, m.117777, m.117776, m.117773, m.10958, m.117768, m.117766, m.117764, m.125369, m.117759, m.117756, m.117754, m.117752, m.117748, m.117746, m.117744, m.117741, m.113382, m.117739, m.117737, m.117729, m.61645, m.61643, m.61642, m.23399, m.27725, m.27…
Hepatopancreas	GO:0051213	dioxygenase activity	F	0.000141909	1.56518e-07	19	67	1047	18290	over	m.65587, m.65577, m.65576, m.96161, m.96158, m.57160, m.57158, m.15695, m.60957, m.60955, m.57547, m.57545, m.57542, m.57539, m.57536, m.57533, m.57529, m.57527, m.57526	m.137126, m.60956, m.42114, m.65590, m.65589, m.65585, m.65583, m.65582, m.65580, m.65579, m.65575, m.65573, m.65572, m.65570, m.65567, m.65564, m.22284, m.22282, m.131377, m.18945, m.18942, m.18939, m.77167, m.14434, m.57556, m.57554, m.57553, m.57550, m.57548, m.57523, m.57520, m.57516, m.135461, m.96164, m.96162, m.96159, m.96156, m.96154, m.96153, m.41023, m.41020, m.33368, m.57155, m.57143, …
Hepatopancreas	GO:0031100	organ regeneration	P	0.000304213	4.235e-07	9	11	1057	18346	over	m.125399, m.125388, m.125365, m.125352, m.79071, m.79065, m.79053, m.79051, m.79050	m.125384, m.125346, m.26709, m.69770, m.69766, m.69764, m.106845, m.106840, m.7137, m.16532, m.79056
Hepatopancreas	GO:0016645	oxidoreductase activity, acting on the CH-NH group of donors	F	0.000304213	4.79341e-07	19	73	1047	18284	over	m.53953, m.53950, m.53948, m.53942, m.53939, m.40400, m.71855, m.70278, m.60982, m.60978, m.60977, m.60976, m.40371, m.40359, m.40340, m.40324, m.40322, m.70320, m.70309	m.53959, m.53956, m.53944, m.53936, m.60969, m.71854, m.71850, m.84291, m.84290, m.84285, m.40402, m.40399, m.40398, m.40396, m.40394, m.40390, m.40387, m.40383, m.40374, m.40370, m.40367, m.40366, m.40365, m.40364, m.40363, m.40362, m.40361, m.40358, m.40357, m.40351, m.40348, m.40346, m.40345, m.40344, m.40339, m.40336, m.40334, m.40331, m.40329, m.40328, m.40326, m.40325, m.40320, m.40319, m.4…
Hepatopancreas	GO:0005344	oxygen transporter activity	F	0.000304213	4.9357e-07	5	0	1061	18357	over	m.6795, m.83679, m.83676, m.83671, m.83669
Hepatopancreas	GO:0015671	oxygen transport	P	0.000304213	4.9357e-07	5	0	1061	18357	over	m.6795, m.83679, m.83676, m.83671, m.83669
Hepatopancreas	GO:0015669	gas transport	P	0.000304213	4.9357e-07	5	0	1061	18357	over	m.6795, m.83679, m.83676, m.83671, m.83669
Hepatopancreas	GO:0019842	vitamin binding	F	0.000304213	5.03293e-07	12	26	1054	18331	over	m.122931, m.53950, m.65896, m.82852, m.82851, m.82836, m.71855, m.123052, m.60982, m.60978, m.60977, m.65908	m.16131, m.65902, m.65900, m.136741, m.65898, m.65892, m.65888, m.65886, m.60969, m.54212, m.39226, m.71850, m.84273, m.84262, m.41020, m.122925, m.122913, m.123044, m.82431, m.82429, m.82424, m.93968, m.93967, m.93966, m.93965, m.61780
Hepatopancreas	GO:0005319	lipid transporter activity	F	0.000487618	8.51539e-07	14	40	1052	18317	over	m.10429, m.87397, m.87380, m.87379, m.87372, m.19921, m.29325, m.29316, m.29306, m.122080, m.1275, m.45311, m.87409, m.29294	m.66560, m.58801, m.58799, m.65607, m.65605, m.9509, m.52690, m.52687, m.52594, m.127701, m.45317, m.45313, m.127688, m.63811, m.63810, m.63809, m.67952, m.127208, m.127201, m.87401, m.87400, m.87392, m.87390, m.87387, m.87383, m.87376, m.87369, m.87365, m.87364, m.29330, m.29327, m.29319, m.29313, m.29310, m.29302, m.48455, m.29298, m.29292, m.28683, m.28674
Hepatopancreas	GO:0015711	organic anion transport	P	0.000668345	1.22858e-06	35	229	1031	18128	over	m.35551, m.28111, m.87397, m.87380, m.87379, m.87372, m.17733, m.68987, m.65009, m.65006, m.29325, m.121984, m.29316, m.39203, m.29306, m.33926, m.67051, m.67042, m.121946, m.67036, m.121937, m.111895, m.42551, m.71148, m.71147, m.87410, m.87409, m.29294, m.115225, m.48766, m.56116, m.86127, m.86123, m.86121, m.86120	m.86135, m.86131, m.86130, m.86125, m.86124, m.86118, m.42553, m.42547, m.42543, m.42540, m.42530, m.59384, m.59382, m.39716, m.39712, m.39709, m.39703, m.78424, m.11342, m.78405, m.78401, m.58801, m.130, m.81109, m.81104, m.78390, m.78388, m.78384, m.58799, m.78365, m.81088, m.81069, m.113166, m.81037, m.81022, m.81009, m.81005, m.19927, m.97221, m.97220, m.97218, m.42104, m.136404, m.78002, m.1…
Hepatopancreas	GO:0046174	polyol catabolic process	P	0.00101665	1.96229e-06	6	3	1060	18354	over	m.81759, m.81757, m.50078, m.50077, m.50075, m.61383	m.50079, m.111126, m.70517
Hepatopancreas	GO:0018879	biphenyl metabolic process	P	0.00123013	2.82657e-06	5	1	1061	18356	over	m.79071, m.79065, m.79053, m.79051, m.79050	m.79056
Hepatopancreas	GO:0070980	biphenyl catabolic process	P	0.00123013	2.82657e-06	5	1	1061	18356	over	m.79071, m.79065, m.79053, m.79051, m.79050	m.79056
Hepatopancreas	GO:0071361	cellular response to ethanol	P	0.00123013	2.82657e-06	5	1	1061	18356	over	m.79071, m.79065, m.79053, m.79051, m.79050	m.79056
Hepatopancreas	GO:0070069	cytochrome complex	C	0.00123013	2.82657e-06	5	1	1061	18356	over	m.79071, m.79065, m.79053, m.79051, m.79050	m.79056
Hepatopancreas	GO:0008336	gamma-butyrobetaine dioxygenase activity	F	0.00167955	4.01364e-06	9	16	1057	18341	over	m.65587, m.65577, m.57158, m.15695, m.60955, m.57542, m.57539, m.57533, m.57529	m.60956, m.65590, m.65585, m.65583, m.65582, m.65580, m.65579, m.65575, m.65573, m.65572, m.65570, m.65567, m.65564, m.57556, m.57550, m.57143
Hepatopancreas	GO:0005773	vacuole	C	0.00227953	5.65691e-06	30	194	1036	18163	over	m.3884, m.121373, m.110396, m.20189, m.20188, m.59040, m.59039, m.59034, m.59033, m.59032, m.68987, m.40577, m.67051, m.67042, m.67036, m.97509, m.75533, m.102735, m.110423, m.110415, m.110401, m.45311, m.130523, m.102865, m.102845, m.86127, m.86123, m.86121, m.86120, m.102816	m.86135, m.86131, m.86130, m.86125, m.86124, m.86118, m.46926, m.106186, m.100834, m.100833, m.100831, m.100828, m.30460, m.81186, m.10831, m.125250, m.125227, m.97481, m.30308, m.30306, m.54291, m.54289, m.54288, m.54285, m.54281, m.54278, m.54276, m.54274, m.54271, m.54267, m.54263, m.54261, m.54258, m.54256, m.54253, m.54252, m.54247, m.54244, m.54241, m.54238, m.54236, m.54231, m.54229, m.542…
Hepatopancreas	GO:0007584	response to nutrient	P	0.0023861	6.14069e-06	12	35	1054	18322	over	m.82852, m.82851, m.125399, m.125388, m.125365, m.125352, m.56116, m.79071, m.79065, m.79053, m.79051, m.79050	m.125384, m.125346, m.62013, m.62009, m.62007, m.136741, m.112543, m.112538, m.39226, m.4547, m.77384, m.77370, m.77366, m.39060, m.112196, m.112194, m.64809, m.9192, m.37766, m.37765, m.3362, m.33022, m.75636, m.25346, m.75588, m.17653, m.17517, m.56122, m.56120, m.56118, m.56114, m.56112, m.28893, m.24379, m.79056
Hepatopancreas	GO:0047617	acyl-CoA hydrolase activity	F	0.00240242	6.40352e-06	13	42	1053	18315	over	m.83933, m.59040, m.59039, m.59034, m.59033, m.59032, m.124103, m.124100, m.83725, m.83875, m.93268, m.93267, m.83694	m.59038, m.59037, m.59036, m.59035, m.59031, m.59030, m.59029, m.59028, m.124104, m.83944, m.83923, m.83914, m.83906, m.83899, m.83889, m.83881, m.83870, m.83864, m.83852, m.83846, m.83837, m.83832, m.83824, m.83817, m.83809, m.83802, m.83797, m.83790, m.83775, m.83767, m.83761, m.83755, m.83749, m.83736, m.83729, m.83714, m.83708, m.83700, m.88585, m.37455, m.37149, m.37144
Hepatopancreas	GO:0016289	CoA hydrolase activity	F	0.00287378	7.92402e-06	13	43	1053	18314	over	m.83933, m.59040, m.59039, m.59034, m.59033, m.59032, m.124103, m.124100, m.83725, m.83875, m.93268, m.93267, m.83694	m.59038, m.59037, m.59036, m.59035, m.59031, m.59030, m.59029, m.59028, m.124104, m.83944, m.83923, m.83914, m.83906, m.83899, m.83889, m.83881, m.83870, m.83864, m.83852, m.83846, m.83837, m.83832, m.83824, m.83817, m.83809, m.83802, m.83797, m.83790, m.83775, m.83767, m.83761, m.83755, m.83749, m.83736, m.83729, m.83714, m.83708, m.83700, m.88590, m.88585, m.37455, m.37149, m.37144
Hepatopancreas	GO:0042178	xenobiotic catabolic process	P	0.00344283	9.80954e-06	6	5	1060	18352	over	m.123995, m.79071, m.79065, m.79053, m.79051, m.79050	m.58433, m.58432, m.124001, m.33022, m.79056
Hepatopancreas	GO:0005542	folic acid binding	F	0.00369276	1.0861e-05	7	9	1059	18348	over	m.53950, m.65896, m.71855, m.60982, m.60978, m.60977, m.65908	m.65902, m.65900, m.65898, m.65892, m.65888, m.65886, m.60969, m.71850, m.93968
Hepatopancreas	GO:0006576	cellular biogenic amine metabolic process	P	0.00389154	1.18034e-05	20	103	1046	18254	over	m.13540, m.110351, m.110345, m.96161, m.70749, m.70745, m.96158, m.29325, m.29316, m.29306, m.97520, m.105243, m.105227, m.48611, m.29294, m.70309, m.30713, m.105198, m.105197, m.105195	m.61643, m.61642, m.97521, m.53830, m.53825, m.53823, m.80576, m.80574, m.80572, m.97375, m.97374, m.97373, m.97372, m.22561, m.105252, m.105250, m.105247, m.105245, m.105242, m.105241, m.105238, m.105235, m.105232, m.105229, m.105224, m.105221, m.105218, m.105216, m.105213, m.105211, m.105210, m.105209, m.105206, m.105204, m.105201, m.105200, m.105199, m.105192, m.105189, m.105187, m.105184, m.1…
Hepatopancreas	GO:0072341	modified amino acid binding	F	0.00515935	1.6123e-05	9	20	1057	18337	over	m.53950, m.65896, m.71855, m.123995, m.60982, m.60978, m.60977, m.65908, m.81158	m.65902, m.65900, m.65898, m.65892, m.65888, m.65886, m.60969, m.60910, m.54212, m.46533, m.30058, m.124001, m.71850, m.26346, m.26344, m.26320, m.19030, m.70536, m.93968, m.23467
Hepatopancreas	GO:0019200	carbohydrate kinase activity	F	0.00549024	1.76616e-05	13	47	1053	18310	over	m.122932, m.122928, m.123053, m.123050, m.79150, m.60601, m.25040, m.122997, m.122983, m.122979, m.122971, m.122967, m.122961	m.69999, m.69994, m.60603, m.96411, m.122993, m.122990, m.122987, m.122975, m.122951, m.122948, m.122943, m.122939, m.122935, m.122923, m.122914, m.122911, m.122900, m.122894, m.123074, m.123071, m.123065, m.123062, m.123059, m.123056, m.123045, m.123039, m.123035, m.123032, m.123029, m.123025, m.123022, m.123019, m.123015, m.123012, m.123001, m.75509, m.25039, m.25038, m.25037, m.70056, m.70042,…
Hepatopancreas	GO:0008480	sarcosine dehydrogenase activity	F	0.00565326	1.87056e-05	6	6	1060	18351	over	m.53953, m.53950, m.53948, m.53942, m.53939, m.71855	m.53959, m.53956, m.53944, m.53936, m.71854, m.71850
Hepatopancreas	GO:0022892	substrate-specific transporter activity	F	0.00670603	2.34089e-05	77	794	989	17563	over	m.35551, m.10429, m.87397, m.120708, m.87380, m.82398, m.87379, m.87372, m.82380, m.47798, m.19921, m.120231, m.56586, m.47779, m.120572, m.103581, m.29325, m.121984, m.29316, m.29306, m.33926, m.67051, m.67042, m.121946, m.67036, m.121937, m.125399, m.125388, m.6795, m.121471, m.125365, m.125352, m.102746, m.122080, m.102735, m.111895, m.42551, m.71148, m.71147, m.77565, m.43191, m.105520, m.117…	m.120592, m.118284, m.23437, m.23435, m.120589, m.120586, m.120584, m.120580, m.46992, m.66560, m.120577, m.46980, m.86135, m.86131, m.86130, m.120569, m.120565, m.120562, m.46971, m.86125, m.86124, m.120559, m.120555, m.46966, m.120551, m.46962, m.86118, m.120547, m.120544, m.120539, m.120536, m.120533, m.120530, m.120526, m.120522, m.120520, m.120516, m.120512, m.120509, m.120507, m.120503, m.1…
Hepatopancreas	GO:0018298	protein-chromophore linkage	P	0.00670603	2.40381e-05	5	3	1061	18354	over	m.17095, m.29587, m.29584, m.29581, m.29580	m.29585, m.44086, m.102011
Hepatopancreas	GO:0035999	tetrahydrofolate interconversion	P	0.00670603	2.40381e-05	5	3	1061	18354	over	m.53950, m.71855, m.60982, m.60978, m.60977	m.60969, m.22367, m.71850
Hepatopancreas	GO:0044255	cellular lipid metabolic process	P	0.00823687	3.02826e-05	70	707	996	17650	over	m.34910, m.80833, m.80832, m.122931, m.88174, m.122927, m.3884, m.19973, m.19970, m.12466, m.69423, m.83933, m.123052, m.123049, m.95079, m.117848, m.70749, m.70745, m.117842, m.109307, m.117823, m.124103, m.124100, m.117812, m.13373, m.29325, m.30691, m.26505, m.29316, m.125878, m.111727, m.39203, m.29306, m.48004, m.83725, m.97509, m.31726, m.9244, m.31274, m.31266, m.62365, m.67322, m.67320, m…	m.35407, m.80857, m.118262, m.5665, m.34944, m.34938, m.34917, m.34913, m.117793, m.117791, m.117789, m.117785, m.117784, m.117781, m.10960, m.117779, m.117777, m.117776, m.117773, m.10958, m.117768, m.117766, m.117764, m.117759, m.117756, m.117754, m.117752, m.117748, m.117746, m.117744, m.117741, m.113382, m.117739, m.117737, m.117729, m.61645, m.61643, m.61642, m.27725, m.27723, m.27721, m.277…
Hepatopancreas	GO:0046164	alcohol catabolic process	P	0.00878979	3.31233e-05	6	7	1060	18350	over	m.81759, m.81757, m.50078, m.50077, m.50075, m.61383	m.50079, m.16061, m.18992, m.134709, m.111126, m.70517, m.39956
Hepatopancreas	GO:0006059	hexitol metabolic process	P	0.010433	4.31511e-05	4	1	1062	18356	over	m.81759, m.81757, m.60601, m.61383	m.60603
Hepatopancreas	GO:0047865	dimethylglycine dehydrogenase activity	F	0.010433	4.31511e-05	4	1	1062	18356	over	m.60982, m.60978, m.60977, m.60976	m.60969
Hepatopancreas	GO:0003978	UDP-glucose 4-epimerase activity	F	0.010433	4.31511e-05	4	1	1062	18356	over	m.25987, m.25986, m.45592, m.45591	m.45593
Hepatopancreas	GO:0008199	ferric iron binding	F	0.010433	4.31511e-05	4	1	1062	18356	over	m.6641, m.50078, m.50077, m.50075	m.50079
Hepatopancreas	GO:0005215	transporter activity	F	0.0122855	5.38085e-05	89	981	977	17376	over	m.35551, m.10429, m.87397, m.120708, m.87380, m.127769, m.50191, m.82398, m.87379, m.87372, m.82380, m.47798, m.19921, m.120231, m.56586, m.47779, m.120572, m.103581, m.29325, m.121984, m.29316, m.29306, m.33926, m.67051, m.67042, m.121946, m.67036, m.121937, m.125399, m.125388, m.6795, m.121471, m.125365, m.125352, m.102746, m.122080, m.102735, m.111895, m.42551, m.71148, m.71147, m.77565, m.431…	m.120592, m.118284, m.23437, m.23435, m.120589, m.120586, m.120584, m.120580, m.46992, m.66560, m.120577, m.46982, m.46980, m.86135, m.86131, m.86130, m.120569, m.120565, m.120562, m.46971, m.86125, m.86124, m.120559, m.120555, m.46966, m.120551, m.46962, m.86118, m.120547, m.120544, m.120539, m.120536, m.120533, m.120530, m.34974, m.120526, m.120522, m.120520, m.50185, m.120516, m.120512, m.1205…
Hepatopancreas	GO:1901616	organic hydroxy compound catabolic process	P	0.0122855	5.52725e-05	6	8	1060	18349	over	m.81759, m.81757, m.50078, m.50077, m.50075, m.61383	m.50079, m.16061, m.18992, m.134709, m.111126, m.70517, m.48345, m.39956
Hepatopancreas	GO:0006637	acyl-CoA metabolic process	P	0.0122855	5.53298e-05	17	88	1049	18269	over	m.122931, m.122927, m.69423, m.83933, m.123052, m.123049, m.124103, m.124100, m.125878, m.83725, m.83875, m.58316, m.30713, m.83694, m.122996, m.122978, m.122960	m.10960, m.10958, m.65793, m.19693, m.19691, m.58312, m.58311, m.124104, m.83944, m.83923, m.83914, m.83906, m.9192, m.83899, m.83889, m.83881, m.83870, m.83864, m.83852, m.83846, m.83837, m.83832, m.83824, m.83817, m.83809, m.83802, m.83797, m.83790, m.83775, m.83767, m.83761, m.83755, m.83749, m.83736, m.83729, m.83714, m.83708, m.83700, m.88590, m.88585, m.122986, m.122925, m.122922, m.122913,…
Hepatopancreas	GO:0035383	thioester metabolic process	P	0.0122855	5.53298e-05	17	88	1049	18269	over	m.122931, m.122927, m.69423, m.83933, m.123052, m.123049, m.124103, m.124100, m.125878, m.83725, m.83875, m.58316, m.30713, m.83694, m.122996, m.122978, m.122960	m.10960, m.10958, m.65793, m.19693, m.19691, m.58312, m.58311, m.124104, m.83944, m.83923, m.83914, m.83906, m.9192, m.83899, m.83889, m.83881, m.83870, m.83864, m.83852, m.83846, m.83837, m.83832, m.83824, m.83817, m.83809, m.83802, m.83797, m.83790, m.83775, m.83767, m.83761, m.83755, m.83749, m.83736, m.83729, m.83714, m.83708, m.83700, m.88590, m.88585, m.122986, m.122925, m.122922, m.122913,…
Hepatopancreas	GO:0051452	intracellular pH reduction	P	0.0126839	6.06214e-05	7	13	1059	18344	over	m.82852, m.82851, m.59040, m.59039, m.59034, m.59033, m.59032	m.59038, m.59037, m.59036, m.59035, m.59031, m.59030, m.59029, m.59028, m.29698, m.79871, m.79869, m.79867, m.32115
Hepatopancreas	GO:0015914	phospholipid transport	P	0.0126839	6.06214e-05	7	13	1059	18344	over	m.35551, m.87397, m.87380, m.87379, m.87372, m.87410, m.87409	m.134709, m.63809, m.87401, m.87400, m.87395, m.87392, m.87390, m.87387, m.87383, m.87376, m.87369, m.87365, m.87364
Hepatopancreas	GO:0045851	pH reduction	P	0.0126839	6.06214e-05	7	13	1059	18344	over	m.82852, m.82851, m.59040, m.59039, m.59034, m.59033, m.59032	m.59038, m.59037, m.59036, m.59035, m.59031, m.59030, m.59029, m.59028, m.29698, m.79871, m.79869, m.79867, m.32115
Hepatopancreas	GO:0006811	ion transport	P	0.0129424	6.30466e-05	86	944	980	17413	over	m.35551, m.28111, m.5726, m.87397, m.120708, m.87380, m.82398, m.87379, m.87372, m.6641, m.82386, m.82380, m.47798, m.60869, m.118920, m.56586, m.47779, m.17733, m.118917, m.120572, m.102952, m.68987, m.65012, m.102943, m.27170, m.65009, m.65006, m.27169, m.103581, m.29325, m.121984, m.6131, m.29316, m.39203, m.29306, m.33926, m.67051, m.67042, m.121946, m.67036, m.121937, m.121471, m.84688, m.10…	m.120592, m.118284, m.120589, m.120586, m.120584, m.120580, m.46992, m.120577, m.54596, m.46982, m.46980, m.86135, m.86131, m.86130, m.120569, m.54588, m.120565, m.120562, m.46971, m.86125, m.86124, m.120559, m.120555, m.46966, m.54574, m.120551, m.46962, m.86118, m.120547, m.120544, m.54565, m.54562, m.120539, m.54559, m.120536, m.120533, m.54555, m.54553, m.120530, m.54550, m.120526, m.120522, …
Hepatopancreas	GO:0051186	cofactor metabolic process	P	0.0153785	7.63272e-05	32	249	1034	18108	over	m.122931, m.53950, m.122927, m.69423, m.83933, m.71855, m.123052, m.123049, m.59040, m.59039, m.59034, m.59033, m.59032, m.124103, m.124100, m.125878, m.83725, m.98944, m.60982, m.88555, m.60978, m.60977, m.83875, m.57295, m.26168, m.26166, m.58316, m.30713, m.83694, m.122996, m.122978, m.122960	m.34974, m.10960, m.10958, m.11372, m.11371, m.65953, m.65949, m.42343, m.42341, m.42338, m.42334, m.42331, m.42328, m.42325, m.42321, m.39574, m.60969, m.65793, m.59038, m.59037, m.59036, m.59035, m.59031, m.59030, m.59029, m.59028, m.112585, m.42101, m.42100, m.4755, m.4754, m.19693, m.19691, m.27266, m.58312, m.58311, m.22367, m.89412, m.89406, m.41492, m.84586, m.46207, m.46203, m.77361, m.77…
Hepatopancreas	GO:0005765	lysosomal membrane	C	0.0164785	8.35262e-05	13	56	1053	18301	over	m.3884, m.121373, m.40577, m.97509, m.75533, m.102735, m.102865, m.102845, m.86127, m.86123, m.86121, m.86120, m.102816	m.86135, m.86131, m.86130, m.86125, m.86124, m.86118, m.97481, m.73333, m.73332, m.73331, m.73329, m.73328, m.41437, m.64681, m.64676, m.64667, m.64664, m.64661, m.90811, m.40576, m.75991, m.40188, m.40187, m.40186, m.102886, m.102861, m.102853, m.102839, m.102835, m.102831, m.102825, m.102804, m.75536, m.102795, m.102782, m.102779, m.102777, m.102764, m.102738, m.102727, m.102724, m.2599, m.1213…
Hepatopancreas	GO:0042537	benzene-containing compound metabolic process	P	0.0164785	8.50276e-05	12	48	1054	18309	over	m.99459, m.105243, m.105227, m.123995, m.79071, m.79065, m.79053, m.79051, m.79050, m.105198, m.105197, m.105195	m.100489, m.100480, m.105252, m.105250, m.105247, m.105245, m.105242, m.105241, m.105238, m.105235, m.105232, m.105229, m.105224, m.105221, m.105218, m.105216, m.105213, m.105211, m.105210, m.105209, m.105206, m.105204, m.105201, m.105200, m.105199, m.105192, m.105189, m.105187, m.105184, m.105181, m.105178, m.105176, m.105174, m.105171, m.105170, m.105169, m.124001, m.33368, m.25346, m.29622, m.…
Hepatopancreas	GO:0016459	myosin complex	C	0.0164785	8.66372e-05	7	14	1059	18343	over	m.42485, m.42480, m.6651, m.6649, m.6647, m.6644, m.29634	m.42402, m.9378, m.4455, m.131176, m.57580, m.57572, m.57564, m.135464, m.40590, m.83413, m.29468, m.29466, m.67501, m.43274
Hepatopancreas	GO:0006012	galactose metabolic process	P	0.0164785	8.78451e-05	6	9	1060	18348	over	m.25987, m.25986, m.45592, m.45591, m.60601, m.39165	m.30251, m.60603, m.39164, m.39163, m.39162, m.33639, m.33636, m.45593, m.48250
Hepatopancreas	GO:0015748	organophosphate ester transport	P	0.017153	9.30173e-05	8	20	1058	18337	over	m.35551, m.87397, m.87380, m.87379, m.87372, m.111895, m.87410, m.87409	m.11342, m.111903, m.96244, m.134709, m.63809, m.90370, m.90369, m.87425, m.87401, m.87400, m.87395, m.87392, m.87390, m.87387, m.87383, m.87376, m.87369, m.87365, m.87364, m.81950
Hepatopancreas	GO:0006596	polyamine biosynthetic process	P	0.0173008	9.8589e-05	5	5	1061	18352	over	m.13540, m.110351, m.110345, m.97520, m.48611	m.97521, m.71833, m.13538, m.3258, m.70277
Hepatopancreas	GO:0071385	cellular response to glucocorticoid stimulus	P	0.0173008	9.8589e-05	5	5	1061	18352	over	m.79071, m.79065, m.79053, m.79051, m.79050	m.61311, m.18856, m.25861, m.17517, m.79056
Hepatopancreas	GO:0071384	cellular response to corticosteroid stimulus	P	0.0173008	9.8589e-05	5	5	1061	18352	over	m.79071, m.79065, m.79053, m.79051, m.79050	m.61311, m.18856, m.25861, m.17517, m.79056
Hepatopancreas	GO:0006082	organic acid metabolic process	P	0.018202	0.000109027	93	1059	973	17298	over	m.111611, m.122931, m.53950, m.122927, m.65202, m.16809, m.40400, m.99459, m.83933, m.71855, m.123052, m.96161, m.123049, m.95079, m.117848, m.117842, m.96158, m.89869, m.117823, m.124103, m.124100, m.117812, m.29325, m.29316, m.125878, m.111727, m.111726, m.29306, m.111709, m.57158, m.83725, m.98944, m.55409, m.105243, m.74452, m.105227, m.65194, m.123995, m.65192, m.67352, m.81063, m.60982, m.6…	m.35407, m.118262, m.74163, m.74144, m.34974, m.74118, m.46921, m.34959, m.46917, m.117793, m.117791, m.117789, m.117785, m.117784, m.117781, m.10960, m.117779, m.117777, m.117776, m.117773, m.10958, m.117768, m.117766, m.117764, m.117759, m.117756, m.117754, m.117752, m.117748, m.117746, m.117744, m.117741, m.113382, m.117739, m.117737, m.117729, m.27792, m.61643, m.61642, m.27789, m.61621, m.61…
Hepatopancreas	GO:0060473	cortical granule	C	0.018202	0.0001238	4	2	1062	18355	over	m.30339, m.30337, m.30334, m.30330	m.30338, m.30332
Hepatopancreas	GO:0060468	prevention of polyspermy	P	0.018202	0.0001238	4	2	1062	18355	over	m.30339, m.30337, m.30334, m.30330	m.30338, m.30332
Hepatopancreas	GO:0060467	negative regulation of fertilization	P	0.018202	0.0001238	4	2	1062	18355	over	m.30339, m.30337, m.30334, m.30330	m.30338, m.30332
Hepatopancreas	GO:0007343	egg activation	P	0.018202	0.0001238	4	2	1062	18355	over	m.30339, m.30337, m.30334, m.30330	m.30338, m.30332
Hepatopancreas	GO:2000360	negative regulation of binding of sperm to zona pellucida	P	0.018202	0.0001238	4	2	1062	18355	over	m.30339, m.30337, m.30334, m.30330	m.30338, m.30332
Hepatopancreas	GO:2000359	regulation of binding of sperm to zona pellucida	P	0.018202	0.0001238	4	2	1062	18355	over	m.30339, m.30337, m.30334, m.30330	m.30338, m.30332
Hepatopancreas	GO:0045056	transcytosis	P	0.018202	0.0001238	4	2	1062	18355	over	m.125399, m.125388, m.125365, m.125352	m.125384, m.125346
Hepatopancreas	GO:0020028	hemoglobin import	P	0.018202	0.0001238	4	2	1062	18355	over	m.125399, m.125388, m.125365, m.125352	m.125384, m.125346
Hepatopancreas	GO:0042954	lipoprotein transporter activity	F	0.018202	0.0001238	4	2	1062	18355	over	m.125399, m.125388, m.125365, m.125352	m.125384, m.125346
Hepatopancreas	GO:0070002	glutamic-type peptidase activity	F	0.018202	0.0001238	4	2	1062	18355	over	m.30339, m.30337, m.30334, m.30330	m.30338, m.30332
Hepatopancreas	GO:0030492	hemoglobin binding	F	0.018202	0.0001238	4	2	1062	18355	over	m.125399, m.125388, m.125365, m.125352	m.125384, m.125346
Hepatopancreas	GO:0006869	lipid transport	P	0.0203851	0.000141335	17	96	1049	18261	over	m.35551, m.121373, m.87397, m.87380, m.87379, m.87372, m.29325, m.29316, m.39203, m.29306, m.105575, m.26185, m.87410, m.45311, m.87409, m.29294, m.56116	m.11342, m.106186, m.34871, m.58801, m.34867, m.34863, m.34857, m.58799, m.85460, m.105596, m.105589, m.105571, m.105566, m.105561, m.78200, m.112543, m.112538, m.5218, m.5217, m.22558, m.65607, m.65605, m.136404, m.100413, m.33900, m.39205, m.33899, m.92129, m.39060, m.46123, m.45588, m.84279, m.3689, m.69306, m.45317, m.45313, m.38141, m.13679, m.134761, m.134709, m.63811, m.63810, m.63809, m.3…
Hepatopancreas	GO:0019407	hexitol catabolic process	P	0.0203851	0.000164879	3	0	1063	18357	over	m.81759, m.81757, m.61383
Hepatopancreas	GO:0019405	alditol catabolic process	P	0.0203851	0.000164879	3	0	1063	18357	over	m.81759, m.81757, m.61383
Hepatopancreas	GO:0006775	fat-soluble vitamin metabolic process	P	0.0203851	0.000164879	3	0	1063	18357	over	m.82852, m.82851, m.82836
Hepatopancreas	GO:0006062	sorbitol catabolic process	P	0.0203851	0.000164879	3	0	1063	18357	over	m.81759, m.81757, m.61383
Hepatopancreas	GO:0006060	sorbitol metabolic process	P	0.0203851	0.000164879	3	0	1063	18357	over	m.81759, m.81757, m.61383
Hepatopancreas	GO:0051164	L-xylitol metabolic process	P	0.0203851	0.000164879	3	0	1063	18357	over	m.81759, m.81757, m.61383
Hepatopancreas	GO:0051160	L-xylitol catabolic process	P	0.0203851	0.000164879	3	0	1063	18357	over	m.81759, m.81757, m.61383
Hepatopancreas	GO:0003939	L-iditol 2-dehydrogenase activity	F	0.0203851	0.000164879	3	0	1063	18357	over	m.81759, m.81757, m.61383
Hepatopancreas	GO:0042360	vitamin E metabolic process	P	0.0203851	0.000164879	3	0	1063	18357	over	m.82852, m.82851, m.82836
Hepatopancreas	GO:0008431	vitamin E binding	F	0.0203851	0.000164879	3	0	1063	18357	over	m.82852, m.82851, m.82836
Hepatopancreas	GO:0046370	fructose biosynthetic process	P	0.0203851	0.000164879	3	0	1063	18357	over	m.81759, m.81757, m.61383
Hepatopancreas	GO:0019527	pentitol catabolic process	P	0.0203851	0.000164879	3	0	1063	18357	over	m.81759, m.81757, m.61383
Hepatopancreas	GO:0019519	pentitol metabolic process	P	0.0203851	0.000164879	3	0	1063	18357	over	m.81759, m.81757, m.61383
Hepatopancreas	GO:0031099	regeneration	P	0.0205309	0.000167946	9	29	1057	18328	over	m.125399, m.125388, m.125365, m.125352, m.79071, m.79065, m.79053, m.79051, m.79050	m.125384, m.125346, m.26709, m.131432, m.69770, m.69766, m.69764, m.64889, m.3831, m.69421, m.69418, m.69413, m.69408, m.25861, m.25181, m.106845, m.106840, m.7137, m.24379, m.74579, m.74578, m.74576, m.74574, m.74573, m.16532, m.78725, m.78721, m.78713, m.79056
Hepatopancreas	GO:0046653	tetrahydrofolate metabolic process	P	0.020862	0.000172572	5	6	1061	18351	over	m.53950, m.71855, m.60982, m.60978, m.60977	m.60969, m.22367, m.71850, m.93968, m.28840, m.16536
Hepatopancreas	GO:0016790	thiolester hydrolase activity	F	0.0214114	0.000179084	14	70	1052	18287	over	m.83933, m.59040, m.59039, m.59034, m.59033, m.59032, m.124103, m.124100, m.83725, m.83875, m.93268, m.93267, m.83694, m.21448	m.39586, m.59038, m.59037, m.59036, m.59035, m.59031, m.59030, m.59029, m.59028, m.80405, m.111968, m.76909, m.124104, m.83944, m.83923, m.83914, m.83906, m.4301, m.83899, m.83889, m.83881, m.83870, m.83864, m.83852, m.83846, m.83837, m.83832, m.83824, m.83817, m.83809, m.83802, m.83797, m.83790, m.83775, m.83767, m.83761, m.83755, m.83749, m.83736, m.83729, m.83714, m.83708, m.83700, m.8532, m.8…
Hepatopancreas	GO:0044106	cellular amine metabolic process	P	0.0219323	0.000190763	20	129	1046	18228	over	m.13540, m.110351, m.110345, m.96161, m.70749, m.70745, m.96158, m.29325, m.29316, m.29306, m.97520, m.105243, m.105227, m.48611, m.29294, m.70309, m.30713, m.105198, m.105197, m.105195	m.27792, m.61643, m.61642, m.27789, m.97521, m.53830, m.53825, m.53823, m.80576, m.80574, m.80572, m.97375, m.97374, m.97373, m.97372, m.22561, m.105252, m.105250, m.105247, m.105245, m.105242, m.105241, m.105238, m.105235, m.105232, m.105229, m.105224, m.105221, m.105218, m.105216, m.105213, m.105211, m.105210, m.105209, m.105206, m.105204, m.105201, m.105200, m.105199, m.105192, m.105189, m.105…
Hepatopancreas	GO:0009308	amine metabolic process	P	0.0219323	0.000190763	20	129	1046	18228	over	m.13540, m.110351, m.110345, m.96161, m.70749, m.70745, m.96158, m.29325, m.29316, m.29306, m.97520, m.105243, m.105227, m.48611, m.29294, m.70309, m.30713, m.105198, m.105197, m.105195	m.27792, m.61643, m.61642, m.27789, m.97521, m.53830, m.53825, m.53823, m.80576, m.80574, m.80572, m.97375, m.97374, m.97373, m.97372, m.22561, m.105252, m.105250, m.105247, m.105245, m.105242, m.105241, m.105238, m.105235, m.105232, m.105229, m.105224, m.105221, m.105218, m.105216, m.105213, m.105211, m.105210, m.105209, m.105206, m.105204, m.105201, m.105200, m.105199, m.105192, m.105189, m.105…
Hepatopancreas	GO:0015018	galactosylgalactosylxylosylprotein 3-beta-glucuronosyltransferase activity	F	0.0219323	0.000197552	6	11	1060	18346	over	m.9244, m.67327, m.67323, m.67322, m.67320, m.34946	m.10261, m.10259, m.25075, m.67331, m.67330, m.67326, m.67319, m.67317, m.67314, m.67311, m.67310
Hepatopancreas	GO:0006730	one-carbon metabolic process	P	0.0219323	0.000197552	6	11	1060	18346	over	m.53950, m.71855, m.60982, m.60978, m.60977, m.13920	m.60969, m.22367, m.71850, m.88449, m.88447, m.88443, m.88438, m.88435, m.88432, m.13417, m.28840
Hepatopancreas	GO:0046989	galactosyl beta-1,3 N-acetylgalactosamine beta-1,3-glucuronosyltransferase activity	F	0.0219323	0.000197552	6	11	1060	18346	over	m.9244, m.67327, m.67323, m.67322, m.67320, m.34946	m.10261, m.10259, m.25075, m.67331, m.67330, m.67326, m.67319, m.67317, m.67314, m.67311, m.67310
Hepatopancreas	GO:0046988	asioloorosomucoid beta-1,3-glucuronosyltransferase activity	F	0.0219323	0.000197552	6	11	1060	18346	over	m.9244, m.67327, m.67323, m.67322, m.67320, m.34946	m.10261, m.10259, m.25075, m.67331, m.67330, m.67326, m.67319, m.67317, m.67314, m.67311, m.67310
Hepatopancreas	GO:0046987	N-acetyllactosamine beta-1,3-glucuronosyltransferase activity	F	0.0219323	0.000197552	6	11	1060	18346	over	m.9244, m.67327, m.67323, m.67322, m.67320, m.34946	m.10261, m.10259, m.25075, m.67331, m.67330, m.67326, m.67319, m.67317, m.67314, m.67311, m.67310
Hepatopancreas	GO:0015849	organic acid transport	P	0.0248098	0.000228031	24	174	1042	18183	over	m.28111, m.17733, m.68987, m.65009, m.65006, m.29325, m.29316, m.39203, m.29306, m.33926, m.67051, m.67042, m.67036, m.42551, m.71148, m.71147, m.29294, m.115225, m.48766, m.56116, m.86127, m.86123, m.86121, m.86120	m.86135, m.86131, m.86130, m.86125, m.86124, m.86118, m.42553, m.42547, m.42543, m.42540, m.42530, m.39716, m.39712, m.39709, m.39703, m.78424, m.11342, m.78405, m.78401, m.58801, m.130, m.81109, m.81104, m.78390, m.78388, m.78384, m.58799, m.78365, m.81088, m.81069, m.113166, m.81037, m.81022, m.81009, m.81005, m.19927, m.42104, m.136404, m.78002, m.100413, m.21943, m.33900, m.39205, m.92225, m.…
Hepatopancreas	GO:0046942	carboxylic acid transport	P	0.0248098	0.000228031	24	174	1042	18183	over	m.28111, m.17733, m.68987, m.65009, m.65006, m.29325, m.29316, m.39203, m.29306, m.33926, m.67051, m.67042, m.67036, m.42551, m.71148, m.71147, m.29294, m.115225, m.48766, m.56116, m.86127, m.86123, m.86121, m.86120	m.86135, m.86131, m.86130, m.86125, m.86124, m.86118, m.42553, m.42547, m.42543, m.42540, m.42530, m.39716, m.39712, m.39709, m.39703, m.78424, m.11342, m.78405, m.78401, m.58801, m.130, m.81109, m.81104, m.78390, m.78388, m.78384, m.58799, m.78365, m.81088, m.81069, m.113166, m.81037, m.81022, m.81009, m.81005, m.19927, m.42104, m.136404, m.78002, m.100413, m.21943, m.33900, m.39205, m.92225, m.…
Hepatopancreas	GO:0006000	fructose metabolic process	P	0.0289409	0.000276276	4	3	1062	18354	over	m.81759, m.81757, m.25040, m.61383	m.25039, m.25038, m.25037
Hepatopancreas	GO:0050750	low-density lipoprotein particle receptor binding	F	0.0289409	0.000276276	4	3	1062	18354	over	m.125399, m.125388, m.125365, m.125352	m.125384, m.125346, m.16694
Hepatopancreas	GO:0042953	lipoprotein transport	P	0.0289409	0.000276276	4	3	1062	18354	over	m.125399, m.125388, m.125365, m.125352	m.125384, m.125346, m.29614
Hepatopancreas	GO:0006760	folic acid-containing compound metabolic process	P	0.0289409	0.000282476	5	7	1061	18350	over	m.53950, m.71855, m.60982, m.60978, m.60977	m.60969, m.22367, m.71850, m.49798, m.93968, m.28840, m.16536
Hepatopancreas	GO:0008172	S-methyltransferase activity	F	0.0289409	0.000282476	5	7	1061	18350	over	m.74457, m.74441, m.60495, m.60494, m.30433	m.60492, m.60491, m.93968, m.93967, m.93966, m.93965, m.74448
Hepatopancreas	GO:0006595	polyamine metabolic process	P	0.0289409	0.000282619	6	12	1060	18345	over	m.13540, m.110351, m.110345, m.97520, m.48611, m.70309	m.97521, m.97374, m.22561, m.71833, m.13538, m.3258, m.70312, m.70306, m.70304, m.70298, m.70277, m.6152
Hepatopancreas	GO:0006732	coenzyme metabolic process	P	0.0289409	0.000286148	24	177	1042	18180	over	m.122931, m.53950, m.122927, m.69423, m.83933, m.71855, m.123052, m.123049, m.124103, m.124100, m.125878, m.83725, m.98944, m.60982, m.60978, m.60977, m.83875, m.57295, m.58316, m.30713, m.83694, m.122996, m.122978, m.122960	m.34974, m.10960, m.10958, m.11372, m.11371, m.65953, m.65949, m.39574, m.60969, m.65793, m.19693, m.19691, m.27266, m.58312, m.58311, m.22367, m.89412, m.89406, m.41492, m.84586, m.46207, m.46203, m.77361, m.77360, m.9253, m.124104, m.52804, m.83944, m.83923, m.83914, m.83906, m.76785, m.76784, m.9192, m.83899, m.83889, m.83881, m.83870, m.83864, m.83852, m.83846, m.83837, m.83832, m.83824, m.71…
Hepatopancreas	GO:0043436	oxoacid metabolic process	P	0.0289409	0.000293752	89	1035	977	17322	over	m.111611, m.122931, m.53950, m.122927, m.65202, m.16809, m.40400, m.99459, m.83933, m.71855, m.123052, m.96161, m.123049, m.95079, m.117848, m.117842, m.96158, m.89869, m.117823, m.124103, m.124100, m.117812, m.29325, m.29316, m.125878, m.111727, m.111726, m.29306, m.111709, m.57158, m.83725, m.98944, m.55409, m.105243, m.74452, m.105227, m.65194, m.123995, m.65192, m.67352, m.81063, m.60982, m.6…	m.35407, m.118262, m.74163, m.74144, m.34974, m.74118, m.46921, m.34959, m.46917, m.117793, m.117791, m.117789, m.117785, m.117784, m.117781, m.10960, m.117779, m.117777, m.117776, m.117773, m.10958, m.117768, m.117766, m.117764, m.117759, m.117756, m.117754, m.117752, m.117748, m.117746, m.117744, m.117741, m.113382, m.117739, m.117737, m.117729, m.27792, m.61643, m.61642, m.27789, m.61621, m.61…
Hepatopancreas	GO:0051453	regulation of intracellular pH	P	0.0289409	0.000295261	7	18	1059	18339	over	m.82852, m.82851, m.59040, m.59039, m.59034, m.59033, m.59032	m.97481, m.59038, m.59037, m.59036, m.59035, m.59031, m.59030, m.59029, m.59028, m.122607, m.122606, m.29698, m.79871, m.79869, m.79867, m.32115, m.86309, m.86306
Hepatopancreas	GO:0030641	regulation of cellular pH	P	0.0289409	0.000295261	7	18	1059	18339	over	m.82852, m.82851, m.59040, m.59039, m.59034, m.59033, m.59032	m.97481, m.59038, m.59037, m.59036, m.59035, m.59031, m.59030, m.59029, m.59028, m.122607, m.122606, m.29698, m.79871, m.79869, m.79867, m.32115, m.86309, m.86306
Hepatopancreas	GO:0030004	cellular monovalent inorganic cation homeostasis	P	0.0289409	0.000295261	7	18	1059	18339	over	m.82852, m.82851, m.59040, m.59039, m.59034, m.59033, m.59032	m.97481, m.59038, m.59037, m.59036, m.59035, m.59031, m.59030, m.59029, m.59028, m.122607, m.122606, m.29698, m.79871, m.79869, m.79867, m.32115, m.86309, m.86306
Hepatopancreas	GO:0044765	single-organism transport	P	0.03035	0.000312427	182	2430	884	15927	over	m.35551, m.105977, m.28111, m.5726, m.22838, m.116486, m.87065, m.58904, m.109390, m.16809, m.121373, m.125260, m.87397, m.125257, m.120708, m.87380, m.82836, m.89541, m.50191, m.82398, m.87379, m.48095, m.48093, m.87372, m.48091, m.6641, m.38635, m.82386, m.48087, m.48085, m.82380, m.47798, m.87000, m.60869, m.30393, m.91618, m.20929, m.59040, m.118920, m.56586, m.47779, m.30378, m.59039, m.5903…	m.120592, m.80857, m.80855, m.118284, m.80853, m.80851, m.31044, m.66574, m.120589, m.120586, m.120584, m.120580, m.46992, m.120577, m.54596, m.46982, m.46980, m.86135, m.86131, m.86130, m.120569, m.54588, m.120565, m.120562, m.46971, m.86125, m.86124, m.1297, m.120559, m.120555, m.46966, m.54574, m.120551, m.46962, m.86118, m.120547, m.58920, m.120544, m.54565, m.54562, m.58915, m.58913, m.12053…
Hepatopancreas	GO:0005342	organic acid transmembrane transporter activity	F	0.0337421	0.000353548	18	115	1048	18242	over	m.67051, m.67042, m.67036, m.42551, m.71148, m.71147, m.117494, m.117462, m.117456, m.117447, m.117437, m.117432, m.115225, m.48766, m.86127, m.86123, m.86121, m.86120	m.86135, m.86131, m.86130, m.86125, m.86124, m.86118, m.42547, m.42543, m.42540, m.42530, m.78424, m.78405, m.78401, m.78390, m.78388, m.78384, m.78365, m.117497, m.117493, m.117491, m.117483, m.117481, m.117469, m.117466, m.117464, m.117455, m.117445, m.117444, m.117442, m.117440, m.117430, m.117425, m.117423, m.117419, m.117417, m.117414, m.117410, m.78002, m.112200, m.65393, m.65387, m.65379, …
Hepatopancreas	GO:0046943	carboxylic acid transmembrane transporter activity	F	0.0337421	0.000353548	18	115	1048	18242	over	m.67051, m.67042, m.67036, m.42551, m.71148, m.71147, m.117494, m.117462, m.117456, m.117447, m.117437, m.117432, m.115225, m.48766, m.86127, m.86123, m.86121, m.86120	m.86135, m.86131, m.86130, m.86125, m.86124, m.86118, m.42547, m.42543, m.42540, m.42530, m.78424, m.78405, m.78401, m.78390, m.78388, m.78384, m.78365, m.117497, m.117493, m.117491, m.117483, m.117481, m.117469, m.117466, m.117464, m.117455, m.117445, m.117444, m.117442, m.117440, m.117430, m.117425, m.117423, m.117419, m.117417, m.117414, m.117410, m.78002, m.112200, m.65393, m.65387, m.65379, …
Hepatopancreas	GO:0008509	anion transmembrane transporter activity	F	0.0345483	0.000367028	31	262	1035	18095	over	m.47798, m.47779, m.121984, m.67051, m.67042, m.121946, m.67036, m.121937, m.102746, m.102735, m.111895, m.42551, m.71148, m.71147, m.117494, m.64817, m.117462, m.64805, m.117456, m.117447, m.117437, m.117432, m.115225, m.48766, m.102865, m.102845, m.86127, m.86123, m.86121, m.86120, m.102816	m.86135, m.86131, m.86130, m.86125, m.86124, m.86118, m.42547, m.42543, m.42540, m.42530, m.10945, m.78424, m.11342, m.78405, m.78401, m.78390, m.78388, m.78384, m.78365, m.129579, m.129551, m.129548, m.129543, m.80513, m.129485, m.117497, m.117493, m.117491, m.117483, m.117481, m.117469, m.117466, m.117464, m.117455, m.117445, m.117444, m.117442, m.117440, m.117430, m.117425, m.117423, m.117419,…
Hepatopancreas	GO:0008610	lipid biosynthetic process	P	0.0345483	0.000368346	41	386	1025	17971	over	m.34910, m.122931, m.88174, m.122927, m.19973, m.19970, m.69423, m.123052, m.123049, m.70749, m.70745, m.109307, m.29325, m.30691, m.29316, m.125878, m.111727, m.29306, m.104192, m.4729, m.97509, m.9244, m.36256, m.31274, m.36253, m.31266, m.67322, m.67320, m.28838, m.25094, m.29294, m.58316, m.30713, m.30702, m.30701, m.122996, m.23610, m.6850, m.122978, m.122960, m.81921	m.80857, m.118262, m.5665, m.34944, m.34938, m.34917, m.34913, m.10960, m.10958, m.61643, m.61642, m.27725, m.27723, m.27721, m.27719, m.27717, m.27711, m.77892, m.65872, m.65868, m.113148, m.113143, m.113140, m.19977, m.113137, m.113134, m.113131, m.113126, m.113123, m.113120, m.27558, m.27556, m.27554, m.27552, m.80576, m.80574, m.80572, m.97375, m.97374, m.97373, m.97372, m.65793, m.105472, m.…
Hepatopancreas	GO:0006885	regulation of pH	P	0.0358055	0.000385041	7	19	1059	18338	over	m.82852, m.82851, m.59040, m.59039, m.59034, m.59033, m.59032	m.97481, m.59038, m.59037, m.59036, m.59035, m.59031, m.59030, m.59029, m.59028, m.9192, m.122607, m.122606, m.29698, m.79871, m.79869, m.79867, m.32115, m.86309, m.86306
Hepatopancreas	GO:0004553	hydrolase activity, hydrolyzing O-glycosyl compounds	F	0.0363378	0.000394105	15	86	1051	18271	over	m.47176, m.35887, m.110396, m.96618, m.38635, m.114246, m.63948, m.16124, m.6421, m.106645, m.106642, m.110423, m.110415, m.110401, m.89403	m.80631, m.80627, m.47178, m.9712, m.9711, m.96622, m.96613, m.89404, m.89400, m.89397, m.45740, m.76825, m.131176, m.3620, m.3617, m.18576, m.3324, m.99718, m.25468, m.108203, m.108188, m.108181, m.108175, m.108170, m.108163, m.108158, m.108146, m.108140, m.110419, m.110411, m.110406, m.90249, m.90248, m.90247, m.90245, m.110391, m.86934, m.86919, m.86915, m.29113, m.94125, m.94124, m.94121, m.9…
Hepatopancreas	GO:0019752	carboxylic acid metabolic process	P	0.0375418	0.000410613	84	975	982	17382	over	m.122931, m.53950, m.122927, m.65202, m.40400, m.99459, m.83933, m.71855, m.123052, m.96161, m.123049, m.95079, m.117848, m.117842, m.96158, m.117823, m.124103, m.124100, m.117812, m.29325, m.29316, m.125878, m.111727, m.111726, m.29306, m.111709, m.57158, m.83725, m.98944, m.55409, m.105243, m.74452, m.105227, m.65194, m.123995, m.65192, m.81063, m.60982, m.60978, m.60977, m.60976, m.60974, m.60…	m.35407, m.118262, m.74163, m.74144, m.34974, m.74118, m.34959, m.117793, m.117791, m.117789, m.117785, m.117784, m.117781, m.10960, m.117779, m.117777, m.117776, m.117773, m.10958, m.117768, m.117766, m.117764, m.117759, m.117756, m.117754, m.117752, m.117748, m.117746, m.117744, m.117741, m.113382, m.117739, m.117737, m.117729, m.27792, m.61643, m.61642, m.27789, m.61621, m.61616, m.61614, m.61…
Hepatopancreas	GO:0006907	pinocytosis	P	0.0378488	0.000438322	5	8	1061	18349	over	m.59040, m.59039, m.59034, m.59033, m.59032	m.59038, m.59037, m.59036, m.59035, m.59031, m.59030, m.59029, m.59028
Hepatopancreas	GO:0007042	lysosomal lumen acidification	P	0.0378488	0.000438322	5	8	1061	18349	over	m.59040, m.59039, m.59034, m.59033, m.59032	m.59038, m.59037, m.59036, m.59035, m.59031, m.59030, m.59029, m.59028
Hepatopancreas	GO:0002084	protein depalmitoylation	P	0.0378488	0.000438322	5	8	1061	18349	over	m.59040, m.59039, m.59034, m.59033, m.59032	m.59038, m.59037, m.59036, m.59035, m.59031, m.59030, m.59029, m.59028
Hepatopancreas	GO:0048549	positive regulation of pinocytosis	P	0.0378488	0.000438322	5	8	1061	18349	over	m.59040, m.59039, m.59034, m.59033, m.59032	m.59038, m.59037, m.59036, m.59035, m.59031, m.59030, m.59029, m.59028
Hepatopancreas	GO:0048548	regulation of pinocytosis	P	0.0378488	0.000438322	5	8	1061	18349	over	m.59040, m.59039, m.59034, m.59033, m.59032	m.59038, m.59037, m.59036, m.59035, m.59031, m.59030, m.59029, m.59028
Hepatopancreas	GO:0016290	palmitoyl-CoA hydrolase activity	F	0.0378488	0.000438322	5	8	1061	18349	over	m.59040, m.59039, m.59034, m.59033, m.59032	m.59038, m.59037, m.59036, m.59035, m.59031, m.59030, m.59029, m.59028
Hepatopancreas	GO:0042159	lipoprotein catabolic process	P	0.0378488	0.000438322	5	8	1061	18349	over	m.59040, m.59039, m.59034, m.59033, m.59032	m.59038, m.59037, m.59036, m.59035, m.59031, m.59030, m.59029, m.59028
Hepatopancreas	GO:0044281	small molecule metabolic process	P	0.041071	0.000479414	166	2205	900	16152	over	m.122954, m.34910, m.111611, m.105967, m.122931, m.88174, m.53950, m.122927, m.65202, m.22022, m.38325, m.16809, m.65896, m.40400, m.82852, m.82851, m.99459, m.83933, m.81759, m.81757, m.82836, m.71855, m.123052, m.96161, m.91618, m.123049, m.95079, m.117848, m.20929, m.123042, m.70749, m.70745, m.117842, m.96158, m.89869, m.117823, m.124103, m.124100, m.27170, m.116297, m.117812, m.31433, m.5049…	m.35407, m.80857, m.86158, m.31043, m.15823, m.58954, m.118262, m.74163, m.74144, m.34974, m.74118, m.74114, m.46921, m.34959, m.42564, m.42560, m.30598, m.46917, m.34948, m.42557, m.46903, m.34922, m.34917, m.34913, m.117793, m.117791, m.117789, m.117785, m.117784, m.117781, m.81293, m.10960, m.117779, m.117777, m.117776, m.117773, m.10958, m.81283, m.10953, m.117768, m.117766, m.117764, m.81273…
Hepatopancreas	GO:0008514	organic anion transmembrane transporter activity	F	0.0415464	0.000493932	22	162	1044	18195	over	m.121984, m.67051, m.67042, m.121946, m.67036, m.121937, m.111895, m.42551, m.71148, m.71147, m.117494, m.117462, m.117456, m.117447, m.117437, m.117432, m.115225, m.48766, m.86127, m.86123, m.86121, m.86120	m.86135, m.86131, m.86130, m.86125, m.86124, m.86118, m.42547, m.42543, m.42540, m.42530, m.78424, m.11342, m.78405, m.78401, m.78390, m.78388, m.78384, m.78365, m.117497, m.117493, m.117491, m.117483, m.117481, m.117469, m.117466, m.117464, m.117455, m.117445, m.117444, m.117442, m.117440, m.117430, m.117425, m.117423, m.117419, m.117417, m.117414, m.117410, m.97221, m.97220, m.97218, m.78002, m…
Hepatopancreas	GO:0003989	acetyl-CoA carboxylase activity	F	0.0415464	0.000495382	7	20	1059	18337	over	m.122931, m.122927, m.123052, m.123049, m.122996, m.122978, m.122960	m.122986, m.122964, m.122945, m.122925, m.122922, m.122913, m.122910, m.122903, m.123073, m.123064, m.123055, m.123044, m.123034, m.123021, m.123018, m.123011, m.123008, m.123006, m.123004, m.123000
Hepatopancreas	GO:0000462	maturation of SSU-rRNA from tricistronic rRNA transcript (SSU-rRNA, 5.8S rRNA, LSU-rRNA)	P	0.0415464	0.000500237	8	27	1058	18330	over	m.108577, m.108563, m.108561, m.108546, m.108678, m.108657, m.108644, m.108643	m.19824, m.4413, m.108666, m.108664, m.108632, m.108630, m.108623, m.108621, m.108611, m.108602, m.108570, m.108568, m.108538, m.108537, m.108525, m.108518, m.108515, m.108505, m.108499, m.108496, m.108488, m.108486, m.108468, m.108458, m.108452, m.108450, m.108441
Hepatopancreas	GO:0030490	maturation of SSU-rRNA	P	0.0415464	0.000500237	8	27	1058	18330	over	m.108577, m.108563, m.108561, m.108546, m.108678, m.108657, m.108644, m.108643	m.19824, m.4413, m.108666, m.108664, m.108632, m.108630, m.108623, m.108621, m.108611, m.108602, m.108570, m.108568, m.108538, m.108537, m.108525, m.108518, m.108515, m.108505, m.108499, m.108496, m.108488, m.108486, m.108468, m.108458, m.108452, m.108450, m.108441
Hepatopancreas	GO:0004567	beta-mannosidase activity	F	0.0435624	0.000528514	4	4	1062	18353	over	m.110396, m.110423, m.110415, m.110401	m.110419, m.110411, m.110406, m.110391
Hepatopancreas	GO:0045121	membrane raft	C	0.0442492	0.000540913	16	99	1050	18258	over	m.16809, m.59040, m.59039, m.59034, m.59033, m.59032, m.117822, m.29325, m.29316, m.29306, m.125399, m.125388, m.125365, m.125352, m.29294, m.103186	m.120592, m.120569, m.120539, m.120536, m.125384, m.117772, m.117769, m.117749, m.125346, m.117728, m.92763, m.92761, m.92757, m.92755, m.92753, m.92751, m.92750, m.92746, m.92744, m.92742, m.92737, m.77974, m.131958, m.59038, m.59037, m.59036, m.59035, m.59031, m.59030, m.59029, m.59028, m.5263, m.112543, m.112538, m.14849, m.14848, m.14847, m.4547, m.41437, m.64903, m.64900, m.69770, m.69766, m…
Hepatopancreas	GO:0052689	carboxylic ester hydrolase activity	F	0.0456168	0.000561824	13	70	1053	18287	over	m.2791, m.48045, m.17718, m.48034, m.48025, m.67872, m.79472, m.122214, m.90156, m.90152, m.103186, m.70653, m.21448	m.15613, m.73433, m.73430, m.73429, m.73428, m.73427, m.73426, m.73424, m.73422, m.73420, m.73417, m.73415, m.73411, m.53830, m.53825, m.53823, m.5164, m.5127, m.60600, m.60599, m.60598, m.3845, m.131176, m.84255, m.21454, m.21451, m.21444, m.52513, m.8469, m.8468, m.19028, m.38029, m.18426, m.18424, m.70855, m.70853, m.70846, m.126881, m.64083, m.17625, m.70646, m.90212, m.90207, m.90202, m.6787…
Hepatopancreas	GO:0055067	monovalent inorganic cation homeostasis	P	0.0491498	0.000629504	7	21	1059	18336	over	m.82852, m.82851, m.59040, m.59039, m.59034, m.59033, m.59032	m.9909, m.97481, m.59038, m.59037, m.59036, m.59035, m.59031, m.59030, m.59029, m.59028, m.27425, m.9192, m.122607, m.122606, m.29698, m.79871, m.79869, m.79867, m.32115, m.86309, m.86306
Hepatopancreas	GO:0019310	inositol catabolic process	P	0.0491498	0.000632443	3	1	1063	18356	over	m.50078, m.50077, m.50075	m.50079
Hepatopancreas	GO:0048058	compound eye corneal lens development	P	0.0491498	0.000632443	3	1	1063	18356	over	m.67051, m.67042, m.67036	m.67028
Hepatopancreas	GO:0050113	inositol oxygenase activity	F	0.0491498	0.000632443	3	1	1063	18356	over	m.50078, m.50077, m.50075	m.50079
Hepatopancreas	GO:0004181	metallocarboxypeptidase activity	F	0.0491498	0.000632443	3	1	1063	18356	over	m.95049, m.95047, m.95045	m.101806
Hepatopancreas	GO:0007625	grooming behavior	P	0.0491498	0.000632443	3	1	1063	18356	over	m.67051, m.67042, m.67036	m.67028
Hepatopancreas	GO:0031579	membrane raft organization	P	0.0491963	0.000651128	5	9	1061	18348	over	m.59040, m.59039, m.59034, m.59033, m.59032	m.59038, m.59037, m.59036, m.59035, m.59031, m.59030, m.59029, m.59028, m.32257
Hepatopancreas	GO:0035751	regulation of lysosomal lumen pH	P	0.0491963	0.000651128	5	9	1061	18348	over	m.59040, m.59039, m.59034, m.59033, m.59032	m.97481, m.59038, m.59037, m.59036, m.59035, m.59031, m.59030, m.59029, m.59028
Hepatopancreas	GO:0008474	palmitoyl-(protein) hydrolase activity	F	0.0491963	0.000651128	5	9	1061	18348	over	m.59040, m.59039, m.59034, m.59033, m.59032	m.39586, m.59038, m.59037, m.59036, m.59035, m.59031, m.59030, m.59029, m.59028
Hepatopancreas	GO:0097306	cellular response to alcohol	P	0.0491963	0.000651128	5	9	1061	18348	over	m.79071, m.79065, m.79053, m.79051, m.79050	m.97649, m.97643, m.112543, m.112538, m.37742, m.38144, m.38141, m.17517, m.79056
Intestine	GO:0016337	cell-cell adhesion	P	6.21835e-05	5.7154e-09	21	118	619	18665	over	m.70475, m.70463, m.70461, m.70455, m.70449, m.70437, m.70436, m.70433, m.70432, m.70420, m.70415, m.70409, m.70406, m.70398, m.47868, m.70391, m.47853, m.47831, m.69648, m.69642, m.69640	m.47925, m.47921, m.47917, m.47911, m.47909, m.47907, m.47905, m.47900, m.414, m.47888, m.47884, m.47879, m.47877, m.47872, m.47870, m.47863, m.47855, m.47849, m.47847, m.47845, m.47837, m.47833, m.47827, m.47823, m.47821, m.47807, m.4404, m.73739, m.73717, m.73715, m.28291, m.28290, m.97542, m.92586, m.11119, m.11116, m.112543, m.112538, m.40972, m.40966, m.40961, m.40956, m.40954, m.40952, m.40…
Intestine	GO:0005548	phospholipid transporter activity	F	0.000396683	7.29197e-08	8	11	632	18772	over	m.87390, m.87387, m.87376, m.87365, m.87364, m.127208, m.87401, m.87400	m.66560, m.127201, m.63809, m.87409, m.87397, m.87392, m.87383, m.87380, m.87379, m.87372, m.87369
Intestine	GO:0006022	aminoglycan metabolic process	P	0.000405936	1.56279e-07	20	133	620	18650	over	m.16809, m.94121, m.94119, m.94118, m.94115, m.38635, m.99282, m.99281, m.119526, m.99279, m.121979, m.121977, m.121953, m.121949, m.121921, m.121914, m.121913, m.121912, m.106645, m.34948	m.9540, m.35887, m.94125, m.94124, m.11666, m.11566, m.42289, m.42286, m.61382, m.61380, m.61348, m.61345, m.97221, m.97220, m.131777, m.97219, m.97218, m.97216, m.124462, m.95972, m.95971, m.95968, m.95964, m.95961, m.95960, m.124217, m.95956, m.95952, m.124203, m.95947, m.95945, m.95944, m.95940, m.95937, m.95935, m.95933, m.95927, m.95923, m.95920, m.95916, m.95913, m.95910, m.95908, m.38375, …
Intestine	GO:0015917	aminophospholipid transport	P	0.000405936	2.08624e-07	7	8	633	18775	over	m.87390, m.87387, m.87376, m.87365, m.87364, m.87401, m.87400	m.87409, m.87397, m.87392, m.87383, m.87380, m.87379, m.87372, m.87369
Intestine	GO:0004012	phospholipid-translocating ATPase activity	F	0.000405936	2.08624e-07	7	8	633	18775	over	m.87390, m.87387, m.87376, m.87365, m.87364, m.87401, m.87400	m.87409, m.87397, m.87392, m.87383, m.87380, m.87379, m.87372, m.87369
Intestine	GO:0006820	anion transport	P	0.000405936	2.23862e-07	32	319	608	18464	over	m.111903, m.87390, m.26239, m.64791, m.26238, m.26237, m.26236, m.87387, m.64784, m.64783, m.87376, m.87365, m.87364, m.47798, m.113166, m.131214, m.47779, m.52687, m.92225, m.121977, m.121953, m.67042, m.121949, m.121921, m.121914, m.121912, m.17517, m.71148, m.87401, m.87400, m.31858, m.103908	m.121557, m.121546, m.121541, m.47803, m.121539, m.121525, m.121515, m.121509, m.121504, m.121501, m.28606, m.47792, m.47785, m.47771, m.47764, m.121497, m.121494, m.121491, m.121485, m.121465, m.121460, m.121454, m.121450, m.121443, m.121435, m.4547, m.35672, m.35670, m.130, m.85846, m.85845, m.85844, m.85843, m.85840, m.85838, m.85836, m.85835, m.85834, m.85833, m.35551, m.42553, m.42551, m.425…
Intestine	GO:0005215	transporter activity	F	0.00050234	3.23196e-07	67	1003	573	17780	over	m.102808, m.22833, m.33359, m.111903, m.87390, m.26239, m.64791, m.26238, m.26237, m.26236, m.87387, m.78211, m.64784, m.64783, m.87376, m.78202, m.78201, m.129485, m.87365, m.87364, m.47798, m.113166, m.120231, m.47779, m.52687, m.120572, m.120201, m.92225, m.92224, m.121979, m.121977, m.11170, m.121953, m.67042, m.121949, m.127208, m.28548, m.121921, m.6795, m.121914, m.121913, m.121912, m.9391…	m.32061, m.16825, m.20026, m.20023, m.20020, m.20017, m.20015, m.11979, m.11978, m.11976, m.11974, m.11926, m.28763, m.448, m.70210, m.70202, m.9509, m.121557, m.121553, m.121546, m.121543, m.121541, m.47803, m.121539, m.121538, m.121531, m.121525, m.121522, m.121517, m.121515, m.121509, m.121504, m.121501, m.54985, m.54981, m.54978, m.54975, m.70198, m.28683, m.28674, m.16669, m.28607, m.28606, …
Intestine	GO:0008509	anion transmembrane transporter activity	F	0.000674154	4.95702e-07	28	265	612	18518	over	m.102808, m.33359, m.111903, m.26239, m.64791, m.26238, m.26237, m.26236, m.64784, m.64783, m.129485, m.47798, m.47779, m.52687, m.121977, m.121953, m.67042, m.121949, m.121921, m.121914, m.121912, m.93915, m.71148, m.117462, m.117456, m.31858, m.117432, m.103908	m.121557, m.121546, m.121541, m.47803, m.121539, m.121525, m.121515, m.121509, m.121504, m.121501, m.28606, m.47792, m.47785, m.47771, m.47764, m.121497, m.121494, m.121491, m.121485, m.121465, m.121460, m.121454, m.121450, m.121443, m.121435, m.4547, m.85845, m.85844, m.85840, m.85838, m.85836, m.85833, m.42551, m.42547, m.42543, m.42540, m.42530, m.105872, m.105871, m.105870, m.105869, m.105829…
Intestine	GO:0007155	cell adhesion	P	0.000866091	7.51896e-07	33	356	607	18427	over	m.73759, m.116493, m.116490, m.108768, m.70475, m.116480, m.70463, m.70461, m.73709, m.70455, m.16809, m.70449, m.70437, m.70436, m.70433, m.70432, m.70420, m.26229, m.70415, m.70409, m.70406, m.30339, m.30337, m.30334, m.30330, m.70398, m.47868, m.70391, m.47853, m.47831, m.69648, m.69642, m.69640	m.121679, m.47925, m.47921, m.47917, m.47911, m.47909, m.47907, m.47905, m.47900, m.414, m.47888, m.47884, m.47879, m.47877, m.47872, m.47870, m.47863, m.47855, m.47849, m.47847, m.47845, m.47837, m.47833, m.47827, m.47823, m.47821, m.47807, m.35714, m.30845, m.9322, m.9321, m.4404, m.73764, m.73762, m.73760, m.73757, m.73755, m.73754, m.73752, m.73751, m.73749, m.73748, m.73744, m.73743, m.73740…
Intestine	GO:0022610	biological adhesion	P	0.000866091	7.96351e-07	33	357	607	18426	over	m.73759, m.116493, m.116490, m.108768, m.70475, m.116480, m.70463, m.70461, m.73709, m.70455, m.16809, m.70449, m.70437, m.70436, m.70433, m.70432, m.70420, m.26229, m.70415, m.70409, m.70406, m.30339, m.30337, m.30334, m.30330, m.70398, m.47868, m.70391, m.47853, m.47831, m.69648, m.69642, m.69640	m.121679, m.47925, m.47921, m.47917, m.47911, m.47909, m.47907, m.47905, m.47900, m.414, m.47888, m.47884, m.47879, m.47877, m.47872, m.47870, m.47863, m.47855, m.47849, m.47847, m.47845, m.47837, m.47833, m.47827, m.47823, m.47821, m.47807, m.35714, m.30845, m.9322, m.9321, m.4404, m.73764, m.73762, m.73760, m.73757, m.73755, m.73754, m.73752, m.73751, m.73749, m.73748, m.73744, m.73743, m.73740…
Intestine	GO:0009225	nucleotide-sugar metabolic process	P	0.000866091	8.75643e-07	8	17	632	18766	over	m.14613, m.118438, m.117655, m.45661, m.45659, m.45658, m.42349, m.42348	m.45660, m.38223, m.38215, m.106929, m.106924, m.118445, m.118430, m.118428, m.118426, m.67077, m.67076, m.67075, m.67074, m.77858, m.60858, m.60857, m.87586
Intestine	GO:0005319	lipid transporter activity	F	0.00109077	1.20306e-06	11	43	629	18740	over	m.87390, m.87387, m.87376, m.87365, m.87364, m.52687, m.127208, m.122080, m.87401, m.87400, m.67952	m.9509, m.28683, m.28674, m.66560, m.19921, m.52690, m.52594, m.45317, m.45313, m.45311, m.127701, m.127688, m.127201, m.29330, m.29327, m.29325, m.29319, m.29316, m.29313, m.29310, m.29306, m.29302, m.48455, m.29298, m.29294, m.29292, m.58801, m.58799, m.65607, m.65605, m.10429, m.63811, m.63810, m.63809, m.1275, m.87409, m.87397, m.87392, m.87383, m.87380, m.87379, m.87372, m.87369
Intestine	GO:0015914	phospholipid transport	P	0.00179164	2.176e-06	7	13	633	18770	over	m.87390, m.87387, m.87376, m.87365, m.87364, m.87401, m.87400	m.35551, m.134709, m.63809, m.87410, m.87409, m.87397, m.87395, m.87392, m.87383, m.87380, m.87379, m.87372, m.87369
Intestine	GO:0015748	organophosphate ester transport	P	0.00179164	2.30542e-06	8	20	632	18763	over	m.111903, m.87390, m.87387, m.87376, m.87365, m.87364, m.87401, m.87400	m.35551, m.11342, m.134709, m.90370, m.90369, m.81950, m.111895, m.96244, m.63809, m.87425, m.87410, m.87409, m.87397, m.87395, m.87392, m.87383, m.87380, m.87379, m.87372, m.87369
Intestine	GO:0006040	amino sugar metabolic process	P	0.00184171	2.53912e-06	11	47	629	18736	over	m.94121, m.94119, m.94118, m.94115, m.38635, m.118438, m.117655, m.106645, m.45661, m.45659, m.45658	m.35887, m.94125, m.94124, m.45660, m.21116, m.108188, m.108181, m.108175, m.108170, m.108163, m.108158, m.108140, m.106642, m.106552, m.106550, m.118445, m.118443, m.118441, m.118435, m.118432, m.118430, m.118428, m.118426, m.74209, m.74207, m.74205, m.74202, m.74200, m.67077, m.67076, m.67075, m.67074, m.74197, m.74163, m.74144, m.74118, m.3620, m.3617, m.3324, m.22396, m.22394, m.89404, m.8940…
Intestine	GO:0022857	transmembrane transporter activity	F	0.00192811	2.83545e-06	57	856	583	17927	over	m.102808, m.22833, m.33359, m.111903, m.87390, m.26239, m.64791, m.26238, m.26237, m.26236, m.87387, m.78211, m.64784, m.64783, m.87376, m.78201, m.129485, m.87365, m.87364, m.47798, m.113166, m.120231, m.47779, m.52687, m.120572, m.120201, m.92225, m.92224, m.121979, m.121977, m.11170, m.121953, m.67042, m.121949, m.121921, m.121914, m.121913, m.121912, m.93915, m.58515, m.71148, m.78195, m.7817…	m.16825, m.20026, m.20023, m.20020, m.20017, m.20015, m.11979, m.11978, m.11976, m.11974, m.28763, m.448, m.70210, m.70202, m.121557, m.121553, m.121546, m.121543, m.121541, m.47803, m.121539, m.121538, m.121531, m.121525, m.121522, m.121517, m.121515, m.121509, m.121504, m.121501, m.54985, m.54981, m.54978, m.54975, m.70198, m.16669, m.28607, m.28606, m.59771, m.47792, m.47785, m.47771, m.47764,…
Intestine	GO:0016020	membrane	C	0.0030942	5.13702e-06	200	4397	440	14386	over	m.102808, m.27031, m.46529, m.46523, m.86439, m.116493, m.50692, m.116490, m.70475, m.61308, m.33359, m.116480, m.70463, m.70461, m.3884, m.70455, m.16809, m.37237, m.70449, m.113640, m.78235, m.118184, m.70437, m.70436, m.70433, m.89202, m.70432, m.111903, m.87390, m.78222, m.26239, m.64791, m.26238, m.26237, m.26236, m.100128, m.114276, m.41399, m.41396, m.70420, m.87389, m.87387, m.87386, m.74…	m.32061, m.102533, m.16825, m.99146, m.133697, m.32026, m.99139, m.99130, m.20026, m.20023, m.75164, m.20020, m.20017, m.20015, m.121679, m.75143, m.75142, m.75140, m.75139, m.75136, m.75135, m.47927, m.47925, m.47921, m.47917, m.47911, m.63140, m.75117, m.75116, m.75112, m.35938, m.47909, m.47907, m.47905, m.47900, m.23957, m.23954, m.11979, m.11978, m.4770, m.4768, m.23938, m.4755, m.4754, m.94…
Intestine	GO:0005344	oxygen transporter activity	F	0.0030942	5.68786e-06	4	1	636	18782	over	m.6795, m.83676, m.83671, m.83669	m.83679
Intestine	GO:0015671	oxygen transport	P	0.0030942	5.68786e-06	4	1	636	18782	over	m.6795, m.83676, m.83671, m.83669	m.83679
Intestine	GO:0015669	gas transport	P	0.0030942	5.68786e-06	4	1	636	18782	over	m.6795, m.83676, m.83671, m.83669	m.83679
Intestine	GO:0006821	chloride transport	P	0.00587597	1.13415e-05	6	11	634	18772	over	m.26239, m.26238, m.26237, m.26236, m.47798, m.47779	m.47792, m.47785, m.47771, m.47764, m.80513, m.7486, m.21562, m.21561, m.21560, m.10945, m.111075
Intestine	GO:0051234	establishment of localization	P	0.00602643	1.29468e-05	158	3353	482	15430	over	m.61331, m.27031, m.46529, m.46523, m.22833, m.61319, m.87085, m.86439, m.116493, m.116490, m.33359, m.116480, m.12124, m.16809, m.9936, m.118194, m.118184, m.89202, m.111903, m.87390, m.26239, m.64791, m.118173, m.26238, m.26237, m.26236, m.87387, m.74319, m.78211, m.64784, m.64783, m.48095, m.87376, m.78202, m.78201, m.38635, m.100469, m.129485, m.48086, m.87365, m.87364, m.47798, m.48080, m.11…	m.32061, m.114507, m.16825, m.87199, m.87198, m.87194, m.87192, m.87187, m.87184, m.87181, m.87177, m.87174, m.87173, m.87168, m.87165, m.87161, m.87159, m.87156, m.87151, m.87148, m.87145, m.87144, m.87141, m.20026, m.20023, m.20020, m.87137, m.87135, m.87132, m.20017, m.20015, m.87129, m.87124, m.87122, m.75143, m.75142, m.75140, m.87115, m.87113, m.87110, m.75139, m.87103, m.87100, m.47927, m.…
Intestine	GO:0022892	substrate-specific transporter activity	F	0.00602643	1.31819e-05	53	818	587	17965	over	m.102808, m.22833, m.33359, m.111903, m.87390, m.26239, m.64791, m.26238, m.26237, m.26236, m.87387, m.64784, m.64783, m.87376, m.129485, m.87365, m.87364, m.47798, m.113166, m.120231, m.47779, m.52687, m.120572, m.120201, m.121977, m.11170, m.121953, m.67042, m.121949, m.127208, m.121921, m.6795, m.121914, m.121912, m.93915, m.122080, m.58515, m.71148, m.117462, m.87401, m.87400, m.117456, m.120…	m.32061, m.20026, m.20023, m.20020, m.20017, m.20015, m.11979, m.11978, m.11976, m.11974, m.28763, m.448, m.70210, m.70202, m.9509, m.121557, m.121546, m.121541, m.47803, m.121539, m.121538, m.121525, m.121522, m.121515, m.121509, m.121504, m.121501, m.54985, m.54981, m.54978, m.54975, m.70198, m.28683, m.28674, m.28606, m.59771, m.47792, m.47785, m.47771, m.47764, m.121497, m.121494, m.121491, m…
Intestine	GO:0060473	cortical granule	C	0.00602643	1.6617e-05	4	2	636	18781	over	m.30339, m.30337, m.30334, m.30330	m.30338, m.30332
Intestine	GO:0060468	prevention of polyspermy	P	0.00602643	1.6617e-05	4	2	636	18781	over	m.30339, m.30337, m.30334, m.30330	m.30338, m.30332
Intestine	GO:0060467	negative regulation of fertilization	P	0.00602643	1.6617e-05	4	2	636	18781	over	m.30339, m.30337, m.30334, m.30330	m.30338, m.30332
Intestine	GO:0007343	egg activation	P	0.00602643	1.6617e-05	4	2	636	18781	over	m.30339, m.30337, m.30334, m.30330	m.30338, m.30332
Intestine	GO:2000360	negative regulation of binding of sperm to zona pellucida	P	0.00602643	1.6617e-05	4	2	636	18781	over	m.30339, m.30337, m.30334, m.30330	m.30338, m.30332
Intestine	GO:2000359	regulation of binding of sperm to zona pellucida	P	0.00602643	1.6617e-05	4	2	636	18781	over	m.30339, m.30337, m.30334, m.30330	m.30338, m.30332
Intestine	GO:0070002	glutamic-type peptidase activity	F	0.00602643	1.6617e-05	4	2	636	18781	over	m.30339, m.30337, m.30334, m.30330	m.30338, m.30332
Intestine	GO:0044765	single-organism transport	P	0.0073829	2.10358e-05	123	2489	517	16294	over	m.61331, m.22833, m.61319, m.87085, m.86439, m.116493, m.116490, m.33359, m.116480, m.12124, m.16809, m.118194, m.118184, m.89202, m.111903, m.87390, m.26239, m.64791, m.118173, m.26238, m.26237, m.26236, m.87387, m.78211, m.64784, m.64783, m.48095, m.87376, m.78201, m.38635, m.129485, m.48086, m.87365, m.87364, m.47798, m.48080, m.113166, m.131214, m.118920, m.47779, m.52687, m.59034, m.118917, …	m.32061, m.114507, m.16825, m.87199, m.87198, m.87194, m.87192, m.87187, m.87184, m.87181, m.87177, m.87174, m.87173, m.87168, m.87165, m.87161, m.87159, m.87156, m.87151, m.87148, m.87145, m.87144, m.87141, m.20026, m.20023, m.20020, m.87137, m.87135, m.87132, m.20017, m.20015, m.87129, m.87124, m.87122, m.75143, m.75142, m.75140, m.87115, m.87113, m.87110, m.75139, m.87103, m.87100, m.47927, m.…
Intestine	GO:0015711	organic anion transport	P	0.00784973	2.32497e-05	23	241	617	18542	over	m.111903, m.87390, m.87387, m.87376, m.87365, m.87364, m.113166, m.131214, m.52687, m.92225, m.121977, m.121953, m.67042, m.121949, m.121921, m.121914, m.121912, m.17517, m.71148, m.87401, m.87400, m.31858, m.103908	m.121557, m.121546, m.121541, m.47803, m.121539, m.121525, m.121515, m.121509, m.121504, m.121501, m.28606, m.121497, m.121494, m.121491, m.121485, m.121465, m.121460, m.121454, m.121450, m.121443, m.121435, m.130, m.85846, m.85845, m.85844, m.85843, m.85840, m.85838, m.85836, m.85835, m.85834, m.85833, m.35551, m.42553, m.42551, m.42547, m.42543, m.42540, m.42530, m.59384, m.59382, m.11342, m.78…
Intestine	GO:0006810	transport	P	0.00784973	2.38089e-05	154	3288	486	15495	over	m.61331, m.46529, m.46523, m.22833, m.61319, m.87085, m.86439, m.116493, m.116490, m.33359, m.116480, m.12124, m.16809, m.9936, m.118194, m.118184, m.89202, m.111903, m.87390, m.26239, m.64791, m.118173, m.26238, m.26237, m.26236, m.87387, m.78211, m.64784, m.64783, m.48095, m.87376, m.78202, m.78201, m.38635, m.100469, m.129485, m.48086, m.87365, m.87364, m.47798, m.48080, m.113166, m.131214, m.…	m.32061, m.114507, m.16825, m.87199, m.87198, m.87194, m.87192, m.87187, m.87184, m.87181, m.87177, m.87174, m.87173, m.87168, m.87165, m.87161, m.87159, m.87156, m.87151, m.87148, m.87145, m.87144, m.87141, m.20026, m.20023, m.20020, m.87137, m.87135, m.87132, m.20017, m.20015, m.87129, m.87124, m.87122, m.75143, m.75142, m.75140, m.87115, m.87113, m.87110, m.75139, m.87103, m.87100, m.47927, m.…
Intestine	GO:0015103	inorganic anion transmembrane transporter activity	F	0.0135304	4.22826e-05	11	66	629	18717	over	m.26239, m.64791, m.26238, m.26237, m.26236, m.64784, m.64783, m.129485, m.47798, m.47779, m.93915	m.47792, m.47785, m.47771, m.47764, m.4547, m.105872, m.105871, m.105870, m.105869, m.105829, m.80513, m.129579, m.129551, m.129548, m.129543, m.136404, m.7486, m.64818, m.64817, m.64813, m.64812, m.64811, m.64810, m.64807, m.64805, m.64800, m.64799, m.64798, m.64796, m.64795, m.64789, m.64786, m.64782, m.64780, m.64778, m.64776, m.64773, m.64772, m.64771, m.21562, m.21561, m.21560, m.93916, m.93…
Intestine	GO:0030212	hyaluronan metabolic process	P	0.0180664	5.82653e-05	8	34	632	18749	over	m.121979, m.121977, m.121953, m.121949, m.121921, m.121914, m.121913, m.121912	m.97221, m.97220, m.97219, m.97218, m.97216, m.90696, m.90693, m.13967, m.121991, m.121990, m.121984, m.121975, m.121972, m.121970, m.121969, m.121966, m.121964, m.121963, m.121960, m.121958, m.121952, m.121950, m.121946, m.121944, m.121943, m.121940, m.121937, m.121932, m.121931, m.121924, m.121923, m.121917, m.121915, m.121910
Intestine	GO:0006047	UDP-N-acetylglucosamine metabolic process	P	0.0180664	5.97786e-05	5	9	635	18774	over	m.118438, m.117655, m.45661, m.45659, m.45658	m.45660, m.118445, m.118430, m.118428, m.118426, m.67077, m.67076, m.67075, m.67074
Intestine	GO:0018298	protein-chromophore linkage	P	0.0216266	7.35463e-05	4	4	636	18779	over	m.29587, m.29584, m.29581, m.29580	m.102011, m.29585, m.17095, m.44086
Intestine	GO:0030203	glycosaminoglycan metabolic process	P	0.0221974	7.75277e-05	14	113	626	18670	over	m.16809, m.99282, m.99281, m.119526, m.99279, m.121979, m.121977, m.121953, m.121949, m.121921, m.121914, m.121913, m.121912, m.34948	m.9540, m.11666, m.11566, m.42289, m.42286, m.61382, m.61380, m.61348, m.61345, m.97221, m.97220, m.131777, m.97219, m.97218, m.97216, m.124462, m.95972, m.95971, m.95968, m.95964, m.95961, m.95960, m.124217, m.95956, m.95952, m.124203, m.95947, m.95945, m.95944, m.95940, m.95937, m.95935, m.95933, m.95927, m.95923, m.95920, m.95916, m.95913, m.95910, m.95908, m.38375, m.90811, m.38226, m.38223, …
Intestine	GO:0015108	chloride transmembrane transporter activity	F	0.0230325	8.25615e-05	8	36	632	18747	over	m.26239, m.26238, m.26237, m.26236, m.129485, m.47798, m.47779, m.93915	m.47792, m.47785, m.47771, m.47764, m.105872, m.105871, m.105870, m.105869, m.105829, m.80513, m.129579, m.129551, m.129548, m.129543, m.136404, m.7486, m.21562, m.21561, m.21560, m.93916, m.93914, m.93913, m.93912, m.93911, m.93910, m.31397, m.10945, m.77562, m.15210, m.65286, m.49469, m.49463, m.49457, m.51683, m.51678, m.111075
Intestine	GO:0042599	lamellar body	C	0.0231509	8.72414e-05	5	10	635	18773	over	m.78211, m.78202, m.78201, m.78195, m.78175	m.78237, m.78233, m.78218, m.78214, m.78208, m.78192, m.78191, m.78184, m.95027, m.95022
Intestine	GO:0097208	alveolar lamellar body	C	0.0231509	8.72414e-05	5	10	635	18773	over	m.78211, m.78202, m.78201, m.78195, m.78175	m.78237, m.78233, m.78218, m.78214, m.78208, m.78192, m.78191, m.78184, m.95027, m.95022
Intestine	GO:0015075	ion transmembrane transporter activity	F	0.0250631	9.6751e-05	45	710	595	18073	over	m.102808, m.22833, m.33359, m.111903, m.87390, m.26239, m.64791, m.26238, m.26237, m.26236, m.87387, m.64784, m.64783, m.87376, m.129485, m.87365, m.87364, m.47798, m.113166, m.120231, m.47779, m.52687, m.120572, m.120201, m.121977, m.11170, m.121953, m.67042, m.121949, m.121921, m.121914, m.121912, m.93915, m.58515, m.71148, m.117462, m.87400, m.117456, m.120190, m.82407, m.31858, m.117432, m.59…	m.20026, m.20023, m.20020, m.20017, m.20015, m.11979, m.11978, m.11976, m.11974, m.28763, m.448, m.70210, m.70202, m.121557, m.121546, m.121541, m.47803, m.121539, m.121538, m.121525, m.121522, m.121515, m.121509, m.121504, m.121501, m.54985, m.54981, m.54978, m.54975, m.70198, m.28606, m.59771, m.47792, m.47785, m.47771, m.47764, m.121497, m.121494, m.121491, m.121485, m.121471, m.121465, m.1214…
Intestine	GO:0043492	ATPase activity, coupled to movement of substances	F	0.0270975	0.000107095	13	102	627	18681	over	m.87390, m.87387, m.78211, m.87376, m.78201, m.87365, m.87364, m.52687, m.78195, m.78175, m.87401, m.87400, m.79867	m.11736, m.66713, m.35551, m.61781, m.97460, m.97446, m.97444, m.97435, m.97434, m.97433, m.97432, m.92569, m.92551, m.78237, m.78218, m.78214, m.78208, m.78191, m.112591, m.112585, m.26804, m.33889, m.64866, m.38433, m.38426, m.52690, m.2327, m.52594, m.127799, m.127797, m.127777, m.127769, m.127759, m.127742, m.127726, m.127720, m.127702, m.127701, m.127689, m.127688, m.127674, m.127670, m.1276…
Intestine	GO:0070001	aspartic-type peptidase activity	F	0.0306474	0.00012893	4	5	636	18778	over	m.30339, m.30337, m.30334, m.30330	m.35938, m.30338, m.30332, m.20447, m.20443
Intestine	GO:0051179	localization	P	0.0306474	0.000129106	182	4148	458	14635	over	m.61331, m.27031, m.46529, m.46523, m.22833, m.61319, m.87085, m.86439, m.116493, m.116490, m.33359, m.116480, m.12124, m.16809, m.9936, m.118194, m.118184, m.89202, m.111903, m.87390, m.26239, m.64791, m.118173, m.26238, m.26237, m.26236, m.87387, m.74319, m.78211, m.64784, m.64783, m.26229, m.48095, m.87376, m.78202, m.78201, m.38635, m.100469, m.129485, m.48086, m.87365, m.87364, m.47798, m.48…	m.32061, m.56007, m.114507, m.16825, m.87199, m.87198, m.87194, m.87192, m.87187, m.87184, m.87181, m.87177, m.87174, m.87173, m.87168, m.87165, m.87161, m.87159, m.87156, m.87151, m.87148, m.87145, m.87144, m.87141, m.20026, m.75166, m.20023, m.20020, m.87137, m.87135, m.87132, m.20017, m.20015, m.87129, m.87124, m.87122, m.121679, m.75143, m.75142, m.75140, m.87115, m.87113, m.87110, m.75139, m…
Intestine	GO:0006030	chitin metabolic process	P	0.0306474	0.000129575	6	19	634	18764	over	m.94121, m.94119, m.94118, m.94115, m.38635, m.106645	m.35887, m.94125, m.94124, m.106642, m.74209, m.74207, m.74205, m.74202, m.74200, m.74197, m.3620, m.3617, m.3324, m.89404, m.89403, m.89400, m.89397, m.18576, m.9711
Intestine	GO:0003977	UDP-N-acetylglucosamine diphosphorylase activity	F	0.0314956	0.000138951	3	1	637	18782	over	m.45661, m.45659, m.45658	m.45660
Intestine	GO:0004181	metallocarboxypeptidase activity	F	0.0314956	0.000138951	3	1	637	18782	over	m.95049, m.95047, m.95045	m.101806
Intestine	GO:0022891	substrate-specific transmembrane transporter activity	F	0.0366444	0.000165035	45	728	595	18055	over	m.102808, m.22833, m.33359, m.111903, m.87390, m.26239, m.64791, m.26238, m.26237, m.26236, m.87387, m.64784, m.64783, m.87376, m.129485, m.87365, m.87364, m.47798, m.113166, m.120231, m.47779, m.52687, m.120572, m.120201, m.121977, m.11170, m.121953, m.67042, m.121949, m.121921, m.121914, m.121912, m.93915, m.58515, m.71148, m.117462, m.87400, m.117456, m.120190, m.82407, m.31858, m.117432, m.59…	m.20026, m.20023, m.20020, m.20017, m.20015, m.11979, m.11978, m.11976, m.11974, m.28763, m.448, m.70210, m.70202, m.121557, m.121546, m.121541, m.47803, m.121539, m.121538, m.121525, m.121522, m.121515, m.121509, m.121504, m.121501, m.54985, m.54981, m.54978, m.54975, m.70198, m.28606, m.59771, m.47792, m.47785, m.47771, m.47764, m.121497, m.121494, m.121491, m.121485, m.121471, m.121465, m.1214…
Intestine	GO:0050804	regulation of synaptic transmission	P	0.0378714	0.000176111	12	93	628	18690	over	m.118184, m.120231, m.120201, m.99244, m.99226, m.26003, m.99219, m.99213, m.115468, m.64508, m.120190, m.20814	m.130, m.7788, m.69958, m.69955, m.69950, m.14807, m.69945, m.69942, m.69938, m.69935, m.69931, m.69927, m.45697, m.64571, m.64554, m.64526, m.14292, m.64477, m.64405, m.14192, m.33237, m.33236, m.64392, m.64380, m.2008, m.64293, m.115490, m.115488, m.115487, m.115486, m.115485, m.115483, m.115481, m.115476, m.115474, m.115472, m.115470, m.115469, m.134557, m.67882, m.67880, m.55869, m.55866, m.5…
Intestine	GO:0050953	sensory perception of light stimulus	P	0.0378714	0.000177522	7	30	633	18753	over	m.14430, m.14426, m.17032, m.29587, m.29584, m.29581, m.29580	m.35365, m.85541, m.45692, m.71889, m.71887, m.26207, m.26205, m.26204, m.26203, m.29585, m.17095, m.17033, m.39640, m.39630, m.39628, m.15484, m.10474, m.10313, m.10312, m.135478, m.130597, m.99834, m.37402, m.37388, m.37317, m.37313, m.75272, m.75270, m.75269, m.75267
Muscle	GO:0042383	sarcolemma	C	2.10333e-07	1.9332e-11	20	48	887	18468	over	m.32240, m.47907, m.120569, m.46982, m.46980, m.46971, m.46962, m.47884, m.120683, m.120673, m.47868, m.47853, m.47849, m.47847, m.47831, m.47823, m.47821, m.47807, m.39640, m.39630	m.20023, m.20020, m.20017, m.20015, m.47927, m.47925, m.47921, m.47917, m.47911, m.47909, m.47905, m.47900, m.47888, m.47879, m.47877, m.47872, m.47870, m.47863, m.47855, m.47845, m.47837, m.47833, m.47827, m.30870, m.59470, m.61724, m.61718, m.61704, m.59228, m.59157, m.19528, m.132851, m.120703, m.8654, m.46992, m.46966, m.120676, m.120662, m.120659, m.120638, m.120617, m.120592, m.120539, m.12…
Muscle	GO:0031674	I band	C	4.25215e-07	7.81645e-11	28	114	879	18402	over	m.90595, m.47907, m.91634, m.120569, m.121646, m.17271, m.55432, m.46982, m.55428, m.55427, m.80456, m.80453, m.80449, m.80445, m.90647, m.47884, m.120683, m.90619, m.120673, m.47868, m.47853, m.47849, m.47847, m.47831, m.47823, m.47821, m.47807, m.91074	m.47927, m.47925, m.47921, m.121652, m.121651, m.121650, m.47917, m.47911, m.121645, m.47909, m.47905, m.47900, m.121633, m.47888, m.47879, m.47877, m.47872, m.47870, m.47863, m.47855, m.47845, m.47837, m.47833, m.47827, m.30938, m.2327, m.90637, m.90634, m.21062, m.21060, m.21052, m.21045, m.55444, m.55443, m.55442, m.55440, m.55436, m.55434, m.55433, m.55430, m.55424, m.55422, m.120703, m.12067…
Muscle	GO:0006811	ion transport	P	1.03973e-06	2.86691e-10	94	936	813	17580	over	m.81104, m.32277, m.54588, m.54555, m.32240, m.120708, m.47798, m.113166, m.2299, m.120589, m.47779, m.21562, m.21561, m.118917, m.56578, m.118910, m.120569, m.120565, m.120555, m.120551, m.29327, m.32504, m.56545, m.29319, m.29316, m.29313, m.56537, m.118794, m.118791, m.112002, m.120522, m.56522, m.118788, m.118786, m.46982, m.46980, m.118775, m.78384, m.120509, m.46971, m.67042, m.56501, m.469…	m.20026, m.20023, m.20020, m.20017, m.20015, m.47927, m.11979, m.11978, m.28763, m.448, m.133576, m.121557, m.121553, m.121546, m.121543, m.121541, m.47803, m.121539, m.121538, m.121531, m.121525, m.121522, m.121517, m.121515, m.121509, m.121504, m.121501, m.54985, m.54981, m.54978, m.54975, m.30995, m.28607, m.28606, m.59771, m.47792, m.59769, m.47785, m.47771, m.47764, m.121497, m.121494, m.121…
Muscle	GO:0030018	Z disc	C	5.29038e-06	1.94499e-09	25	107	882	18409	over	m.47907, m.91634, m.120569, m.121646, m.17271, m.55432, m.46982, m.55428, m.55427, m.80456, m.80453, m.80449, m.80445, m.47884, m.120683, m.120673, m.47868, m.47853, m.47849, m.47847, m.47831, m.47823, m.47821, m.47807, m.91074	m.47927, m.47925, m.47921, m.121652, m.121651, m.121650, m.47917, m.47911, m.121645, m.47909, m.47905, m.47900, m.121633, m.47888, m.47879, m.47877, m.47872, m.47870, m.47863, m.47855, m.47845, m.47837, m.47833, m.47827, m.30938, m.21045, m.55444, m.55443, m.55442, m.55440, m.55436, m.55434, m.55433, m.55430, m.55424, m.55422, m.120703, m.120676, m.120662, m.120659, m.120638, m.120617, m.120592, …
Muscle	GO:0044449	contractile fiber part	C	5.52022e-06	2.53686e-09	38	239	869	18277	over	m.90595, m.47907, m.6647, m.91634, m.91633, m.44157, m.120569, m.121646, m.17271, m.55432, m.46982, m.55428, m.55427, m.80456, m.80453, m.80449, m.80445, m.91404, m.108383, m.90647, m.47884, m.120683, m.90619, m.120673, m.47868, m.47853, m.47849, m.47847, m.128441, m.47831, m.47823, m.47821, m.118530, m.47807, m.91074, m.91073, m.91065, m.21773	m.47927, m.47925, m.47921, m.121652, m.121651, m.121650, m.47917, m.47911, m.121645, m.47909, m.47905, m.47900, m.121633, m.47888, m.47879, m.47877, m.47872, m.47870, m.47863, m.47855, m.47845, m.47837, m.47833, m.47827, m.30938, m.30870, m.9378, m.19531, m.21775, m.7276, m.2327, m.7190, m.90637, m.90634, m.108417, m.108416, m.21062, m.21060, m.21058, m.21055, m.21052, m.21045, m.108376, m.108344…
Muscle	GO:0043292	contractile fiber	C	8.42338e-06	4.64524e-09	38	245	869	18271	over	m.90595, m.47907, m.6647, m.91634, m.91633, m.44157, m.120569, m.121646, m.17271, m.55432, m.46982, m.55428, m.55427, m.80456, m.80453, m.80449, m.80445, m.91404, m.108383, m.90647, m.47884, m.120683, m.90619, m.120673, m.47868, m.47853, m.47849, m.47847, m.128441, m.47831, m.47823, m.47821, m.118530, m.47807, m.91074, m.91073, m.91065, m.21773	m.47927, m.47925, m.47921, m.121652, m.121651, m.121650, m.47917, m.47911, m.121645, m.47909, m.47905, m.47900, m.121633, m.47888, m.47879, m.47877, m.47872, m.47870, m.47863, m.47855, m.47845, m.47837, m.47833, m.47827, m.30938, m.30870, m.9378, m.9228, m.42402, m.11119, m.11116, m.19531, m.21775, m.7276, m.2327, m.7190, m.40590, m.90637, m.90634, m.108417, m.108416, m.21062, m.21060, m.21058, m…
Muscle	GO:0030016	myofibril	C	1.46511e-05	9.42627e-09	37	241	870	18275	over	m.90595, m.47907, m.91634, m.91633, m.44157, m.120569, m.121646, m.17271, m.55432, m.46982, m.55428, m.55427, m.80456, m.80453, m.80449, m.80445, m.91404, m.108383, m.90647, m.47884, m.120683, m.90619, m.120673, m.47868, m.47853, m.47849, m.47847, m.128441, m.47831, m.47823, m.47821, m.118530, m.47807, m.91074, m.91073, m.91065, m.21773	m.47927, m.47925, m.47921, m.121652, m.121651, m.121650, m.47917, m.47911, m.121645, m.47909, m.47905, m.47900, m.121633, m.47888, m.47879, m.47877, m.47872, m.47870, m.47863, m.47855, m.47845, m.47837, m.47833, m.47827, m.30938, m.30870, m.9228, m.42402, m.19531, m.21775, m.7276, m.2327, m.7190, m.40590, m.90637, m.90634, m.108417, m.108416, m.21062, m.21060, m.21058, m.21055, m.21052, m.21045, …
Muscle	GO:0030017	sarcomere	C	1.89598e-05	1.42365e-08	36	234	871	18282	over	m.90595, m.47907, m.91634, m.91633, m.44157, m.120569, m.121646, m.17271, m.55432, m.46982, m.55428, m.55427, m.80456, m.80453, m.80449, m.80445, m.91404, m.108383, m.90647, m.47884, m.120683, m.90619, m.120673, m.47868, m.47853, m.47849, m.47847, m.128441, m.47831, m.47823, m.47821, m.47807, m.91074, m.91073, m.91065, m.21773	m.47927, m.47925, m.47921, m.121652, m.121651, m.121650, m.47917, m.47911, m.121645, m.47909, m.47905, m.47900, m.121633, m.47888, m.47879, m.47877, m.47872, m.47870, m.47863, m.47855, m.47845, m.47837, m.47833, m.47827, m.30938, m.19531, m.21775, m.2327, m.7190, m.90637, m.90634, m.108417, m.108416, m.21062, m.21060, m.21058, m.21055, m.21052, m.21045, m.108376, m.108344, m.108313, m.55444, m.55…
Muscle	GO:0030239	myofibril assembly	P	1.89598e-05	1.56837e-08	17	53	890	18463	over	m.90595, m.90586, m.44157, m.121646, m.125509, m.55432, m.55428, m.55427, m.29634, m.80456, m.80453, m.80449, m.80445, m.108383, m.90647, m.90619, m.128441	m.121652, m.121651, m.121650, m.121645, m.121633, m.4147, m.42006, m.7461, m.131469, m.7190, m.26233, m.26231, m.26229, m.26227, m.26224, m.26221, m.90637, m.90634, m.108417, m.108416, m.108376, m.108344, m.108313, m.55444, m.55443, m.55442, m.55440, m.55436, m.55434, m.55433, m.55430, m.55424, m.55422, m.125515, m.125512, m.58631, m.111994, m.111993, m.111988, m.111987, m.111986, m.84586, m.1023…
Muscle	GO:0055001	muscle cell development	P	4.23928e-05	3.8964e-08	27	147	880	18369	over	m.90595, m.90586, m.30846, m.44157, m.71806, m.121646, m.130443, m.4760, m.4758, m.46997, m.125509, m.55432, m.46982, m.55428, m.55427, m.29634, m.46963, m.80456, m.80453, m.26003, m.80449, m.80445, m.108383, m.90647, m.90619, m.118202, m.128441	m.47927, m.121652, m.121651, m.121650, m.121645, m.121633, m.54998, m.133411, m.94027, m.94025, m.94023, m.94019, m.94016, m.94014, m.94011, m.94010, m.94008, m.94007, m.94005, m.94003, m.94000, m.66637, m.66636, m.61791, m.61790, m.61789, m.4147, m.92627, m.54051, m.54049, m.54047, m.54045, m.54043, m.54041, m.42006, m.7461, m.131469, m.69648, m.69646, m.69645, m.69644, m.69643, m.69642, m.69641…
Muscle	GO:0016529	sarcoplasmic reticulum	C	4.52465e-05	4.57455e-08	13	30	894	18486	over	m.47907, m.17271, m.38433, m.38426, m.47884, m.47868, m.47853, m.47849, m.47847, m.47831, m.47823, m.47821, m.47807	m.47925, m.47921, m.47917, m.47911, m.47909, m.47905, m.47900, m.47888, m.47879, m.47877, m.47872, m.47870, m.47863, m.47855, m.47845, m.47837, m.47833, m.47827, m.66713, m.42761, m.23352, m.23350, m.59228, m.59157, m.42112, m.42109, m.73001, m.73000, m.2327, m.20275
Muscle	GO:0055002	striated muscle cell development	P	4.56814e-05	5.03839e-08	26	139	881	18377	over	m.90595, m.90586, m.44157, m.71806, m.121646, m.130443, m.4760, m.4758, m.46997, m.125509, m.55432, m.46982, m.55428, m.55427, m.29634, m.46963, m.80456, m.80453, m.26003, m.80449, m.80445, m.108383, m.90647, m.90619, m.118202, m.128441	m.121652, m.121651, m.121650, m.121645, m.121633, m.54998, m.133411, m.94027, m.94025, m.94023, m.94019, m.94016, m.94014, m.94011, m.94010, m.94008, m.94007, m.94005, m.94003, m.94000, m.66637, m.66636, m.61791, m.61790, m.61789, m.4147, m.42006, m.7461, m.131469, m.69648, m.69646, m.69645, m.69644, m.69643, m.69642, m.69641, m.69640, m.69639, m.71826, m.71823, m.71814, m.112082, m.7190, m.11206…
Muscle	GO:0016528	sarcoplasm	C	5.20306e-05	6.21689e-08	13	31	894	18485	over	m.47907, m.17271, m.38433, m.38426, m.47884, m.47868, m.47853, m.47849, m.47847, m.47831, m.47823, m.47821, m.47807	m.47925, m.47921, m.47917, m.47911, m.47909, m.47905, m.47900, m.47888, m.47879, m.47877, m.47872, m.47870, m.47863, m.47855, m.47845, m.47837, m.47833, m.47827, m.30870, m.66713, m.42761, m.23352, m.23350, m.59228, m.59157, m.42112, m.42109, m.73001, m.73000, m.2327, m.20275
Muscle	GO:0022892	substrate-specific transporter activity	F	7.70895e-05	1.05867e-07	76	795	831	17721	over	m.23437, m.120708, m.47798, m.113166, m.2299, m.120231, m.120589, m.96150, m.47779, m.21562, m.21561, m.56578, m.120569, m.120565, m.120555, m.120551, m.29327, m.56545, m.29319, m.29316, m.29313, m.56537, m.120522, m.56522, m.46980, m.78384, m.120509, m.46971, m.67042, m.56501, m.46962, m.38433, m.125384, m.6795, m.38426, m.70559, m.125352, m.121454, m.93916, m.93910, m.122080, m.71949, m.111895,…	m.32061, m.20026, m.20023, m.20020, m.20017, m.20015, m.11979, m.11978, m.11976, m.11974, m.28763, m.448, m.70210, m.70202, m.9509, m.121557, m.121546, m.121541, m.47803, m.121539, m.121538, m.121525, m.121522, m.121515, m.121509, m.121504, m.121501, m.54985, m.54981, m.54978, m.54975, m.70198, m.28683, m.28674, m.28606, m.59771, m.47792, m.59769, m.47785, m.47771, m.47764, m.121497, m.121494, m.…
Muscle	GO:0044291	cell-cell contact zone	C	7.70895e-05	1.13367e-07	11	21	896	18495	over	m.47907, m.46982, m.47884, m.47868, m.47853, m.47849, m.47847, m.47831, m.47823, m.47821, m.47807	m.47927, m.47925, m.47921, m.47917, m.47911, m.47909, m.47905, m.47900, m.47888, m.47879, m.47877, m.47872, m.47870, m.47863, m.47855, m.47845, m.47837, m.47833, m.47827, m.39252, m.39247
Muscle	GO:0014704	intercalated disc	C	7.70895e-05	1.13367e-07	11	21	896	18495	over	m.47907, m.46982, m.47884, m.47868, m.47853, m.47849, m.47847, m.47831, m.47823, m.47821, m.47807	m.47927, m.47925, m.47921, m.47917, m.47911, m.47909, m.47905, m.47900, m.47888, m.47879, m.47877, m.47872, m.47870, m.47863, m.47855, m.47845, m.47837, m.47833, m.47827, m.39252, m.39247
Muscle	GO:0005891	voltage-gated calcium channel complex	C	0.000104255	1.62898e-07	11	22	896	18494	over	m.120569, m.120565, m.120555, m.120551, m.120522, m.120509, m.120683, m.120673, m.120642, m.39640, m.39630	m.20026, m.20023, m.20020, m.20017, m.20015, m.14691, m.120715, m.120703, m.120676, m.120662, m.120659, m.120638, m.120617, m.118284, m.120592, m.120544, m.120539, m.120536, m.120533, m.22836, m.39638, m.39628
Muscle	GO:0034703	cation channel complex	C	0.000107299	1.77516e-07	18	73	889	18443	over	m.56578, m.120569, m.120565, m.120555, m.120551, m.56537, m.120522, m.56522, m.120509, m.56501, m.120683, m.120673, m.120642, m.39640, m.39630, m.56463, m.56460, m.56457	m.20026, m.20023, m.20020, m.20017, m.20015, m.11979, m.11978, m.42112, m.42109, m.14691, m.2007, m.15944, m.120715, m.120703, m.120676, m.120662, m.120659, m.120638, m.120617, m.118284, m.120592, m.120544, m.120539, m.120536, m.120533, m.22836, m.39638, m.39628, m.132439, m.10175, m.10172, m.130870, m.75733, m.75731, m.56591, m.56589, m.56586, m.56582, m.56571, m.56569, m.56568, m.56565, m.56563…
Muscle	GO:0061061	muscle structure development	P	0.000115105	2.07096e-07	41	325	866	18191	over	m.100615, m.90595, m.90586, m.30846, m.46364, m.44157, m.71806, m.121646, m.17271, m.130443, m.4760, m.4758, m.88731, m.46997, m.125509, m.88721, m.55432, m.46982, m.88714, m.55428, m.55427, m.29634, m.46963, m.80456, m.80453, m.26003, m.80449, m.80445, m.108383, m.90647, m.90619, m.118202, m.128441, m.118530, m.69690, m.69686, m.36386, m.36384, m.69661, m.69659, m.34613	m.20023, m.20020, m.20017, m.20015, m.47927, m.121652, m.121651, m.121650, m.121645, m.121633, m.63123, m.63121, m.78944, m.54998, m.35791, m.35784, m.35777, m.35770, m.133411, m.82080, m.82076, m.82074, m.82070, m.82068, m.82065, m.82063, m.82059, m.82057, m.82053, m.82050, m.94027, m.94025, m.94023, m.82048, m.82043, m.94019, m.94016, m.94014, m.94011, m.94010, m.82039, m.82034, m.82030, m.9400…
Muscle	GO:0015085	calcium ion transmembrane transporter activity	F	0.000115105	2.28886e-07	24	131	883	18385	over	m.120708, m.120589, m.120569, m.120565, m.120555, m.120551, m.120522, m.46980, m.120509, m.46971, m.46962, m.38433, m.38426, m.70559, m.120698, m.120683, m.43171, m.120673, m.43169, m.120642, m.120632, m.39640, m.39630, m.120492	m.20026, m.20023, m.20020, m.20017, m.20015, m.70210, m.70202, m.54985, m.54981, m.54978, m.54975, m.70198, m.9322, m.9321, m.66713, m.59340, m.59301, m.59288, m.59228, m.59223, m.59206, m.59199, m.59157, m.2667, m.7499, m.14691, m.64681, m.64676, m.64667, m.64664, m.2327, m.64661, m.90353, m.90350, m.90348, m.90341, m.134557, m.90339, m.132945, m.36065, m.36062, m.43191, m.43186, m.43184, m.4318…
Muscle	GO:0034220	ion transmembrane transport	P	0.000115105	2.31596e-07	40	314	867	18202	over	m.47798, m.47779, m.118917, m.56578, m.118910, m.120569, m.56537, m.118794, m.118791, m.56522, m.118788, m.118786, m.46982, m.46980, m.118775, m.46971, m.67042, m.56501, m.46962, m.118747, m.70559, m.118728, m.121454, m.111895, m.77562, m.120683, m.43171, m.120673, m.105869, m.43169, m.118897, m.39640, m.39630, m.118864, m.118843, m.118833, m.79869, m.56463, m.56460, m.56457	m.20023, m.20020, m.20017, m.20015, m.47927, m.11979, m.11978, m.121557, m.121546, m.121541, m.121539, m.121525, m.121515, m.121509, m.121504, m.121501, m.47792, m.47785, m.47771, m.47764, m.121497, m.121494, m.121491, m.121485, m.121465, m.121460, m.121450, m.121443, m.121435, m.4547, m.78838, m.78830, m.78819, m.16595, m.9322, m.9321, m.85845, m.85844, m.85840, m.85838, m.85836, m.85833, m.6178…
Muscle	GO:0045760	positive regulation of action potential	P	0.000115105	2.85646e-07	10	18	897	18498	over	m.47907, m.47884, m.47868, m.47853, m.47849, m.47847, m.47831, m.47823, m.47821, m.47807	m.47925, m.47921, m.47917, m.47911, m.47909, m.47905, m.47900, m.47888, m.47879, m.47877, m.47872, m.47870, m.47863, m.47855, m.47845, m.47837, m.47833, m.47827
Muscle	GO:0034112	positive regulation of homotypic cell-cell adhesion	P	0.000115105	2.85646e-07	10	18	897	18498	over	m.47907, m.47884, m.47868, m.47853, m.47849, m.47847, m.47831, m.47823, m.47821, m.47807	m.47925, m.47921, m.47917, m.47911, m.47909, m.47905, m.47900, m.47888, m.47879, m.47877, m.47872, m.47870, m.47863, m.47855, m.47845, m.47837, m.47833, m.47827
Muscle	GO:0034110	regulation of homotypic cell-cell adhesion	P	0.000115105	2.85646e-07	10	18	897	18498	over	m.47907, m.47884, m.47868, m.47853, m.47849, m.47847, m.47831, m.47823, m.47821, m.47807	m.47925, m.47921, m.47917, m.47911, m.47909, m.47905, m.47900, m.47888, m.47879, m.47877, m.47872, m.47870, m.47863, m.47855, m.47845, m.47837, m.47833, m.47827
Muscle	GO:0033270	paranode region of axon	C	0.000115105	2.85646e-07	10	18	897	18498	over	m.47907, m.47884, m.47868, m.47853, m.47849, m.47847, m.47831, m.47823, m.47821, m.47807	m.47925, m.47921, m.47917, m.47911, m.47909, m.47905, m.47900, m.47888, m.47879, m.47877, m.47872, m.47870, m.47863, m.47855, m.47845, m.47837, m.47833, m.47827
Muscle	GO:0043194	axon initial segment	C	0.000115105	2.85646e-07	10	18	897	18498	over	m.47907, m.47884, m.47868, m.47853, m.47849, m.47847, m.47831, m.47823, m.47821, m.47807	m.47925, m.47921, m.47917, m.47911, m.47909, m.47905, m.47900, m.47888, m.47879, m.47877, m.47872, m.47870, m.47863, m.47855, m.47845, m.47837, m.47833, m.47827
Muscle	GO:0010650	positive regulation of cell communication by electrical coupling	P	0.000115105	2.85646e-07	10	18	897	18498	over	m.47907, m.47884, m.47868, m.47853, m.47849, m.47847, m.47831, m.47823, m.47821, m.47807	m.47925, m.47921, m.47917, m.47911, m.47909, m.47905, m.47900, m.47888, m.47879, m.47877, m.47872, m.47870, m.47863, m.47855, m.47845, m.47837, m.47833, m.47827
Muscle	GO:0034704	calcium channel complex	C	0.000125224	3.22267e-07	11	24	896	18492	over	m.120569, m.120565, m.120555, m.120551, m.120522, m.120509, m.120683, m.120673, m.120642, m.39640, m.39630	m.20026, m.20023, m.20020, m.20017, m.20015, m.42112, m.42109, m.14691, m.120715, m.120703, m.120676, m.120662, m.120659, m.120638, m.120617, m.118284, m.120592, m.120544, m.120539, m.120536, m.120533, m.22836, m.39638, m.39628
Muscle	GO:0033268	node of Ranvier	C	0.000146629	4.17784e-07	10	19	897	18497	over	m.47907, m.47884, m.47868, m.47853, m.47849, m.47847, m.47831, m.47823, m.47821, m.47807	m.47925, m.47921, m.47917, m.47911, m.47909, m.47905, m.47900, m.47888, m.47879, m.47877, m.47872, m.47870, m.47863, m.47855, m.47845, m.47837, m.47833, m.47827, m.32257
Muscle	GO:0072660	maintenance of protein location in plasma membrane	P	0.000146629	4.17784e-07	10	19	897	18497	over	m.47907, m.47884, m.47868, m.47853, m.47849, m.47847, m.47831, m.47823, m.47821, m.47807	m.47925, m.47921, m.47917, m.47911, m.47909, m.47905, m.47900, m.47888, m.47879, m.47877, m.47872, m.47870, m.47863, m.47855, m.47845, m.47837, m.47833, m.47827, m.132851
Muscle	GO:0072658	maintenance of protein location in membrane	P	0.000146629	4.17784e-07	10	19	897	18497	over	m.47907, m.47884, m.47868, m.47853, m.47849, m.47847, m.47831, m.47823, m.47821, m.47807	m.47925, m.47921, m.47917, m.47911, m.47909, m.47905, m.47900, m.47888, m.47879, m.47877, m.47872, m.47870, m.47863, m.47855, m.47845, m.47837, m.47833, m.47827, m.132851
Muscle	GO:0005216	ion channel activity	F	0.000159436	4.68931e-07	39	311	868	18205	over	m.120708, m.2299, m.120231, m.120589, m.96150, m.21562, m.21561, m.56578, m.120569, m.120565, m.120555, m.120551, m.56545, m.56537, m.120522, m.56522, m.120509, m.56501, m.70559, m.77565, m.77564, m.77563, m.77562, m.120698, m.120683, m.43171, m.120673, m.105869, m.43169, m.120642, m.120632, m.120190, m.39640, m.39630, m.120492, m.56467, m.56463, m.56460, m.56457	m.20026, m.20023, m.20020, m.20017, m.20015, m.11979, m.11978, m.11976, m.11974, m.28763, m.70210, m.70202, m.54985, m.54981, m.54978, m.54975, m.70198, m.59771, m.59769, m.11733, m.78838, m.78830, m.78819, m.9322, m.9321, m.16416, m.59447, m.59440, m.59432, m.59425, m.59415, m.59414, m.59407, m.59406, m.59405, m.59404, m.4225, m.105872, m.105871, m.105870, m.59340, m.35365, m.59301, m.105829, m.…
Muscle	GO:0022838	substrate-specific channel activity	F	0.000178861	5.42502e-07	39	313	868	18203	over	m.120708, m.2299, m.120231, m.120589, m.96150, m.21562, m.21561, m.56578, m.120569, m.120565, m.120555, m.120551, m.56545, m.56537, m.120522, m.56522, m.120509, m.56501, m.70559, m.77565, m.77564, m.77563, m.77562, m.120698, m.120683, m.43171, m.120673, m.105869, m.43169, m.120642, m.120632, m.120190, m.39640, m.39630, m.120492, m.56467, m.56463, m.56460, m.56457	m.20026, m.20023, m.20020, m.20017, m.20015, m.11979, m.11978, m.11976, m.11974, m.28763, m.70210, m.70202, m.54985, m.54981, m.54978, m.54975, m.70198, m.59771, m.59769, m.11733, m.78838, m.78830, m.78819, m.9322, m.9321, m.16416, m.59447, m.59440, m.59432, m.59425, m.59415, m.59414, m.59407, m.59406, m.59405, m.59404, m.4225, m.105872, m.105871, m.105870, m.59340, m.35365, m.59301, m.105829, m.…
Muscle	GO:0010649	regulation of cell communication by electrical coupling	P	0.000183624	6.00522e-07	10	20	897	18496	over	m.47907, m.47884, m.47868, m.47853, m.47849, m.47847, m.47831, m.47823, m.47821, m.47807	m.47925, m.47921, m.47917, m.47911, m.47909, m.47905, m.47900, m.47888, m.47879, m.47877, m.47872, m.47870, m.47863, m.47855, m.47845, m.47837, m.47833, m.47827, m.42112, m.42109
Muscle	GO:0010644	cell communication by electrical coupling	P	0.000183624	6.00522e-07	10	20	897	18496	over	m.47907, m.47884, m.47868, m.47853, m.47849, m.47847, m.47831, m.47823, m.47821, m.47807	m.47925, m.47921, m.47917, m.47911, m.47909, m.47905, m.47900, m.47888, m.47879, m.47877, m.47872, m.47870, m.47863, m.47855, m.47845, m.47837, m.47833, m.47827, m.42112, m.42109
Muscle	GO:0022839	ion gated channel activity	F	0.000183624	6.24458e-07	33	241	874	18275	over	m.120708, m.2299, m.120231, m.120589, m.56578, m.120569, m.120565, m.120555, m.120551, m.56545, m.56537, m.120522, m.56522, m.120509, m.56501, m.77563, m.77562, m.120698, m.120683, m.43171, m.120673, m.105869, m.43169, m.120642, m.120632, m.120190, m.39640, m.39630, m.120492, m.56467, m.56463, m.56460, m.56457	m.20026, m.20023, m.20020, m.20017, m.20015, m.11979, m.11978, m.11976, m.11974, m.70210, m.70202, m.70198, m.9322, m.9321, m.16416, m.59447, m.59440, m.59432, m.59425, m.59415, m.59414, m.59407, m.59406, m.59405, m.59404, m.105872, m.105871, m.105870, m.59340, m.35365, m.59301, m.105829, m.59228, m.59206, m.23271, m.59199, m.59157, m.136729, m.131833, m.7788, m.136404, m.7499, m.14691, m.131452,…
Muscle	GO:0022836	gated channel activity	F	0.000183624	6.24458e-07	33	241	874	18275	over	m.120708, m.2299, m.120231, m.120589, m.56578, m.120569, m.120565, m.120555, m.120551, m.56545, m.56537, m.120522, m.56522, m.120509, m.56501, m.77563, m.77562, m.120698, m.120683, m.43171, m.120673, m.105869, m.43169, m.120642, m.120632, m.120190, m.39640, m.39630, m.120492, m.56467, m.56463, m.56460, m.56457	m.20026, m.20023, m.20020, m.20017, m.20015, m.11979, m.11978, m.11976, m.11974, m.70210, m.70202, m.70198, m.9322, m.9321, m.16416, m.59447, m.59440, m.59432, m.59425, m.59415, m.59414, m.59407, m.59406, m.59405, m.59404, m.105872, m.105871, m.105870, m.59340, m.35365, m.59301, m.105829, m.59228, m.59206, m.23271, m.59199, m.59157, m.136729, m.131833, m.7788, m.136404, m.7499, m.14691, m.131452,…
Muscle	GO:0072509	divalent inorganic cation transmembrane transporter activity	F	0.000296245	1.03468e-06	24	144	883	18372	over	m.120708, m.120589, m.120569, m.120565, m.120555, m.120551, m.120522, m.46980, m.120509, m.46971, m.46962, m.38433, m.38426, m.70559, m.120698, m.120683, m.43171, m.120673, m.43169, m.120642, m.120632, m.39640, m.39630, m.120492	m.20026, m.20023, m.20020, m.20017, m.20015, m.70210, m.70202, m.54985, m.54981, m.54978, m.54975, m.70198, m.9322, m.9321, m.66713, m.59340, m.59301, m.28147, m.28146, m.59288, m.59228, m.59223, m.59206, m.59199, m.59157, m.105520, m.100570, m.100569, m.2667, m.7499, m.14691, m.14605, m.64681, m.64676, m.64667, m.64664, m.2327, m.64661, m.52565, m.52562, m.48970, m.90353, m.90350, m.90348, m.903…
Muscle	GO:0022803	passive transmembrane transporter activity	F	0.000320875	1.17969e-06	39	324	868	18192	over	m.120708, m.2299, m.120231, m.120589, m.96150, m.21562, m.21561, m.56578, m.120569, m.120565, m.120555, m.120551, m.56545, m.56537, m.120522, m.56522, m.120509, m.56501, m.70559, m.77565, m.77564, m.77563, m.77562, m.120698, m.120683, m.43171, m.120673, m.105869, m.43169, m.120642, m.120632, m.120190, m.39640, m.39630, m.120492, m.56467, m.56463, m.56460, m.56457	m.16825, m.20026, m.20023, m.20020, m.20017, m.20015, m.11979, m.11978, m.11976, m.11974, m.28763, m.70210, m.70202, m.54985, m.54981, m.54978, m.54975, m.70198, m.59771, m.59769, m.11733, m.78838, m.78830, m.78819, m.9322, m.9321, m.30758, m.30757, m.16416, m.59447, m.59440, m.59432, m.59425, m.59415, m.59414, m.59407, m.59406, m.59405, m.59404, m.4225, m.105872, m.105871, m.105870, m.59340, m.3…
Muscle	GO:0015267	channel activity	F	0.000320875	1.17969e-06	39	324	868	18192	over	m.120708, m.2299, m.120231, m.120589, m.96150, m.21562, m.21561, m.56578, m.120569, m.120565, m.120555, m.120551, m.56545, m.56537, m.120522, m.56522, m.120509, m.56501, m.70559, m.77565, m.77564, m.77563, m.77562, m.120698, m.120683, m.43171, m.120673, m.105869, m.43169, m.120642, m.120632, m.120190, m.39640, m.39630, m.120492, m.56467, m.56463, m.56460, m.56457	m.16825, m.20026, m.20023, m.20020, m.20017, m.20015, m.11979, m.11978, m.11976, m.11974, m.28763, m.70210, m.70202, m.54985, m.54981, m.54978, m.54975, m.70198, m.59771, m.59769, m.11733, m.78838, m.78830, m.78819, m.9322, m.9321, m.30758, m.30757, m.16416, m.59447, m.59440, m.59432, m.59425, m.59415, m.59414, m.59407, m.59406, m.59405, m.59404, m.4225, m.105872, m.105871, m.105870, m.59340, m.3…
Muscle	GO:0034702	ion channel complex	C	0.000373652	1.40806e-06	18	86	889	18430	over	m.56578, m.120569, m.120565, m.120555, m.120551, m.56537, m.120522, m.56522, m.120509, m.56501, m.120683, m.120673, m.120642, m.39640, m.39630, m.56463, m.56460, m.56457	m.102533, m.20026, m.20023, m.20020, m.20017, m.20015, m.11979, m.11978, m.28783, m.42112, m.42109, m.14691, m.2007, m.17766, m.134557, m.12733, m.15944, m.132730, m.120715, m.120703, m.120676, m.120662, m.120659, m.120638, m.120617, m.118284, m.120592, m.120544, m.120539, m.120536, m.120533, m.22836, m.39638, m.39628, m.132439, m.10175, m.10172, m.130870, m.18803, m.18800, m.75733, m.75731, m.13…
Muscle	GO:0051480	cytosolic calcium ion homeostasis	P	0.000455651	1.8866e-06	11	30	896	18486	over	m.120565, m.120555, m.120551, m.120522, m.46980, m.120509, m.46971, m.46962, m.70559, m.120642, m.108188	m.47927, m.59228, m.59199, m.59157, m.42112, m.42109, m.112543, m.112538, m.136404, m.73001, m.73000, m.19531, m.108181, m.108175, m.108170, m.108163, m.108158, m.108140, m.120715, m.46992, m.46966, m.10953, m.120544, m.120533, m.10872, m.27346, m.27342, m.123514, m.123512, m.18013
Muscle	GO:0005245	voltage-gated calcium channel activity	F	0.000455651	1.8866e-06	11	30	896	18486	over	m.120569, m.120565, m.120555, m.120551, m.120522, m.120509, m.120683, m.120673, m.120642, m.39640, m.39630	m.20026, m.20023, m.20020, m.20017, m.20015, m.14691, m.132945, m.36065, m.36062, m.120715, m.120703, m.120676, m.120662, m.120659, m.120638, m.120617, m.118284, m.120592, m.120544, m.120539, m.120536, m.120533, m.22836, m.39638, m.39636, m.39628, m.39626, m.39624, m.8082, m.8080
Muscle	GO:0005215	transporter activity	F	0.000455651	1.90249e-06	84	986	823	17530	over	m.23437, m.120708, m.47798, m.113166, m.2299, m.120231, m.120589, m.96150, m.47779, m.21562, m.21561, m.56578, m.120569, m.120565, m.120555, m.120551, m.29327, m.56545, m.29319, m.29316, m.29313, m.56537, m.120522, m.56522, m.46982, m.46980, m.78384, m.120509, m.46971, m.67042, m.56501, m.46962, m.38433, m.125384, m.6795, m.38426, m.70559, m.125352, m.121454, m.93916, m.93910, m.76931, m.122080, …	m.32061, m.16825, m.20026, m.20023, m.20020, m.20017, m.20015, m.11979, m.11978, m.11976, m.11974, m.11926, m.28763, m.448, m.70210, m.70202, m.9509, m.121557, m.121553, m.121546, m.121543, m.121541, m.47803, m.121539, m.121538, m.121531, m.121525, m.121522, m.121517, m.121515, m.121509, m.121504, m.121501, m.54985, m.54981, m.54978, m.54975, m.70198, m.28683, m.28674, m.16669, m.28607, m.28606, …
Muscle	GO:0005244	voltage-gated ion channel activity	F	0.000455651	1.92647e-06	23	139	884	18377	over	m.120708, m.120589, m.56578, m.120569, m.120565, m.120555, m.120551, m.56537, m.120522, m.56522, m.120509, m.56501, m.120698, m.120683, m.120673, m.120642, m.120632, m.39640, m.39630, m.120492, m.56463, m.56460, m.56457	m.20026, m.20023, m.20020, m.20017, m.20015, m.11979, m.11978, m.59447, m.59440, m.59432, m.59425, m.59415, m.59414, m.59407, m.59406, m.59405, m.59404, m.35365, m.23271, m.131833, m.7499, m.14691, m.26431, m.26430, m.2007, m.132945, m.36065, m.36062, m.120722, m.120718, m.120715, m.120712, m.120706, m.120703, m.120696, m.120692, m.120689, m.120686, m.120679, m.120676, m.120666, m.120662, m.12065…
Muscle	GO:0022832	voltage-gated channel activity	F	0.000455651	1.92647e-06	23	139	884	18377	over	m.120708, m.120589, m.56578, m.120569, m.120565, m.120555, m.120551, m.56537, m.120522, m.56522, m.120509, m.56501, m.120698, m.120683, m.120673, m.120642, m.120632, m.39640, m.39630, m.120492, m.56463, m.56460, m.56457	m.20026, m.20023, m.20020, m.20017, m.20015, m.11979, m.11978, m.59447, m.59440, m.59432, m.59425, m.59415, m.59414, m.59407, m.59406, m.59405, m.59404, m.35365, m.23271, m.131833, m.7499, m.14691, m.26431, m.26430, m.2007, m.132945, m.36065, m.36062, m.120722, m.120718, m.120715, m.120712, m.120706, m.120703, m.120696, m.120692, m.120689, m.120686, m.120679, m.120676, m.120666, m.120662, m.12065…
Muscle	GO:0042692	muscle cell differentiation	P	0.000460128	1.98769e-06	30	219	877	18297	over	m.90595, m.90586, m.30846, m.44157, m.71806, m.121646, m.130443, m.4760, m.4758, m.46997, m.125509, m.55432, m.46982, m.55428, m.55427, m.29634, m.46963, m.80456, m.80453, m.26003, m.80449, m.80445, m.108383, m.90647, m.90619, m.118202, m.128441, m.36386, m.36384, m.34613	m.20023, m.20020, m.20017, m.20015, m.47927, m.121652, m.121651, m.121650, m.121645, m.121633, m.54998, m.133411, m.94027, m.94025, m.94023, m.94019, m.94016, m.94014, m.94011, m.94010, m.94008, m.94007, m.94005, m.94003, m.94000, m.66637, m.66636, m.61791, m.61790, m.61789, m.4147, m.92627, m.7865, m.54051, m.54049, m.54047, m.54045, m.54043, m.54041, m.14832, m.42006, m.7461, m.14648, m.14647, …
Muscle	GO:0055085	transmembrane transport	P	0.000476817	2.1036e-06	59	610	848	17906	over	m.120708, m.47798, m.120589, m.47779, m.118917, m.56578, m.118910, m.120569, m.120565, m.120555, m.120551, m.56545, m.56537, m.118794, m.118791, m.120522, m.56522, m.118788, m.118786, m.46626, m.46982, m.46980, m.118775, m.120509, m.46971, m.67042, m.56501, m.46962, m.118747, m.70559, m.118728, m.121454, m.93916, m.93910, m.111895, m.42551, m.105898, m.77562, m.120698, m.120683, m.43171, m.120673…	m.20023, m.20020, m.20017, m.20015, m.47927, m.11979, m.11978, m.133576, m.121557, m.121546, m.121541, m.47803, m.121539, m.121525, m.121515, m.121509, m.121504, m.121501, m.51023, m.51020, m.51017, m.51014, m.47792, m.47785, m.47771, m.47764, m.121497, m.121494, m.121491, m.121485, m.121465, m.121460, m.121450, m.121443, m.121435, m.4547, m.78838, m.78830, m.78819, m.16595, m.9322, m.9321, m.858…
Muscle	GO:0090314	positive regulation of protein targeting to membrane	P	0.000490793	2.21037e-06	10	24	897	18492	over	m.47907, m.47884, m.47868, m.47853, m.47849, m.47847, m.47831, m.47823, m.47821, m.47807	m.47925, m.47921, m.47917, m.47911, m.47909, m.47905, m.47900, m.47888, m.47879, m.47877, m.47872, m.47870, m.47863, m.47855, m.47845, m.47837, m.47833, m.47827, m.11119, m.11116, m.122607, m.122606, m.60619, m.49758
Muscle	GO:0015075	ion transmembrane transporter activity	F	0.000639734	2.93995e-06	64	691	843	17825	over	m.23437, m.120708, m.47798, m.113166, m.2299, m.120231, m.120589, m.96150, m.47779, m.21562, m.21561, m.56578, m.120569, m.120565, m.120555, m.120551, m.56545, m.56537, m.120522, m.56522, m.46980, m.78384, m.120509, m.46971, m.67042, m.56501, m.46962, m.38433, m.38426, m.70559, m.121454, m.93916, m.93910, m.71949, m.111895, m.42551, m.105898, m.77565, m.77564, m.77563, m.77562, m.120698, m.120683…	m.20026, m.20023, m.20020, m.20017, m.20015, m.11979, m.11978, m.11976, m.11974, m.28763, m.448, m.70210, m.70202, m.121557, m.121546, m.121541, m.47803, m.121539, m.121538, m.121525, m.121522, m.121515, m.121509, m.121504, m.121501, m.54985, m.54981, m.54978, m.54975, m.70198, m.28606, m.59771, m.47792, m.59769, m.47785, m.47771, m.47764, m.121497, m.121494, m.121491, m.121485, m.121471, m.12146…
Muscle	GO:0022843	voltage-gated cation channel activity	F	0.000902817	4.23195e-06	18	94	889	18422	over	m.56578, m.120569, m.120565, m.120555, m.120551, m.56537, m.120522, m.56522, m.120509, m.56501, m.120683, m.120673, m.120642, m.39640, m.39630, m.56463, m.56460, m.56457	m.20026, m.20023, m.20020, m.20017, m.20015, m.11979, m.11978, m.59447, m.59440, m.59432, m.59425, m.59415, m.59414, m.59407, m.59406, m.59405, m.59404, m.35365, m.14691, m.26431, m.26430, m.2007, m.132945, m.36065, m.36062, m.120715, m.120703, m.120676, m.120662, m.120659, m.120638, m.120617, m.118284, m.120592, m.120544, m.120539, m.120536, m.120533, m.22836, m.39638, m.39636, m.39628, m.39626,…
Muscle	GO:0010998	regulation of translational initiation by eIF2 alpha phosphorylation	P	0.00098866	4.72521e-06	4	0	903	18516	over	m.25733, m.109297, m.81175, m.81173
Muscle	GO:0046873	metal ion transmembrane transporter activity	F	0.00112257	5.4684e-06	34	282	873	18234	over	m.23437, m.120708, m.120589, m.56578, m.120569, m.120565, m.120555, m.120551, m.56545, m.56537, m.120522, m.56522, m.46980, m.120509, m.46971, m.56501, m.46962, m.38433, m.38426, m.70559, m.120698, m.120683, m.43171, m.120673, m.43169, m.120642, m.120632, m.39640, m.39630, m.120492, m.56467, m.56463, m.56460, m.56457	m.20026, m.20023, m.20020, m.20017, m.20015, m.11979, m.11978, m.11976, m.11974, m.28763, m.70210, m.70202, m.54985, m.54981, m.54978, m.54975, m.70198, m.11736, m.78838, m.78830, m.78819, m.9322, m.9321, m.66713, m.59447, m.59440, m.59432, m.59425, m.59415, m.59414, m.59407, m.59406, m.59405, m.59404, m.23435, m.42547, m.42543, m.42530, m.59340, m.35365, m.59301, m.28147, m.28146, m.59288, m.592…
Muscle	GO:0051146	striated muscle cell differentiation	P	0.00117248	5.81929e-06	27	196	880	18320	over	m.90595, m.90586, m.44157, m.71806, m.121646, m.130443, m.4760, m.4758, m.46997, m.125509, m.55432, m.46982, m.55428, m.55427, m.29634, m.46963, m.80456, m.80453, m.26003, m.80449, m.80445, m.108383, m.90647, m.90619, m.118202, m.128441, m.34613	m.20023, m.20020, m.20017, m.20015, m.121652, m.121651, m.121650, m.121645, m.121633, m.54998, m.133411, m.94027, m.94025, m.94023, m.94019, m.94016, m.94014, m.94011, m.94010, m.94008, m.94007, m.94005, m.94003, m.94000, m.66637, m.66636, m.61791, m.61790, m.61789, m.4147, m.7865, m.42006, m.7461, m.14648, m.14647, m.131469, m.69648, m.69646, m.69645, m.69644, m.69643, m.69642, m.69641, m.69640,…
Muscle	GO:0031032	actomyosin structure organization	P	0.0012289	6.21228e-06	18	97	889	18419	over	m.90595, m.90586, m.44157, m.121646, m.40571, m.125509, m.55432, m.55428, m.55427, m.29634, m.80456, m.80453, m.80449, m.80445, m.108383, m.90647, m.90619, m.128441	m.56007, m.121652, m.121651, m.121650, m.121645, m.121633, m.66640, m.4147, m.35295, m.42006, m.112425, m.112420, m.112416, m.112412, m.112408, m.112404, m.112388, m.112383, m.112378, m.112374, m.112371, m.7461, m.131469, m.7190, m.40572, m.26233, m.26231, m.26229, m.26227, m.26224, m.26221, m.90637, m.90634, m.108417, m.108416, m.108376, m.48909, m.108344, m.108313, m.48898, m.55999, m.55990, m.…
Muscle	GO:0022891	substrate-specific transmembrane transporter activity	F	0.00123075	6.33476e-06	64	709	843	17807	over	m.23437, m.120708, m.47798, m.113166, m.2299, m.120231, m.120589, m.96150, m.47779, m.21562, m.21561, m.56578, m.120569, m.120565, m.120555, m.120551, m.56545, m.56537, m.120522, m.56522, m.46980, m.78384, m.120509, m.46971, m.67042, m.56501, m.46962, m.38433, m.38426, m.70559, m.121454, m.93916, m.93910, m.71949, m.111895, m.42551, m.105898, m.77565, m.77564, m.77563, m.77562, m.120698, m.120683…	m.20026, m.20023, m.20020, m.20017, m.20015, m.11979, m.11978, m.11976, m.11974, m.28763, m.448, m.70210, m.70202, m.121557, m.121546, m.121541, m.47803, m.121539, m.121538, m.121525, m.121522, m.121515, m.121509, m.121504, m.121501, m.54985, m.54981, m.54978, m.54975, m.70198, m.28606, m.59771, m.47792, m.59769, m.47785, m.47771, m.47764, m.121497, m.121494, m.121491, m.121485, m.121471, m.12146…
Muscle	GO:0071233	cellular response to leucine	P	0.00136395	7.39641e-06	6	6	901	18510	over	m.94297, m.94290, m.94268, m.94253, m.94249, m.94241	m.94286, m.94279, m.94275, m.94264, m.94260, m.94245
Muscle	GO:0070728	leucine binding	F	0.00136395	7.39641e-06	6	6	901	18510	over	m.94297, m.94290, m.94268, m.94253, m.94249, m.94241	m.94286, m.94279, m.94275, m.94264, m.94260, m.94245
Muscle	GO:0043201	response to leucine	P	0.00136395	7.39641e-06	6	6	901	18510	over	m.94297, m.94290, m.94268, m.94253, m.94249, m.94241	m.94286, m.94279, m.94275, m.94264, m.94260, m.94245
Muscle	GO:0006874	cellular calcium ion homeostasis	P	0.00148825	8.20724e-06	15	70	892	18446	over	m.120569, m.120565, m.120555, m.120551, m.120522, m.46980, m.120509, m.46971, m.46962, m.70559, m.120683, m.120673, m.120642, m.108188, m.53978	m.47927, m.59228, m.97481, m.59199, m.59157, m.42112, m.42109, m.112543, m.112538, m.136404, m.73001, m.73000, m.19531, m.131217, m.90353, m.90350, m.90348, m.90345, m.134557, m.108181, m.108175, m.108170, m.108163, m.108158, m.108140, m.108128, m.108124, m.108123, m.120715, m.120703, m.46992, m.46966, m.120676, m.120662, m.120659, m.120638, m.120617, m.10953, m.120592, m.120544, m.120539, m.1205…
Muscle	GO:0044304	main axon	C	0.00154536	8.66427e-06	10	29	897	18487	over	m.47907, m.47884, m.47868, m.47853, m.47849, m.47847, m.47831, m.47823, m.47821, m.47807	m.47925, m.47921, m.47917, m.47911, m.47909, m.47905, m.47900, m.47888, m.47879, m.47877, m.47872, m.47870, m.47863, m.47855, m.47845, m.47837, m.47833, m.47827, m.4404, m.42547, m.42543, m.42530, m.38556, m.38555, m.106648, m.132851, m.8040, m.32257, m.133890
Muscle	GO:0005615	extracellular space	C	0.0016702	9.51771e-06	15	71	892	18445	over	m.32277, m.16809, m.15274, m.38635, m.63948, m.16124, m.125384, m.6795, m.125352, m.96208, m.93262, m.66829, m.83676, m.83671, m.83669	m.9620, m.16676, m.16673, m.133411, m.66828, m.66819, m.16536, m.28243, m.80723, m.80719, m.80718, m.80712, m.80710, m.80709, m.80707, m.80704, m.80702, m.80700, m.80685, m.23224, m.131923, m.136778, m.30058, m.21780, m.92067, m.33559, m.83679, m.21375, m.48862, m.55873, m.17433, m.103000, m.81759, m.81757, m.31433, m.106648, m.3831, m.86013, m.3620, m.3617, m.125399, m.125388, m.125365, m.125346…
Muscle	GO:0018298	protein-chromophore linkage	P	0.00188225	1.09318e-05	5	3	902	18513	over	m.17095, m.29587, m.29584, m.29581, m.29580	m.102011, m.29585, m.44086
Muscle	GO:0007204	elevation of cytosolic calcium ion concentration	P	0.00188225	1.10721e-05	10	30	897	18486	over	m.120565, m.120555, m.120551, m.120522, m.46980, m.120509, m.46971, m.46962, m.120642, m.108188	m.47927, m.59228, m.59199, m.59157, m.42112, m.42109, m.112543, m.112538, m.136404, m.73001, m.73000, m.19531, m.108181, m.108175, m.108170, m.108163, m.108158, m.108140, m.120715, m.46992, m.46966, m.10953, m.120544, m.120533, m.10872, m.27346, m.27342, m.123514, m.123512, m.18013
Muscle	GO:0055074	calcium ion homeostasis	P	0.00194729	1.16336e-05	16	82	891	18434	over	m.120569, m.120565, m.120555, m.120551, m.120522, m.46982, m.46980, m.120509, m.46971, m.46962, m.70559, m.120683, m.120673, m.120642, m.108188, m.53978	m.47927, m.59228, m.97481, m.59199, m.59157, m.42112, m.42109, m.112543, m.112538, m.136404, m.73001, m.73000, m.19531, m.131217, m.90353, m.90350, m.90348, m.90345, m.134557, m.108181, m.108175, m.108170, m.108163, m.108158, m.108140, m.108128, m.108124, m.108123, m.120715, m.120703, m.46992, m.46966, m.120676, m.120662, m.120659, m.120638, m.120617, m.10953, m.120592, m.120544, m.120539, m.1205…
Muscle	GO:0044765	single-organism transport	P	0.00251571	1.52608e-05	166	2446	741	16070	over	m.81104, m.22838, m.32288, m.58920, m.32277, m.54588, m.87075, m.33347, m.77602, m.16809, m.54555, m.32240, m.47116, m.6670, m.47907, m.44652, m.120708, m.38635, m.47798, m.113166, m.2299, m.125212, m.76372, m.120589, m.47779, m.30372, m.21562, m.21561, m.118917, m.33181, m.56578, m.118910, m.120569, m.71806, m.120565, m.73535, m.67899, m.120555, m.120551, m.29327, m.32504, m.56545, m.29319, m.29…	m.32061, m.114507, m.16825, m.87199, m.87194, m.87192, m.87187, m.87184, m.87181, m.87177, m.87174, m.87173, m.87168, m.87165, m.87161, m.87159, m.87156, m.87151, m.87148, m.87145, m.87144, m.87141, m.20026, m.20023, m.20020, m.87137, m.87135, m.87132, m.20017, m.20015, m.87129, m.87124, m.87122, m.75143, m.75142, m.75140, m.87115, m.87113, m.87110, m.75139, m.87103, m.87100, m.47927, m.47925, m.…
Muscle	GO:0090313	regulation of protein targeting to membrane	P	0.0028671	1.76558e-05	10	32	897	18484	over	m.47907, m.47884, m.47868, m.47853, m.47849, m.47847, m.47831, m.47823, m.47821, m.47807	m.47925, m.47921, m.47917, m.47911, m.47909, m.47905, m.47900, m.47888, m.47879, m.47877, m.47872, m.47870, m.47863, m.47855, m.47845, m.47837, m.47833, m.47827, m.121375, m.121374, m.121373, m.121372, m.121371, m.121370, m.121369, m.121368, m.11119, m.11116, m.122607, m.122606, m.60619, m.49758
Muscle	GO:0005262	calcium channel activity	F	0.00325644	2.07095e-05	19	118	888	18398	over	m.120708, m.120589, m.120569, m.120565, m.120555, m.120551, m.120522, m.120509, m.70559, m.120698, m.120683, m.43171, m.120673, m.43169, m.120642, m.120632, m.39640, m.39630, m.120492	m.20026, m.20023, m.20020, m.20017, m.20015, m.70210, m.70202, m.54985, m.54981, m.54978, m.54975, m.70198, m.9322, m.9321, m.59340, m.59301, m.59288, m.59228, m.59223, m.59206, m.59199, m.59157, m.2667, m.7499, m.14691, m.64681, m.64676, m.64667, m.64664, m.64661, m.90341, m.134557, m.90339, m.132945, m.36065, m.36062, m.43191, m.43186, m.43184, m.43181, m.43179, m.43176, m.43151, m.43149, m.431…
Muscle	GO:0005261	cation channel activity	F	0.00325644	2.15475e-05	28	225	879	18291	over	m.120708, m.120589, m.56578, m.120569, m.120565, m.120555, m.120551, m.56545, m.56537, m.120522, m.56522, m.120509, m.56501, m.70559, m.120698, m.120683, m.43171, m.120673, m.43169, m.120642, m.120632, m.39640, m.39630, m.120492, m.56467, m.56463, m.56460, m.56457	m.20026, m.20023, m.20020, m.20017, m.20015, m.11979, m.11978, m.11976, m.11974, m.28763, m.70210, m.70202, m.54985, m.54981, m.54978, m.54975, m.70198, m.11733, m.78838, m.78830, m.78819, m.9322, m.9321, m.16416, m.59447, m.59440, m.59432, m.59425, m.59415, m.59414, m.59407, m.59406, m.59405, m.59404, m.4225, m.59340, m.35365, m.59301, m.59288, m.59228, m.59223, m.59206, m.59199, m.59157, m.1318…
Muscle	GO:0000151	ubiquitin ligase complex	C	0.00325644	2.21609e-05	16	87	891	18429	over	m.68834, m.68822, m.68818, m.68809, m.68806, m.63014, m.68951, m.68927, m.68912, m.70559, m.123170, m.73954, m.59774, m.68872, m.68869, m.68852	m.35848, m.63021, m.63019, m.63018, m.63016, m.63012, m.63011, m.373, m.59795, m.59793, m.59790, m.59788, m.59786, m.59781, m.59776, m.59706, m.16506, m.16504, m.16502, m.16471, m.61877, m.35503, m.35502, m.105860, m.100999, m.30176, m.42099, m.38691, m.69711, m.14584, m.69064, m.40012, m.5601, m.5600, m.90172, m.90171, m.43769, m.36564, m.17368, m.17010, m.62377, m.62376, m.15981, m.10739, m.125…
Muscle	GO:0008307	structural constituent of muscle	F	0.00325644	2.21742e-05	6	8	901	18508	over	m.121646, m.17271, m.80456, m.80453, m.80449, m.80445	m.121652, m.121651, m.121650, m.121645, m.121633, m.30870, m.42112, m.42109
Muscle	GO:0022890	inorganic cation transmembrane transporter activity	F	0.00325644	2.2279e-05	35	317	872	18199	over	m.23437, m.120708, m.120589, m.56578, m.120569, m.120565, m.120555, m.120551, m.56545, m.56537, m.120522, m.56522, m.46980, m.120509, m.46971, m.56501, m.46962, m.38433, m.38426, m.70559, m.120698, m.120683, m.43171, m.120673, m.43169, m.120642, m.120632, m.39640, m.39630, m.120492, m.79869, m.56467, m.56463, m.56460, m.56457	m.20026, m.20023, m.20020, m.20017, m.20015, m.11979, m.11978, m.11976, m.11974, m.28763, m.70210, m.70202, m.54985, m.54981, m.54978, m.54975, m.70198, m.11736, m.78838, m.78830, m.78819, m.16595, m.9322, m.9321, m.66713, m.61781, m.59447, m.59440, m.59432, m.59425, m.59415, m.59414, m.59407, m.59406, m.59405, m.59404, m.23435, m.42547, m.42543, m.42530, m.59340, m.35365, m.59301, m.28147, m.281…
Muscle	GO:0005344	oxygen transporter activity	F	0.00325644	2.27472e-05	4	1	903	18515	over	m.6795, m.83676, m.83671, m.83669	m.83679
Muscle	GO:0043558	regulation of translational initiation in response to stress	P	0.00325644	2.27472e-05	4	1	903	18515	over	m.25733, m.109297, m.81175, m.81173	m.26998
Muscle	GO:0015671	oxygen transport	P	0.00325644	2.27472e-05	4	1	903	18515	over	m.6795, m.83676, m.83671, m.83669	m.83679
Muscle	GO:0015669	gas transport	P	0.00325644	2.27472e-05	4	1	903	18515	over	m.6795, m.83676, m.83671, m.83669	m.83679
Muscle	GO:0031594	neuromuscular junction	C	0.00352495	2.49468e-05	12	50	895	18466	over	m.47907, m.33181, m.47884, m.47868, m.47853, m.118202, m.47849, m.47847, m.47831, m.47823, m.47821, m.47807	m.47925, m.47921, m.47917, m.47911, m.47909, m.47905, m.47900, m.47888, m.47879, m.47877, m.47872, m.47870, m.47863, m.47855, m.47845, m.47837, m.47833, m.47827, m.11119, m.11116, m.64571, m.64554, m.64526, m.64508, m.64477, m.64405, m.64392, m.64380, m.33182, m.33179, m.64293, m.118186, m.118184, m.118146, m.118113, m.118111, m.41437, m.49758, m.51575, m.51571, m.51569, m.51565, m.51562, m.51559…
Muscle	GO:0072503	cellular divalent inorganic cation homeostasis	P	0.00400012	2.86773e-05	15	79	892	18437	over	m.120569, m.120565, m.120555, m.120551, m.120522, m.46980, m.120509, m.46971, m.46962, m.70559, m.120683, m.120673, m.120642, m.108188, m.53978	m.47927, m.30636, m.30635, m.30634, m.59228, m.97481, m.59199, m.59157, m.42112, m.42109, m.112543, m.112538, m.136404, m.73001, m.73000, m.19531, m.131217, m.52565, m.52562, m.90353, m.90350, m.90348, m.90345, m.134557, m.108181, m.108175, m.108170, m.108163, m.108158, m.108140, m.108128, m.108124, m.108123, m.86496, m.120715, m.120703, m.46992, m.46966, m.120676, m.120662, m.120659, m.120638, m…
Muscle	GO:0022857	transmembrane transporter activity	F	0.00415459	3.0457e-05	70	843	837	17673	over	m.23437, m.120708, m.47798, m.113166, m.2299, m.120231, m.120589, m.96150, m.47779, m.21562, m.21561, m.56578, m.120569, m.120565, m.120555, m.120551, m.56545, m.56537, m.120522, m.56522, m.46982, m.46980, m.78384, m.120509, m.46971, m.67042, m.56501, m.46962, m.38433, m.38426, m.70559, m.121454, m.93916, m.93910, m.71949, m.111895, m.42551, m.105898, m.77565, m.77564, m.77563, m.77562, m.120698,…	m.16825, m.20026, m.20023, m.20020, m.20017, m.20015, m.11979, m.11978, m.11976, m.11974, m.28763, m.448, m.70210, m.70202, m.121557, m.121553, m.121546, m.121543, m.121541, m.47803, m.121539, m.121538, m.121531, m.121525, m.121522, m.121517, m.121515, m.121509, m.121504, m.121501, m.54985, m.54981, m.54978, m.54975, m.70198, m.16669, m.28607, m.28606, m.59771, m.47792, m.59769, m.47785, m.47771,…
Muscle	GO:0070011	peptidase activity, acting on L-amino acid peptides	F	0.00415459	3.05485e-05	32	282	875	18234	over	m.15274, m.106542, m.99768, m.78092, m.16639, m.95049, m.95047, m.95045, m.31780, m.82325, m.30339, m.30337, m.30334, m.30330, m.27947, m.82301, m.94584, m.52925, m.94543, m.89177, m.89174, m.89169, m.130523, m.73954, m.78108, m.14053, m.18740, m.102089, m.110245, m.82270, m.82247, m.82234	m.75152, m.75150, m.121672, m.121671, m.35938, m.82294, m.82288, m.82282, m.82277, m.82276, m.82269, m.82262, m.82255, m.82250, m.82248, m.82240, m.82230, m.82229, m.82227, m.82225, m.70162, m.28614, m.16635, m.16632, m.30852, m.47682, m.42786, m.42780, m.9270, m.80986, m.80984, m.80983, m.80982, m.80981, m.4354, m.4301, m.102097, m.102095, m.102094, m.102091, m.102085, m.102083, m.16369, m.30568…
Muscle	GO:0044456	synapse part	C	0.00416136	3.09807e-05	31	269	876	18247	over	m.22838, m.32240, m.47907, m.107198, m.120231, m.33181, m.120569, m.120565, m.73535, m.120555, m.120551, m.120522, m.120509, m.76626, m.26003, m.76603, m.47884, m.107251, m.120683, m.120673, m.47868, m.47853, m.118202, m.47849, m.47847, m.120642, m.47831, m.47823, m.47821, m.120190, m.47807	m.102533, m.47927, m.47925, m.47921, m.47917, m.47911, m.47909, m.47905, m.47900, m.28783, m.47888, m.47879, m.47877, m.47872, m.47870, m.47863, m.47855, m.47845, m.47837, m.47833, m.47827, m.107243, m.107230, m.107217, m.107206, m.54998, m.107184, m.107175, m.107154, m.107129, m.107114, m.4426, m.130, m.28438, m.16416, m.30636, m.30635, m.30634, m.30613, m.73706, m.23467, m.73699, m.73692, m.976…
Muscle	GO:0019221	cytokine-mediated signaling pathway	P	0.00785594	6.0865e-05	10	38	897	18478	over	m.29327, m.29319, m.29316, m.29313, m.65943, m.65941, m.58063, m.28388, m.65933, m.58047	m.99146, m.99139, m.99130, m.51023, m.51020, m.51017, m.51014, m.4404, m.21980, m.21978, m.69761, m.88455, m.2080, m.24934, m.29330, m.29325, m.29310, m.29306, m.29302, m.29298, m.29294, m.29292, m.125708, m.125705, m.125702, m.101532, m.3777, m.65939, m.65937, m.65935, m.53810, m.58062, m.58058, m.6680, m.130391, m.44187, m.56100, m.56099
Muscle	GO:0072507	divalent inorganic cation homeostasis	P	0.00785594	6.34549e-05	16	96	891	18420	over	m.120569, m.120565, m.120555, m.120551, m.120522, m.46982, m.46980, m.120509, m.46971, m.46962, m.70559, m.120683, m.120673, m.120642, m.108188, m.53978	m.47927, m.30636, m.30635, m.30634, m.59228, m.97481, m.59199, m.59157, m.42112, m.42109, m.112543, m.112538, m.136404, m.73001, m.73000, m.19531, m.131217, m.52565, m.52562, m.90353, m.90350, m.90348, m.90345, m.134557, m.108181, m.108175, m.108170, m.108163, m.108158, m.108140, m.108128, m.108124, m.108123, m.86882, m.86877, m.86876, m.86872, m.86866, m.86496, m.120715, m.120703, m.46992, m.469…
Muscle	GO:0060473	cortical granule	C	0.00785594	6.57068e-05	4	2	903	18514	over	m.30339, m.30337, m.30334, m.30330	m.30338, m.30332
Muscle	GO:0060468	prevention of polyspermy	P	0.00785594	6.57068e-05	4	2	903	18514	over	m.30339, m.30337, m.30334, m.30330	m.30338, m.30332
Muscle	GO:0060467	negative regulation of fertilization	P	0.00785594	6.57068e-05	4	2	903	18514	over	m.30339, m.30337, m.30334, m.30330	m.30338, m.30332
Muscle	GO:0007343	egg activation	P	0.00785594	6.57068e-05	4	2	903	18514	over	m.30339, m.30337, m.30334, m.30330	m.30338, m.30332
Muscle	GO:2000360	negative regulation of binding of sperm to zona pellucida	P	0.00785594	6.57068e-05	4	2	903	18514	over	m.30339, m.30337, m.30334, m.30330	m.30338, m.30332
Muscle	GO:2000359	regulation of binding of sperm to zona pellucida	P	0.00785594	6.57068e-05	4	2	903	18514	over	m.30339, m.30337, m.30334, m.30330	m.30338, m.30332
Muscle	GO:0043555	regulation of translation in response to stress	P	0.00785594	6.57068e-05	4	2	903	18514	over	m.25733, m.109297, m.81175, m.81173	m.80917, m.26998
Muscle	GO:0070002	glutamic-type peptidase activity	F	0.00785594	6.57068e-05	4	2	903	18514	over	m.30339, m.30337, m.30334, m.30330	m.30338, m.30332
Muscle	GO:0009409	response to cold	P	0.00957734	8.09849e-05	6	11	901	18505	over	m.44132, m.44131, m.29327, m.29319, m.29316, m.29313	m.29330, m.29325, m.29310, m.29306, m.29302, m.29298, m.29294, m.29292, m.46810, m.44134, m.44130
Muscle	GO:0008324	cation transmembrane transporter activity	F	0.00994696	8.50245e-05	40	412	867	18104	over	m.23437, m.120708, m.120589, m.56578, m.120569, m.120565, m.120555, m.120551, m.56545, m.56537, m.120522, m.56522, m.46980, m.120509, m.46971, m.56501, m.46962, m.38433, m.38426, m.70559, m.121454, m.93916, m.93910, m.111895, m.105898, m.120698, m.120683, m.43171, m.120673, m.43169, m.120642, m.120632, m.39640, m.39630, m.120492, m.79869, m.56467, m.56463, m.56460, m.56457	m.20026, m.20023, m.20020, m.20017, m.20015, m.11979, m.11978, m.11976, m.11974, m.28763, m.70210, m.70202, m.121557, m.121546, m.121541, m.121539, m.121538, m.121525, m.121522, m.121515, m.121509, m.121504, m.121501, m.54985, m.54981, m.54978, m.54975, m.70198, m.121497, m.121494, m.121491, m.121485, m.121471, m.121465, m.121460, m.121450, m.121443, m.121435, m.11736, m.11733, m.78838, m.78830, …
Muscle	GO:0001676	long-chain fatty acid metabolic process	P	0.010092	8.71918e-05	12	58	895	18458	over	m.83944, m.83933, m.29327, m.83767, m.29319, m.29316, m.29313, m.83700, m.83875, m.83837, m.83809, m.83694	m.99064, m.99063, m.99062, m.99054, m.30058, m.100413, m.33899, m.83923, m.83914, m.83906, m.83899, m.83889, m.83881, m.124104, m.124103, m.124100, m.83870, m.83864, m.83852, m.83846, m.83832, m.83824, m.83817, m.83802, m.83797, m.83790, m.83775, m.83761, m.83755, m.83749, m.83736, m.83729, m.83725, m.83714, m.83708, m.19030, m.127715, m.127693, m.134761, m.103254, m.29330, m.29325, m.29310, m.29…
Muscle	GO:0044459	plasma membrane part	C	0.0101724	8.88216e-05	64	779	843	17737	over	m.92761, m.101589, m.32240, m.101580, m.47907, m.101574, m.41399, m.106542, m.91634, m.47798, m.120231, m.47779, m.98310, m.33181, m.56578, m.120569, m.120565, m.120555, m.120551, m.29319, m.29316, m.29313, m.56537, m.46997, m.112002, m.120522, m.56522, m.46982, m.120509, m.56501, m.46963, m.125384, m.91405, m.125352, m.93916, m.101661, m.93910, m.42551, m.47884, m.120683, m.120673, m.47868, m.10…	m.102533, m.16825, m.20026, m.20023, m.20020, m.20017, m.20015, m.121679, m.47927, m.47925, m.47921, m.47917, m.47911, m.47909, m.47905, m.47900, m.11979, m.11978, m.4770, m.4768, m.28783, m.28763, m.414, m.70210, m.16749, m.70202, m.28713, m.403, m.28712, m.9540, m.16727, m.47888, m.47879, m.47877, m.47872, m.47870, m.47863, m.47855, m.47845, m.47837, m.47833, m.47827, m.47803, m.121531, m.54967…
Muscle	GO:0008233	peptidase activity	F	0.0118043	0.000104155	37	373	870	18143	over	m.15274, m.106542, m.29837, m.29835, m.99768, m.78092, m.16639, m.95049, m.95047, m.95045, m.31780, m.82325, m.30339, m.30337, m.30334, m.30330, m.27947, m.82301, m.94584, m.52925, m.94543, m.89177, m.89174, m.89169, m.21194, m.21190, m.130523, m.73954, m.21600, m.78108, m.14053, m.18740, m.102089, m.110245, m.82270, m.82247, m.82234	m.20087, m.75152, m.75150, m.121672, m.121671, m.35938, m.82294, m.82288, m.82282, m.82277, m.82276, m.82269, m.82262, m.82255, m.82250, m.82248, m.82240, m.82230, m.82229, m.82227, m.82225, m.35839, m.70162, m.28614, m.16635, m.16632, m.47729, m.47727, m.47725, m.47723, m.30852, m.9358, m.47682, m.35683, m.42786, m.42780, m.9270, m.80986, m.80984, m.80983, m.80982, m.80981, m.4354, m.4311, m.430…
Muscle	GO:0006875	cellular metal ion homeostasis	P	0.0134165	0.000119614	16	102	891	18414	over	m.120569, m.120565, m.120555, m.120551, m.120522, m.46980, m.120509, m.46971, m.46962, m.55402, m.70559, m.120683, m.120673, m.120642, m.108188, m.53978	m.47927, m.30636, m.30635, m.30634, m.59228, m.97481, m.59199, m.59157, m.42112, m.42109, m.112543, m.112538, m.136404, m.73001, m.73000, m.19531, m.131217, m.52565, m.52562, m.90353, m.90350, m.90348, m.90345, m.134557, m.108181, m.108175, m.108170, m.108163, m.108158, m.108140, m.108128, m.108124, m.108123, m.115167, m.36462, m.55418, m.55413, m.55409, m.55406, m.55401, m.55392, m.86496, m.1207…
Muscle	GO:0005576	extracellular region	C	0.0154748	0.000139387	32	308	875	18208	over	m.32277, m.16809, m.49649, m.15274, m.88473, m.88461, m.38635, m.91634, m.16639, m.95049, m.95047, m.95045, m.31780, m.46626, m.63948, m.16124, m.125384, m.6795, m.125352, m.116525, m.14234, m.6718, m.96208, m.90491, m.119963, m.93262, m.66829, m.91074, m.83681, m.83676, m.83671, m.83669	m.20082, m.9620, m.63033, m.63032, m.54995, m.54993, m.16693, m.16676, m.16673, m.133411, m.66828, m.66819, m.16536, m.11666, m.11665, m.4426, m.78730, m.59537, m.11596, m.54643, m.28243, m.133088, m.80723, m.80719, m.80718, m.80712, m.80710, m.80709, m.80707, m.80704, m.80702, m.80700, m.80685, m.23224, m.131923, m.136778, m.59040, m.59039, m.59038, m.59037, m.59036, m.59035, m.59034, m.59033, m…
Muscle	GO:0005886	plasma membrane	C	0.0174943	0.000159186	134	1989	773	16527	over	m.108791, m.38369, m.38367, m.38363, m.98071, m.108781, m.32288, m.32277, m.16809, m.92761, m.101589, m.32240, m.101580, m.47907, m.101574, m.120708, m.41399, m.106542, m.91634, m.47798, m.120231, m.120589, m.47779, m.59398, m.98311, m.98310, m.118917, m.33181, m.56578, m.118910, m.120569, m.71806, m.120565, m.73535, m.120555, m.125536, m.120551, m.17271, m.29327, m.30339, m.30337, m.30334, m.303…	m.102533, m.16825, m.20026, m.20023, m.20020, m.20017, m.20015, m.121679, m.47927, m.47925, m.47921, m.47917, m.47911, m.75112, m.35938, m.47909, m.47905, m.47900, m.23957, m.23954, m.11979, m.11978, m.4770, m.4768, m.94286, m.94279, m.94275, m.94264, m.94260, m.94245, m.28784, m.28783, m.28763, m.414, m.70210, m.16749, m.9543, m.70202, m.28713, m.403, m.28712, m.9540, m.16727, m.9510, m.47888, m…
Muscle	GO:0071230	cellular response to amino acid stimulus	P	0.0176487	0.000163835	6	13	901	18503	over	m.94297, m.94290, m.94268, m.94253, m.94249, m.94241	m.94286, m.94279, m.94275, m.94264, m.94260, m.94245, m.94039, m.12307, m.46926, m.77039, m.77034, m.77031, m.25192
Muscle	GO:0071229	cellular response to acid	P	0.0176487	0.000163835	6	13	901	18503	over	m.94297, m.94290, m.94268, m.94253, m.94249, m.94241	m.94286, m.94279, m.94275, m.94264, m.94260, m.94245, m.94039, m.12307, m.46926, m.77039, m.77034, m.77031, m.25192
Muscle	GO:0009925	basal plasma membrane	C	0.0181087	0.00016977	13	73	894	18443	over	m.32240, m.47907, m.91634, m.47884, m.47868, m.47853, m.47849, m.47847, m.47831, m.47823, m.47821, m.47807, m.91074	m.47925, m.47921, m.47917, m.47911, m.47909, m.47905, m.47900, m.47888, m.47879, m.47877, m.47872, m.47870, m.47863, m.47855, m.47845, m.47837, m.47833, m.47827, m.132851, m.91762, m.91755, m.91749, m.91741, m.91704, m.91697, m.91682, m.91669, m.91662, m.91648, m.91640, m.91626, m.91593, m.91580, m.91531, m.91517, m.91509, m.91503, m.91497, m.91489, m.91475, m.91461, m.91454, m.91447, m.91439, m.…
Muscle	GO:0022409	positive regulation of cell-cell adhesion	P	0.0213894	0.000202491	10	45	897	18471	over	m.47907, m.47884, m.47868, m.47853, m.47849, m.47847, m.47831, m.47823, m.47821, m.47807	m.47925, m.47921, m.47917, m.47911, m.47909, m.47905, m.47900, m.47888, m.47879, m.47877, m.47872, m.47870, m.47863, m.47855, m.47845, m.47837, m.47833, m.47827, m.91978, m.91975, m.91973, m.91966, m.91956, m.91945, m.91944, m.91941, m.91939, m.91937, m.91935, m.91924, m.91923, m.91920, m.91918, m.91915, m.91905, m.91902, m.91899, m.91889, m.91883, m.91880, m.91874, m.91873, m.91870, m.91864, m.9…
Muscle	GO:0050953	sensory perception of light stimulus	P	0.026449	0.000252822	8	29	899	18487	over	m.17095, m.17033, m.39640, m.39630, m.29587, m.29584, m.29581, m.29580	m.35365, m.85541, m.45692, m.14430, m.71889, m.71887, m.14426, m.26207, m.26205, m.26204, m.26203, m.29585, m.17032, m.39628, m.15484, m.10474, m.10313, m.10312, m.135478, m.130597, m.99834, m.37402, m.37388, m.37317, m.37313, m.75272, m.75270, m.75269, m.75267
Muscle	GO:0034109	homotypic cell-cell adhesion	P	0.0284728	0.000274783	10	47	897	18469	over	m.47907, m.47884, m.47868, m.47853, m.47849, m.47847, m.47831, m.47823, m.47821, m.47807	m.47925, m.47921, m.47917, m.47911, m.47909, m.47905, m.47900, m.47888, m.47879, m.47877, m.47872, m.47870, m.47863, m.47855, m.47845, m.47837, m.47833, m.47827, m.115219, m.24146, m.91978, m.91975, m.91973, m.91966, m.91956, m.91945, m.91944, m.91941, m.91939, m.91937, m.91935, m.91924, m.91923, m.91920, m.91918, m.91915, m.91905, m.91902, m.91899, m.91889, m.91883, m.91880, m.91874, m.91873, m.…
Muscle	GO:0043200	response to amino acid stimulus	P	0.0307106	0.000299203	7	22	900	18494	over	m.94297, m.94290, m.94268, m.94253, m.94249, m.94241, m.17517	m.94286, m.94279, m.94275, m.94264, m.94260, m.94245, m.94039, m.42547, m.42543, m.42530, m.112543, m.112538, m.12307, m.62345, m.15901, m.46926, m.77039, m.77034, m.77031, m.37766, m.37765, m.25192
Muscle	GO:0051222	positive regulation of protein transport	P	0.0309715	0.000304591	14	89	893	18427	over	m.47907, m.38635, m.33181, m.47884, m.43171, m.47868, m.43169, m.47853, m.47849, m.47847, m.47831, m.47823, m.47821, m.47807	m.47925, m.47921, m.47917, m.47911, m.47909, m.47905, m.47900, m.47888, m.47879, m.47877, m.47872, m.47870, m.47863, m.47855, m.47845, m.47837, m.47833, m.47827, m.9322, m.9321, m.11596, m.28338, m.11119, m.11116, m.42112, m.42109, m.73001, m.73000, m.7461, m.69764, m.92067, m.33624, m.2447, m.90910, m.127921, m.40421, m.40419, m.40416, m.40415, m.40414, m.33182, m.33179, m.122607, m.122606, m.43…
Muscle	GO:0071944	cell periphery	C	0.032578	0.000323384	141	2150	766	16366	over	m.108791, m.38369, m.38367, m.38363, m.98071, m.108781, m.32288, m.32277, m.87075, m.16809, m.92761, m.101589, m.32240, m.101580, m.47907, m.101574, m.120708, m.41399, m.106542, m.91634, m.47798, m.120231, m.120589, m.47779, m.59398, m.98311, m.98310, m.118917, m.33181, m.56578, m.118910, m.120569, m.71806, m.120565, m.73535, m.120555, m.125536, m.120551, m.17271, m.29327, m.30339, m.30337, m.303…	m.102533, m.16825, m.87199, m.87194, m.87192, m.87187, m.87181, m.87177, m.87173, m.87168, m.87161, m.87159, m.87156, m.87151, m.87148, m.87144, m.87141, m.20026, m.20023, m.20020, m.87137, m.87135, m.87132, m.20017, m.20015, m.87129, m.87124, m.87122, m.121679, m.87115, m.87113, m.87110, m.87103, m.87100, m.47927, m.47925, m.47921, m.47917, m.47911, m.75112, m.35938, m.47909, m.47905, m.47900, m…
Muscle	GO:0030029	actin filament-based process	P	0.0328046	0.000328649	35	368	872	18148	over	m.33347, m.72989, m.72983, m.90595, m.90586, m.32240, m.42485, m.46364, m.44157, m.121646, m.93301, m.63187, m.40571, m.125509, m.55432, m.55428, m.55427, m.61415, m.29634, m.92087, m.80456, m.80453, m.26361, m.80449, m.80445, m.108383, m.17506, m.90647, m.90619, m.63295, m.128441, m.93289, m.93285, m.63247, m.63212	m.56008, m.56007, m.56003, m.63183, m.107373, m.47927, m.121652, m.121651, m.121650, m.121645, m.121633, m.107331, m.107300, m.107288, m.63025, m.4516, m.4515, m.94025, m.94016, m.94011, m.94008, m.94005, m.4455, m.9228, m.133221, m.11596, m.66640, m.66637, m.66636, m.28324, m.105967, m.105965, m.4204, m.61602, m.105807, m.105803, m.124996, m.124993, m.4147, m.42480, m.85545, m.35295, m.61410, m.…
Muscle	GO:0032388	positive regulation of intracellular transport	P	0.0333459	0.000337137	14	90	893	18426	over	m.47907, m.71806, m.47884, m.43171, m.47868, m.43169, m.47853, m.47849, m.47847, m.47831, m.47823, m.47821, m.47807, m.108188	m.47925, m.47921, m.47917, m.47911, m.47909, m.47905, m.47900, m.47888, m.47879, m.47877, m.47872, m.47870, m.47863, m.47855, m.47845, m.47837, m.47833, m.47827, m.9322, m.9321, m.11596, m.28338, m.11119, m.11116, m.42112, m.42109, m.73001, m.73000, m.7461, m.69764, m.2447, m.71826, m.71823, m.71814, m.90910, m.127921, m.40421, m.40419, m.40416, m.40415, m.40414, m.122607, m.122606, m.108181, m.1…
Muscle	GO:0022407	regulation of cell-cell adhesion	P	0.0360204	0.000367488	10	49	897	18467	over	m.47907, m.47884, m.47868, m.47853, m.47849, m.47847, m.47831, m.47823, m.47821, m.47807	m.47925, m.47921, m.47917, m.47911, m.47909, m.47905, m.47900, m.47888, m.47879, m.47877, m.47872, m.47870, m.47863, m.47855, m.47845, m.47837, m.47833, m.47827, m.14270, m.57166, m.91978, m.91975, m.91973, m.91966, m.91956, m.91945, m.91944, m.91941, m.91939, m.91937, m.91935, m.91924, m.91923, m.91920, m.91918, m.91915, m.91905, m.91902, m.91899, m.91889, m.91883, m.91880, m.91874, m.91873, m.9…
Muscle	GO:0010506	regulation of autophagy	P	0.0360318	0.000370916	8	31	899	18485	over	m.25733, m.61262, m.61249, m.61246, m.61235, m.109297, m.81175, m.81173	m.59839, m.59838, m.124996, m.124993, m.19826, m.61259, m.61242, m.61238, m.61232, m.61229, m.38144, m.38141, m.17520, m.81854, m.81846, m.31445, m.31444, m.62541, m.62536, m.62527, m.62524, m.62523, m.120793, m.120777, m.120769, m.120763, m.120757, m.120750, m.87602, m.87596, m.32268
Muscle	GO:0004181	metallocarboxypeptidase activity	F	0.0377294	0.000391858	3	1	904	18515	over	m.95049, m.95047, m.95045	m.101806
Muscle	GO:0010927	cellular component assembly involved in morphogenesis	P	0.0378781	0.000396885	18	139	889	18377	over	m.90595, m.90586, m.44157, m.121646, m.125509, m.55432, m.55428, m.55427, m.29634, m.80456, m.80453, m.112670, m.80449, m.80445, m.108383, m.90647, m.90619, m.128441	m.121652, m.121651, m.121650, m.121645, m.121633, m.82212, m.82209, m.82208, m.82204, m.82203, m.11596, m.66637, m.66636, m.35424, m.35423, m.4147, m.131998, m.117615, m.117611, m.117605, m.131882, m.117587, m.117581, m.112667, m.42006, m.61166, m.2794, m.21867, m.7461, m.131490, m.131469, m.52662, m.52649, m.52638, m.7190, m.127921, m.33477, m.26233, m.26231, m.26229, m.26227, m.26224, m.26221, …
Muscle	GO:0060537	muscle tissue development	P	0.0393688	0.000416123	23	204	884	18312	over	m.100615, m.90595, m.71806, m.121646, m.130443, m.4760, m.4758, m.80456, m.80453, m.35614, m.35613, m.35612, m.26003, m.80449, m.80445, m.90647, m.90619, m.118202, m.128441, m.118530, m.36386, m.36384, m.34613	m.20023, m.20020, m.20017, m.20015, m.121652, m.121651, m.121650, m.121645, m.121633, m.54998, m.133411, m.94027, m.94025, m.94023, m.94019, m.94016, m.94014, m.94011, m.94010, m.94008, m.94007, m.94005, m.94003, m.94000, m.16560, m.35617, m.35615, m.35607, m.35606, m.35605, m.35604, m.78722, m.78716, m.66637, m.66636, m.61791, m.61790, m.61789, m.7865, m.100618, m.54051, m.54049, m.54047, m.5404…
Muscle	GO:0016328	lateral plasma membrane	C	0.03958	0.000422807	10	50	897	18466	over	m.47907, m.47884, m.47868, m.47853, m.47849, m.47847, m.47831, m.47823, m.47821, m.47807	m.16825, m.47925, m.47921, m.47917, m.47911, m.47909, m.47905, m.47900, m.47888, m.47879, m.47877, m.47872, m.47870, m.47863, m.47855, m.47845, m.47837, m.47833, m.47827, m.30757, m.122499, m.122482, m.122469, m.122457, m.122429, m.122416, m.122388, m.122374, m.122359, m.122340, m.122310, m.122297, m.122267, m.122253, m.101853, m.101852, m.132851, m.51575, m.51571, m.51569, m.51565, m.51562, m.51…
Muscle	GO:0045211	postsynaptic membrane	C	0.03958	0.00042563	11	60	896	18456	over	m.47907, m.33181, m.47884, m.47868, m.47853, m.47849, m.47847, m.47831, m.47823, m.47821, m.47807	m.102533, m.47927, m.47925, m.47921, m.47917, m.47911, m.47909, m.47905, m.47900, m.47888, m.47879, m.47877, m.47872, m.47870, m.47863, m.47855, m.47845, m.47837, m.47833, m.47827, m.54998, m.16416, m.124173, m.124166, m.21331, m.33182, m.33179, m.134557, m.106656, m.106648, m.55014, m.55009, m.55008, m.55006, m.55005, m.55003, m.55001, m.55000, m.106315, m.120162, m.120133, m.8080, m.132083, m.4…
Muscle	GO:0030315	T-tubule	C	0.0410791	0.000445527	5	10	902	18506	over	m.32240, m.120569, m.46982, m.120683, m.120673	m.47927, m.120703, m.120676, m.120662, m.120659, m.120638, m.120617, m.120592, m.120539, m.120536
Muscle	GO:0006873	cellular ion homeostasis	P	0.0417785	0.000462946	18	141	889	18375	over	m.32277, m.120569, m.120565, m.120555, m.120551, m.120522, m.46980, m.120509, m.46971, m.46962, m.55402, m.70559, m.120683, m.120673, m.120642, m.108188, m.79869, m.53978	m.47927, m.47803, m.30636, m.30635, m.30634, m.59228, m.23224, m.97481, m.59199, m.59157, m.59040, m.59039, m.59038, m.59037, m.59036, m.59035, m.59034, m.59033, m.59032, m.59031, m.59030, m.59029, m.59028, m.42112, m.42109, m.112543, m.112538, m.136404, m.73001, m.73000, m.19531, m.64800, m.64784, m.64771, m.131217, m.52565, m.52562, m.21375, m.122607, m.122606, m.90353, m.90350, m.90348, m.9034…
Muscle	GO:0001101	response to acid	P	0.0417785	0.000464632	7	24	900	18492	over	m.94297, m.94290, m.94268, m.94253, m.94249, m.94241, m.17517	m.94286, m.94279, m.94275, m.94264, m.94260, m.94245, m.94039, m.42547, m.42543, m.42530, m.112543, m.112538, m.12307, m.62345, m.15901, m.46926, m.46753, m.77039, m.77034, m.77031, m.37766, m.37765, m.37730, m.25192
Muscle	GO:0032007	negative regulation of TOR signaling cascade	P	0.0417785	0.000464632	7	24	900	18492	over	m.92761, m.94297, m.94290, m.94268, m.94253, m.94249, m.94241	m.94286, m.94279, m.94275, m.94264, m.94260, m.94245, m.92763, m.92762, m.92757, m.92755, m.92753, m.92752, m.92751, m.92750, m.92749, m.92746, m.92744, m.92743, m.92742, m.92737, m.4049, m.127801, m.38144, m.38141
Muscle	GO:0003779	actin binding	F	0.042637	0.000478098	19	154	888	18362	over	m.42485, m.46364, m.121646, m.93301, m.40571, m.125509, m.61415, m.97073, m.26361, m.91405, m.17506, m.31528, m.118530, m.97182, m.93289, m.93285, m.36386, m.36384, m.91066	m.121652, m.121651, m.121650, m.121645, m.121633, m.59784, m.59779, m.30870, m.9228, m.11596, m.66640, m.61724, m.61718, m.61704, m.61602, m.42480, m.42402, m.131958, m.61410, m.85387, m.97337, m.97186, m.97150, m.97136, m.97135, m.97086, m.131537, m.2463, m.2462, m.38461, m.57580, m.57572, m.57564, m.26363, m.26320, m.127921, m.131176, m.40572, m.21331, m.95546, m.57166, m.21045, m.36944, m.4890…
Muscle	GO:0070001	aspartic-type peptidase activity	F	0.0435973	0.000492874	4	5	903	18511	over	m.30339, m.30337, m.30334, m.30330	m.35938, m.30338, m.30332, m.20447, m.20443
Muscle	GO:0016790	thiolester hydrolase activity	F	0.044683	0.000509254	12	72	895	18444	over	m.111968, m.83944, m.83933, m.99768, m.83767, m.83700, m.83875, m.83837, m.93268, m.83809, m.83694, m.51486	m.42786, m.42780, m.4301, m.59040, m.59039, m.59038, m.59037, m.59036, m.59035, m.59034, m.59033, m.59032, m.59031, m.59030, m.59029, m.59028, m.80405, m.76909, m.83923, m.83914, m.83906, m.83899, m.83889, m.83881, m.124104, m.124103, m.124100, m.83870, m.83864, m.83852, m.83846, m.83832, m.83824, m.83817, m.83802, m.83797, m.83790, m.83775, m.83761, m.83755, m.83749, m.83736, m.83729, m.83725, m…
Muscle	GO:0019787	small conjugating protein ligase activity	F	0.0452475	0.000519847	20	168	887	18348	over	m.68834, m.68822, m.68818, m.68809, m.68806, m.36915, m.90057, m.90046, m.68951, m.68927, m.68912, m.123170, m.69038, m.69036, m.32943, m.59774, m.48792, m.68872, m.68869, m.68852	m.75135, m.63144, m.16737, m.59839, m.59838, m.63039, m.63038, m.63037, m.63036, m.63035, m.63034, m.373, m.59795, m.59793, m.59790, m.59788, m.59786, m.59781, m.59776, m.97915, m.97908, m.16506, m.16504, m.16502, m.16500, m.35678, m.35677, m.35675, m.35674, m.61877, m.23352, m.23350, m.100999, m.112834, m.112832, m.19826, m.61311, m.35027, m.35025, m.23035, m.23032, m.23030, m.23026, m.38927, m.…
Nerve	GO:0015277	kainate selective glutamate receptor activity	F	1.51333e-10	1.39093e-14	13	6	767	18637	over	m.120236, m.120231, m.120201, m.120199, m.120190, m.120188, m.120176, m.120167, m.120163, m.120155, m.120150, m.120143, m.120136	m.136729, m.120213, m.120206, m.120161, m.120147, m.135774
Nerve	GO:0004872	receptor activity	F	1.38312e-08	2.5425e-12	42	262	738	18381	over	m.119774, m.69418, m.21248, m.112538, m.120236, m.120231, m.28713, m.28712, m.18800, m.120201, m.36741, m.36731, m.36726, m.46167, m.46157, m.125388, m.125365, m.17095, m.120356, m.22755, m.16727, m.120199, m.120190, m.120188, m.120176, m.28668, m.79204, m.120167, m.120163, m.120155, m.120150, m.120143, m.120136, m.13745, m.25002, m.29587, m.29584, m.29582, m.29581, m.29580, m.21780, m.31309	m.44003, m.4770, m.4768, m.114482, m.114434, m.9543, m.399, m.28679, m.28670, m.30936, m.9360, m.133352, m.78725, m.78721, m.11604, m.4404, m.78713, m.130, m.4324, m.102011, m.30560, m.59340, m.59301, m.59206, m.59199, m.136729, m.80519, m.47019, m.47013, m.7788, m.30172, m.30169, m.30166, m.30138, m.30133, m.73263, m.112543, m.73125, m.19606, m.136404, m.129202, m.129201, m.2667, m.92129, m.1123…
Nerve	GO:0048172	regulation of short-term neuronal synaptic plasticity	P	1.87155e-08	5.16053e-12	19	46	761	18597	over	m.120236, m.120231, m.120201, m.115488, m.115486, m.115485, m.115470, m.120199, m.120190, m.120188, m.120176, m.120167, m.120163, m.120155, m.120150, m.120143, m.120136, m.20807, m.69958	m.69955, m.69950, m.69945, m.69942, m.69938, m.69935, m.69931, m.69927, m.64571, m.64554, m.64526, m.64508, m.64477, m.64405, m.64392, m.64380, m.2008, m.64293, m.115490, m.115487, m.115483, m.115481, m.115476, m.115474, m.115472, m.115469, m.115468, m.118202, m.118186, m.118184, m.118146, m.118113, m.118111, m.120213, m.120206, m.120161, m.120147, m.135774, m.20816, m.20814, m.20811, m.20809, m.…
Nerve	GO:0004970	ionotropic glutamate receptor activity	F	2.76945e-08	1.01818e-11	14	19	766	18624	over	m.120236, m.120231, m.18800, m.120201, m.120199, m.120190, m.120188, m.120176, m.120167, m.120163, m.120155, m.120150, m.120143, m.120136	m.136729, m.7788, m.17766, m.134557, m.12733, m.10964, m.46753, m.120213, m.120206, m.120162, m.120161, m.120147, m.120133, m.135774, m.18803, m.99805, m.13457, m.13452, m.18254
Nerve	GO:0048168	regulation of neuronal synaptic plasticity	P	1.07165e-07	4.92487e-11	19	54	761	18589	over	m.120236, m.120231, m.120201, m.115488, m.115486, m.115485, m.115470, m.120199, m.120190, m.120188, m.120176, m.120167, m.120163, m.120155, m.120150, m.120143, m.120136, m.20807, m.69958	m.69955, m.69950, m.69945, m.69942, m.69938, m.69935, m.69931, m.69927, m.64571, m.64554, m.64526, m.64508, m.14292, m.64477, m.64405, m.33237, m.33236, m.64392, m.64380, m.2008, m.64293, m.115490, m.115487, m.115483, m.115481, m.115476, m.115474, m.115472, m.115469, m.115468, m.134557, m.118202, m.118186, m.118184, m.118146, m.118113, m.118111, m.39547, m.39542, m.120213, m.120206, m.120161, m.1…
Nerve	GO:0007268	synaptic transmission	P	1.25566e-07	8.0221e-11	49	387	731	18256	over	m.23467, m.96994, m.61614, m.112538, m.96986, m.96978, m.120236, m.120231, m.129465, m.129459, m.110325, m.18800, m.120201, m.129439, m.110306, m.129412, m.26005, m.26003, m.115488, m.115486, m.115485, m.115470, m.81063, m.85753, m.97018, m.97010, m.85746, m.24150, m.85741, m.46752, m.120199, m.120190, m.20523, m.120188, m.79573, m.120176, m.59427, m.120167, m.120163, m.120155, m.120150, m.120143…	m.54998, m.54967, m.59784, m.59779, m.133411, m.130, m.61834, m.47507, m.80917, m.16364, m.30636, m.30635, m.30634, m.85752, m.85751, m.85748, m.85744, m.85742, m.85740, m.61791, m.61790, m.85739, m.85737, m.85735, m.85733, m.85731, m.61789, m.85728, m.85725, m.85722, m.85721, m.85718, m.85717, m.85714, m.85712, m.85710, m.59445, m.59419, m.59416, m.59402, m.59401, m.105905, m.42551, m.42540, m.9…
Nerve	GO:0003008	system process	P	1.25566e-07	8.07872e-11	84	912	696	17731	over	m.55690, m.27371, m.33000, m.27360, m.23467, m.73715, m.27355, m.105938, m.16809, m.32257, m.42485, m.69418, m.96994, m.61614, m.106543, m.112538, m.96986, m.96978, m.120236, m.120231, m.129465, m.129459, m.110325, m.18800, m.120201, m.129439, m.110306, m.129412, m.35660, m.36741, m.48001, m.36731, m.36726, m.67042, m.26005, m.41962, m.26003, m.115488, m.115486, m.115485, m.115470, m.17095, m.348…	m.20023, m.20020, m.20015, m.47927, m.47925, m.47921, m.47917, m.47911, m.47909, m.47907, m.47905, m.47900, m.28763, m.9588, m.47888, m.47884, m.47879, m.47877, m.47872, m.47870, m.47868, m.47863, m.59839, m.59838, m.47855, m.47853, m.47849, m.47847, m.47845, m.47837, m.47833, m.47831, m.47827, m.47823, m.47821, m.47807, m.54998, m.54967, m.59784, m.16617, m.16613, m.59779, m.35749, m.35744, m.13…
Nerve	GO:0038023	signaling receptor activity	F	1.3523e-07	9.94338e-11	36	225	744	18418	over	m.69418, m.112538, m.120236, m.120231, m.28713, m.28712, m.18800, m.120201, m.36741, m.36731, m.36726, m.46167, m.46157, m.17095, m.120356, m.22755, m.16727, m.120199, m.120190, m.120188, m.120176, m.79204, m.120167, m.120163, m.120155, m.120150, m.120143, m.120136, m.13745, m.25002, m.29587, m.29584, m.29582, m.29581, m.29580, m.21780	m.44003, m.4770, m.4768, m.9543, m.399, m.30936, m.9360, m.133352, m.78725, m.78721, m.11604, m.4404, m.78713, m.130, m.102011, m.30560, m.59340, m.59301, m.59206, m.59199, m.136729, m.80519, m.7788, m.30172, m.30169, m.30166, m.30138, m.30133, m.112543, m.73125, m.19606, m.136404, m.129202, m.129201, m.2667, m.112360, m.112358, m.69770, m.69766, m.69764, m.129196, m.64889, m.131378, m.14493, m.1…
Nerve	GO:0004888	transmembrane signaling receptor activity	F	2.41617e-07	2.2046e-10	30	164	750	18479	over	m.112538, m.120236, m.120231, m.28713, m.28712, m.18800, m.120201, m.46167, m.46157, m.17095, m.120356, m.16727, m.120199, m.120190, m.120188, m.120176, m.79204, m.120167, m.120163, m.120155, m.120150, m.120143, m.120136, m.13745, m.25002, m.29587, m.29584, m.29581, m.29580, m.21780	m.4770, m.4768, m.9543, m.399, m.30936, m.9360, m.133352, m.4404, m.130, m.30560, m.136729, m.7788, m.30172, m.30169, m.30166, m.30138, m.30133, m.112543, m.73125, m.19606, m.136404, m.2667, m.69770, m.69766, m.69764, m.131378, m.14493, m.131252, m.2299, m.90845, m.45317, m.45313, m.45311, m.134717, m.29808, m.29806, m.29804, m.29802, m.40184, m.17766, m.134557, m.40051, m.115327, m.115318, m.115…
Nerve	GO:0008066	glutamate receptor activity	F	2.41617e-07	2.22074e-10	14	26	766	18617	over	m.120236, m.120231, m.18800, m.120201, m.120199, m.120190, m.120188, m.120176, m.120167, m.120163, m.120155, m.120150, m.120143, m.120136	m.130, m.136729, m.7788, m.17766, m.134557, m.12733, m.101816, m.10964, m.46753, m.120213, m.120206, m.120162, m.120161, m.120147, m.120133, m.8082, m.8080, m.132083, m.135774, m.18803, m.135478, m.99805, m.13457, m.13452, m.18255, m.18254
Nerve	GO:0048167	regulation of synaptic plasticity	P	2.72155e-07	2.75157e-10	19	61	761	18582	over	m.120236, m.120231, m.120201, m.115488, m.115486, m.115485, m.115470, m.120199, m.120190, m.120188, m.120176, m.120167, m.120163, m.120155, m.120150, m.120143, m.120136, m.20807, m.69958	m.69955, m.69950, m.69945, m.69942, m.69938, m.69935, m.69931, m.69927, m.45697, m.64571, m.64554, m.64526, m.64508, m.14292, m.64477, m.64405, m.33237, m.33236, m.64392, m.64380, m.2008, m.64293, m.115490, m.115487, m.115483, m.115481, m.115476, m.115474, m.115472, m.115469, m.115468, m.134557, m.132520, m.118202, m.118186, m.118184, m.46753, m.118146, m.118113, m.118111, m.39547, m.39542, m.120…
Nerve	GO:0005576	extracellular region	C	3.14431e-07	3.46799e-10	41	299	739	18344	over	m.85013, m.130666, m.119751, m.119739, m.16809, m.15274, m.30058, m.16693, m.38635, m.77100, m.16639, m.95049, m.95047, m.95045, m.31780, m.119859, m.119847, m.16124, m.125388, m.6795, m.119810, m.71987, m.125365, m.116555, m.71979, m.54643, m.14234, m.60910, m.21980, m.119935, m.91531, m.119914, m.13745, m.83681, m.34141, m.87570, m.83676, m.83671, m.83669, m.21780, m.119775	m.20082, m.9620, m.63033, m.63032, m.54995, m.54993, m.16676, m.16673, m.133411, m.66829, m.66828, m.66819, m.16536, m.11666, m.11665, m.4426, m.78730, m.59537, m.11596, m.28243, m.133088, m.80723, m.80719, m.80718, m.80712, m.80710, m.80709, m.80707, m.80704, m.80702, m.80700, m.80685, m.23224, m.131923, m.136778, m.59040, m.59039, m.59038, m.59037, m.59036, m.59035, m.59034, m.59033, m.59032, m…
Nerve	GO:0007267	cell-cell signaling	P	6.71319e-07	8.02127e-10	55	503	725	18140	over	m.23467, m.96994, m.61614, m.112538, m.96986, m.96978, m.120236, m.120231, m.129465, m.129459, m.110325, m.18800, m.120201, m.129439, m.110306, m.129412, m.95369, m.125388, m.26005, m.26003, m.115488, m.115486, m.115485, m.115470, m.125365, m.34857, m.81063, m.85753, m.97018, m.97010, m.133060, m.85746, m.24150, m.85741, m.46752, m.120199, m.120190, m.20523, m.120188, m.89905, m.79573, m.120176, …	m.47927, m.28784, m.414, m.54998, m.54967, m.59784, m.59779, m.133411, m.298, m.297, m.130, m.61834, m.47507, m.35514, m.35511, m.80917, m.16364, m.30636, m.30635, m.30634, m.30613, m.85752, m.85751, m.85748, m.85744, m.85742, m.85740, m.61791, m.61790, m.85739, m.85737, m.85735, m.85733, m.85731, m.61789, m.85728, m.85725, m.85722, m.85721, m.85718, m.85717, m.85714, m.85712, m.85710, m.59445, m…
Nerve	GO:0051971	positive regulation of transmission of nerve impulse	P	9.9132e-07	1.36671e-09	13	25	767	18618	over	m.120236, m.120231, m.120201, m.120199, m.120190, m.120188, m.120176, m.120167, m.120163, m.120155, m.120150, m.120143, m.120136	m.45697, m.64571, m.64554, m.64526, m.64508, m.64477, m.64405, m.64392, m.64380, m.64293, m.132730, m.118202, m.118186, m.118184, m.118146, m.118113, m.118111, m.120213, m.120206, m.120161, m.120147, m.135774, m.135581, m.84120, m.20589
Nerve	GO:0050806	positive regulation of synaptic transmission	P	9.9132e-07	1.36671e-09	13	25	767	18618	over	m.120236, m.120231, m.120201, m.120199, m.120190, m.120188, m.120176, m.120167, m.120163, m.120155, m.120150, m.120143, m.120136	m.45697, m.64571, m.64554, m.64526, m.64508, m.64477, m.64405, m.64392, m.64380, m.64293, m.132730, m.118202, m.118186, m.118184, m.118146, m.118113, m.118111, m.120213, m.120206, m.120161, m.120147, m.135774, m.135581, m.84120, m.20589
Nerve	GO:0005886	plasma membrane	C	1.10796e-06	1.62936e-09	140	1983	640	16660	over	m.84290, m.24578, m.55690, m.105608, m.122499, m.16837, m.27360, m.27355, m.40785, m.40781, m.16809, m.92763, m.32257, m.84229, m.127789, m.71871, m.120708, m.41399, m.106543, m.30058, m.90560, m.21248, m.112538, m.73576, m.113164, m.120236, m.120231, m.113158, m.113154, m.113152, m.98320, m.129465, m.123836, m.28713, m.28712, m.91600, m.129459, m.71814, m.120572, m.45597, m.98660, m.18800, m.120…	m.102533, m.16825, m.20026, m.20023, m.20020, m.20015, m.121679, m.47927, m.47925, m.47921, m.47917, m.47911, m.75112, m.35938, m.47909, m.47907, m.47905, m.47900, m.23957, m.23954, m.11979, m.11978, m.4770, m.4768, m.94297, m.94290, m.94286, m.94279, m.94275, m.94268, m.94264, m.94260, m.94253, m.94249, m.94245, m.28784, m.28783, m.28763, m.414, m.70210, m.16749, m.9543, m.70202, m.403, m.9540, …
Nerve	GO:0050877	neurological system process	P	1.25102e-06	1.95472e-09	68	717	712	17926	over	m.27371, m.33000, m.27360, m.23467, m.73715, m.27355, m.105938, m.42485, m.96994, m.61614, m.112538, m.96986, m.96978, m.120236, m.120231, m.129465, m.129459, m.110325, m.18800, m.120201, m.129439, m.110306, m.129412, m.35660, m.48001, m.67042, m.26005, m.41962, m.26003, m.115488, m.115486, m.115485, m.115470, m.17095, m.81063, m.85753, m.97018, m.97010, m.85746, m.24150, m.85741, m.46752, m.1201…	m.47925, m.47921, m.47917, m.47911, m.47909, m.47907, m.47905, m.47900, m.47888, m.47884, m.47879, m.47877, m.47872, m.47870, m.47868, m.47863, m.59839, m.59838, m.47855, m.47853, m.47849, m.47847, m.47845, m.47837, m.47833, m.47831, m.47827, m.47823, m.47821, m.47807, m.54998, m.54967, m.59784, m.16617, m.16613, m.59779, m.133411, m.35655, m.35652, m.35647, m.130, m.61834, m.47507, m.80918, m.80…
Nerve	GO:0044057	regulation of system process	P	1.66493e-06	2.75449e-09	30	185	750	18458	over	m.61614, m.106543, m.120236, m.120231, m.120201, m.48001, m.26003, m.115488, m.115486, m.115485, m.115470, m.34857, m.81063, m.17517, m.133060, m.120356, m.120199, m.120190, m.120188, m.120176, m.120167, m.120163, m.120155, m.120150, m.120143, m.120136, m.20017, m.20807, m.69958, m.39115	m.20023, m.20020, m.20015, m.47927, m.28763, m.9588, m.30847, m.30846, m.130, m.61621, m.61616, m.61611, m.61609, m.61605, m.4147, m.97484, m.7788, m.42112, m.42109, m.69955, m.69950, m.14807, m.69945, m.69942, m.69938, m.69935, m.69931, m.69927, m.19531, m.112200, m.45697, m.131217, m.2327, m.64571, m.64554, m.64526, m.64508, m.14292, m.26233, m.26231, m.26229, m.26227, m.26224, m.26221, m.26207…
Nerve	GO:0045202	synapse	C	1.98073e-06	3.459e-09	46	395	734	18248	over	m.122499, m.23467, m.105938, m.32257, m.90560, m.112538, m.39718, m.73576, m.39707, m.25919, m.25918, m.25917, m.101536, m.120236, m.120231, m.129465, m.129462, m.129459, m.18800, m.120201, m.129439, m.129412, m.129409, m.26003, m.41103, m.46752, m.122374, m.120199, m.120190, m.20523, m.120188, m.120176, m.120167, m.10170, m.120163, m.120155, m.120150, m.120143, m.120136, m.13745, m.20807, m.3414…	m.102533, m.47927, m.47925, m.47921, m.47917, m.47911, m.63140, m.47909, m.47907, m.47905, m.47900, m.28783, m.47888, m.47884, m.47879, m.47877, m.47872, m.47870, m.47868, m.47863, m.47855, m.47853, m.47849, m.47847, m.47845, m.47837, m.47833, m.47831, m.47827, m.47823, m.47821, m.107251, m.47807, m.107243, m.107230, m.107217, m.107206, m.54998, m.107198, m.107184, m.107175, m.133411, m.107154, m…
Nerve	GO:0050804	regulation of synaptic transmission	P	3.20821e-06	5.89744e-09	20	85	760	18558	over	m.120236, m.120231, m.120201, m.26003, m.115488, m.115486, m.115485, m.115470, m.120199, m.120190, m.120188, m.120176, m.120167, m.120163, m.120155, m.120150, m.120143, m.120136, m.20807, m.69958	m.130, m.7788, m.69955, m.69950, m.14807, m.69945, m.69942, m.69938, m.69935, m.69931, m.69927, m.45697, m.64571, m.64554, m.64526, m.64508, m.14292, m.64477, m.64405, m.14192, m.33237, m.33236, m.64392, m.64380, m.2008, m.64293, m.115490, m.115487, m.115483, m.115481, m.115476, m.115474, m.115472, m.115469, m.115468, m.134557, m.67882, m.67880, m.55869, m.55866, m.55862, m.36504, m.12461, m.8644…
Nerve	GO:0019226	transmission of nerve impulse	P	3.62663e-06	6.99993e-09	50	463	730	18180	over	m.23467, m.96994, m.61614, m.112538, m.96986, m.96978, m.120236, m.120231, m.129465, m.129459, m.110325, m.18800, m.120201, m.129439, m.110306, m.129412, m.48001, m.26005, m.26003, m.115488, m.115486, m.115485, m.115470, m.81063, m.85753, m.97018, m.97010, m.85746, m.24150, m.85741, m.46752, m.120199, m.120190, m.20523, m.120188, m.79573, m.120176, m.59427, m.120167, m.120163, m.120155, m.120150,…	m.47925, m.47921, m.47917, m.47911, m.47909, m.47907, m.47905, m.47900, m.47888, m.47884, m.47879, m.47877, m.47872, m.47870, m.47868, m.47863, m.47855, m.47853, m.47849, m.47847, m.47845, m.47837, m.47833, m.47831, m.47827, m.47823, m.47821, m.47807, m.54998, m.54967, m.59784, m.59779, m.133411, m.130, m.61834, m.47507, m.80917, m.16364, m.30636, m.30635, m.30634, m.85752, m.85751, m.85748, m.85…
Nerve	GO:0035637	multicellular organismal signaling	P	4.46964e-06	9.03788e-09	50	467	730	18176	over	m.23467, m.96994, m.61614, m.112538, m.96986, m.96978, m.120236, m.120231, m.129465, m.129459, m.110325, m.18800, m.120201, m.129439, m.110306, m.129412, m.48001, m.26005, m.26003, m.115488, m.115486, m.115485, m.115470, m.81063, m.85753, m.97018, m.97010, m.85746, m.24150, m.85741, m.46752, m.120199, m.120190, m.20523, m.120188, m.79573, m.120176, m.59427, m.120167, m.120163, m.120155, m.120150,…	m.47927, m.47925, m.47921, m.47917, m.47911, m.47909, m.47907, m.47905, m.47900, m.47888, m.47884, m.47879, m.47877, m.47872, m.47870, m.47868, m.47863, m.47855, m.47853, m.47849, m.47847, m.47845, m.47837, m.47833, m.47831, m.47827, m.47823, m.47821, m.47807, m.54998, m.54967, m.59784, m.59779, m.133411, m.130, m.61834, m.47507, m.80917, m.16364, m.30636, m.30635, m.30634, m.85752, m.85751, m.85…
Nerve	GO:0031646	positive regulation of neurological system process	P	4.95798e-06	1.0481e-08	13	31	767	18612	over	m.120236, m.120231, m.120201, m.120199, m.120190, m.120188, m.120176, m.120167, m.120163, m.120155, m.120150, m.120143, m.120136	m.45697, m.64571, m.64554, m.64526, m.64508, m.64477, m.64405, m.64392, m.64380, m.64293, m.36955, m.74547, m.74545, m.74543, m.74540, m.74537, m.132730, m.118202, m.118186, m.118184, m.118146, m.118113, m.118111, m.120213, m.120206, m.120161, m.120147, m.135774, m.135581, m.84120, m.20589
Nerve	GO:0071944	cell periphery	C	5.40995e-06	1.19337e-08	145	2146	635	16497	over	m.84290, m.24578, m.55690, m.105608, m.122499, m.16837, m.27360, m.27355, m.40785, m.40781, m.16809, m.92763, m.32257, m.84229, m.127789, m.71871, m.120708, m.41399, m.106543, m.30058, m.90560, m.21248, m.112538, m.87013, m.87009, m.73576, m.113164, m.120236, m.120231, m.113158, m.113154, m.113152, m.98320, m.129465, m.123836, m.28713, m.28712, m.91600, m.129459, m.71814, m.120572, m.45597, m.986…	m.102533, m.16825, m.87199, m.87198, m.87194, m.87192, m.87187, m.87181, m.87177, m.87173, m.87168, m.87161, m.87159, m.87156, m.87151, m.87144, m.87141, m.20026, m.20023, m.20020, m.87137, m.87135, m.87132, m.20015, m.87129, m.87124, m.87122, m.121679, m.87115, m.87113, m.87110, m.87103, m.87100, m.47927, m.47925, m.47921, m.47917, m.47911, m.75112, m.35938, m.47909, m.47907, m.47905, m.47900, m…
Nerve	GO:0051969	regulation of transmission of nerve impulse	P	5.92254e-06	1.40131e-08	21	100	759	18543	over	m.120236, m.120231, m.120201, m.48001, m.26003, m.115488, m.115486, m.115485, m.115470, m.120199, m.120190, m.120188, m.120176, m.120167, m.120163, m.120155, m.120150, m.120143, m.120136, m.20807, m.69958	m.130, m.97484, m.7788, m.69955, m.69950, m.14807, m.69945, m.69942, m.69938, m.69935, m.69931, m.69927, m.45697, m.64571, m.64554, m.64526, m.64508, m.14292, m.64477, m.64405, m.14192, m.33237, m.33236, m.64392, m.64380, m.2008, m.64293, m.36955, m.115490, m.115487, m.115483, m.115481, m.115476, m.115474, m.115472, m.115469, m.115468, m.134557, m.67882, m.67880, m.55869, m.55866, m.55862, m.3650…
Nerve	GO:0005230	extracellular ligand-gated ion channel activity	F	5.92254e-06	1.41531e-08	14	39	766	18604	over	m.120236, m.120231, m.18800, m.120201, m.120199, m.120190, m.120188, m.120176, m.120167, m.120163, m.120155, m.120150, m.120143, m.120136	m.16416, m.136729, m.7788, m.131286, m.2299, m.17766, m.134557, m.12733, m.31805, m.31398, m.31397, m.8951, m.132826, m.10964, m.46753, m.120213, m.120206, m.120162, m.120161, m.120147, m.120133, m.77563, m.77562, m.15210, m.135774, m.1965, m.18803, m.99805, m.13457, m.13452, m.18254, m.13375, m.99490, m.99487, m.99479, m.99474, m.99471, m.672, m.652
Nerve	GO:0031644	regulation of neurological system process	P	6.56734e-06	1.62976e-08	21	101	759	18542	over	m.120236, m.120231, m.120201, m.48001, m.26003, m.115488, m.115486, m.115485, m.115470, m.120199, m.120190, m.120188, m.120176, m.120167, m.120163, m.120155, m.120150, m.120143, m.120136, m.20807, m.69958	m.130, m.97484, m.7788, m.69955, m.69950, m.14807, m.69945, m.69942, m.69938, m.69935, m.69931, m.69927, m.45697, m.64571, m.64554, m.64526, m.64508, m.14292, m.64477, m.64405, m.14192, m.33237, m.33236, m.64392, m.64380, m.2008, m.64293, m.36955, m.115490, m.115487, m.115483, m.115481, m.115476, m.115474, m.115472, m.115469, m.115468, m.134557, m.67882, m.67880, m.55869, m.55866, m.55862, m.3650…
Nerve	GO:0016545	male courtship behavior, veined wing vibration	P	1.76357e-05	4.70068e-08	7	4	773	18639	over	m.28713, m.28712, m.112001, m.112000, m.16727, m.26431, m.26430	m.112006, m.112002, m.48651, m.39596
Nerve	GO:0048065	male courtship behavior, veined wing extension	P	1.76357e-05	4.70068e-08	7	4	773	18639	over	m.28713, m.28712, m.112001, m.112000, m.16727, m.26431, m.26430	m.112006, m.112002, m.48651, m.39596
Nerve	GO:0031224	intrinsic to membrane	C	2.69309e-05	7.42581e-08	70	826	710	17817	over	m.97435, m.27360, m.27355, m.111909, m.13092, m.120708, m.106543, m.21248, m.82393, m.82391, m.113161, m.113160, m.93352, m.120236, m.120231, m.129465, m.28713, m.28712, m.18023, m.120572, m.18800, m.120201, m.129412, m.36741, m.112001, m.112000, m.110197, m.36726, m.46167, m.46157, m.99581, m.102777, m.105589, m.72269, m.72268, m.17095, m.58883, m.24150, m.72235, m.72234, m.16727, m.120199, m.12…	m.102533, m.20026, m.20023, m.75164, m.20020, m.20015, m.75136, m.75135, m.47927, m.35938, m.11979, m.11978, m.4770, m.4768, m.28783, m.28763, m.448, m.414, m.70210, m.16749, m.9543, m.70202, m.121557, m.121546, m.121541, m.47803, m.121539, m.121525, m.121515, m.121509, m.121504, m.121501, m.51023, m.51020, m.51017, m.51014, m.70198, m.399, m.30995, m.82126, m.82125, m.16669, m.28606, m.121497, m…
Nerve	GO:0008049	male courtship behavior	P	3.43193e-05	9.77849e-08	11	25	769	18618	over	m.105938, m.28713, m.28712, m.112001, m.112000, m.16727, m.26431, m.26430, m.55008, m.55001, m.55000	m.54998, m.105944, m.105942, m.105930, m.105926, m.105925, m.28291, m.28290, m.26938, m.136433, m.52773, m.112006, m.112002, m.134719, m.48651, m.55014, m.55009, m.55006, m.55005, m.55003, m.39596, m.116643, m.96041, m.96040, m.96034
Nerve	GO:0005509	calcium ion binding	F	4.01702e-05	1.18148e-07	24	149	756	18494	over	m.53975, m.53972, m.53971, m.53967, m.27360, m.23467, m.27355, m.21248, m.129465, m.91600, m.129459, m.71814, m.129439, m.129412, m.18693, m.91109, m.72269, m.72268, m.72235, m.72234, m.91261, m.91044, m.53982, m.53978	m.133411, m.11733, m.66829, m.66828, m.66819, m.11665, m.4455, m.9236, m.61855, m.23516, m.23513, m.23510, m.54672, m.11119, m.11116, m.7898, m.42112, m.42109, m.129482, m.129481, m.129477, m.129473, m.129469, m.129458, m.129452, m.129451, m.129445, m.129442, m.129436, m.129433, m.129430, m.129427, m.129424, m.129423, m.129417, m.129416, m.129408, m.14691, m.14682, m.7395, m.21671, m.40708, m.407…
Nerve	GO:0016020	membrane	C	4.06367e-05	1.23255e-07	247	4350	533	14293	over	m.119774, m.46536, m.97435, m.84290, m.101286, m.101284, m.23496, m.24578, m.55690, m.31646, m.105608, m.122499, m.16837, m.27371, m.65200, m.61302, m.27360, m.23467, m.104066, m.27355, m.40785, m.40781, m.57381, m.16809, m.92763, m.92762, m.32257, m.121372, m.15274, m.78235, m.84229, m.111909, m.127789, m.71871, m.79307, m.13092, m.120708, m.41399, m.106543, m.30058, m.90560, m.21248, m.112538, …	m.32061, m.102533, m.16825, m.99146, m.133697, m.32026, m.99139, m.99130, m.20026, m.20023, m.75164, m.20020, m.20015, m.121679, m.75143, m.75142, m.75140, m.75139, m.75136, m.75135, m.47927, m.47925, m.47921, m.47917, m.47911, m.63140, m.75117, m.75116, m.75112, m.35938, m.47909, m.47907, m.47905, m.47900, m.23957, m.23954, m.11979, m.11978, m.4770, m.4768, m.23938, m.4755, m.4754, m.94297, m.94…
Nerve	GO:0016021	integral to membrane	C	5.527e-05	1.72719e-07	66	778	714	17865	over	m.97435, m.111909, m.13092, m.120708, m.106543, m.21248, m.82393, m.82391, m.93352, m.120236, m.120231, m.129465, m.28713, m.28712, m.18023, m.120572, m.18800, m.120201, m.129412, m.36741, m.112001, m.112000, m.110197, m.36726, m.46167, m.46157, m.99581, m.102777, m.105589, m.72269, m.72268, m.17095, m.58883, m.24150, m.72235, m.72234, m.16727, m.120199, m.120190, m.20523, m.120188, m.120176, m.7…	m.102533, m.20026, m.20023, m.75164, m.20020, m.20015, m.75136, m.75135, m.47927, m.35938, m.11979, m.11978, m.4770, m.4768, m.28783, m.28763, m.448, m.414, m.16749, m.9543, m.47803, m.51023, m.51020, m.51017, m.51014, m.399, m.30995, m.82126, m.82125, m.16669, m.28606, m.47707, m.47705, m.47702, m.4561, m.23712, m.11736, m.11733, m.16595, m.9360, m.78796, m.78795, m.78792, m.78791, m.78790, m.78…
Nerve	GO:0060179	male mating behavior	P	5.6565e-05	1.81964e-07	11	27	769	18616	over	m.105938, m.28713, m.28712, m.112001, m.112000, m.16727, m.26431, m.26430, m.55008, m.55001, m.55000	m.54998, m.105944, m.105942, m.105930, m.105926, m.105925, m.28291, m.28290, m.26938, m.136433, m.45697, m.52773, m.112006, m.112002, m.134719, m.134557, m.48651, m.55014, m.55009, m.55006, m.55005, m.55003, m.39596, m.116643, m.96041, m.96040, m.96034
Nerve	GO:0007215	glutamate receptor signaling pathway	P	8.98987e-05	2.97459e-07	10	22	770	18621	over	m.120236, m.120231, m.18800, m.120199, m.120190, m.120188, m.120176, m.120167, m.120163, m.120155	m.11119, m.11116, m.7788, m.134557, m.132730, m.120206, m.120162, m.120161, m.120147, m.120133, m.8080, m.132083, m.135774, m.18803, m.135581, m.84120, m.99805, m.13457, m.13452, m.20589, m.18255, m.18254
Nerve	GO:0007619	courtship behavior	P	9.55136e-05	3.24817e-07	11	29	769	18614	over	m.105938, m.28713, m.28712, m.112001, m.112000, m.16727, m.26431, m.26430, m.55008, m.55001, m.55000	m.54998, m.61791, m.61790, m.61789, m.105944, m.105942, m.105930, m.105926, m.105925, m.28291, m.28290, m.26938, m.136433, m.52773, m.112006, m.112002, m.134719, m.48651, m.55014, m.55009, m.55006, m.55005, m.55003, m.39596, m.22578, m.116643, m.96041, m.96040, m.96034
Nerve	GO:0051648	vesicle localization	P	0.000122129	4.26552e-07	26	186	754	18457	over	m.96994, m.96986, m.96978, m.129465, m.129459, m.129439, m.129412, m.26003, m.115488, m.115486, m.115485, m.115470, m.85753, m.97018, m.97010, m.85746, m.85741, m.20523, m.97187, m.97174, m.97170, m.97168, m.16554, m.16553, m.16548, m.69958	m.403, m.16550, m.16549, m.16547, m.23548, m.23545, m.30636, m.30635, m.30634, m.85752, m.85751, m.85748, m.85744, m.85742, m.85740, m.61791, m.61790, m.85739, m.85737, m.85735, m.85733, m.85731, m.61789, m.85728, m.85725, m.85722, m.85721, m.85718, m.85717, m.85714, m.85712, m.85710, m.97633, m.85545, m.112670, m.112667, m.66112, m.129482, m.129481, m.129477, m.129473, m.129469, m.129458, m.1294…
Nerve	GO:0007617	mating behavior	P	0.000201942	7.23874e-07	11	32	769	18611	over	m.105938, m.28713, m.28712, m.112001, m.112000, m.16727, m.26431, m.26430, m.55008, m.55001, m.55000	m.54998, m.61791, m.61790, m.61789, m.105944, m.105942, m.105930, m.105926, m.105925, m.28291, m.28290, m.26938, m.136433, m.45697, m.52773, m.112006, m.112002, m.134719, m.134557, m.48651, m.43690, m.55014, m.55009, m.55006, m.55005, m.55003, m.39596, m.22578, m.116643, m.96041, m.96040, m.96034
Nerve	GO:0051240	positive regulation of multicellular organismal process	P	0.000209475	7.73945e-07	21	131	759	18512	over	m.55690, m.32257, m.21248, m.112538, m.38635, m.120236, m.120231, m.120201, m.65939, m.120199, m.120190, m.120188, m.28674, m.120176, m.79204, m.120167, m.120163, m.120155, m.120150, m.120143, m.120136	m.23968, m.23967, m.28683, m.66829, m.66828, m.66819, m.30846, m.59537, m.16203, m.47173, m.112543, m.42006, m.117381, m.117377, m.117373, m.136433, m.64924, m.64919, m.7461, m.52899, m.52897, m.52893, m.14544, m.112200, m.45697, m.33624, m.2327, m.131176, m.64571, m.64554, m.64526, m.64508, m.64477, m.64405, m.95592, m.95588, m.64392, m.64380, m.14090, m.57166, m.64293, m.134714, m.36955, m.7601…
Nerve	GO:0060089	molecular transducer activity	F	0.000209475	8.08633e-07	41	406	739	18237	over	m.104067, m.69418, m.112538, m.73576, m.15591, m.120236, m.120231, m.28713, m.28712, m.18800, m.120201, m.36741, m.36731, m.36726, m.46167, m.46157, m.17095, m.26326, m.120356, m.65939, m.22755, m.16727, m.120199, m.120190, m.120188, m.120176, m.79204, m.120167, m.120163, m.120155, m.120150, m.120143, m.120136, m.13745, m.25002, m.29587, m.29584, m.29582, m.29581, m.29580, m.21780	m.44003, m.4770, m.4768, m.82208, m.82204, m.82203, m.9543, m.399, m.70183, m.30936, m.54846, m.54842, m.54841, m.54840, m.54834, m.54831, m.42858, m.54829, m.54827, m.54823, m.54822, m.9360, m.30845, m.133352, m.23685, m.23684, m.23683, m.78725, m.78721, m.11604, m.4404, m.78713, m.130, m.30740, m.11596, m.35509, m.66637, m.66636, m.102011, m.73706, m.59406, m.59405, m.30560, m.73699, m.73692, m…
Nerve	GO:0004871	signal transducer activity	F	0.000209475	8.08633e-07	41	406	739	18237	over	m.104067, m.69418, m.112538, m.73576, m.15591, m.120236, m.120231, m.28713, m.28712, m.18800, m.120201, m.36741, m.36731, m.36726, m.46167, m.46157, m.17095, m.26326, m.120356, m.65939, m.22755, m.16727, m.120199, m.120190, m.120188, m.120176, m.79204, m.120167, m.120163, m.120155, m.120150, m.120143, m.120136, m.13745, m.25002, m.29587, m.29584, m.29582, m.29581, m.29580, m.21780	m.44003, m.4770, m.4768, m.82208, m.82204, m.82203, m.9543, m.399, m.70183, m.30936, m.54846, m.54842, m.54841, m.54840, m.54834, m.54831, m.42858, m.54829, m.54827, m.54823, m.54822, m.9360, m.30845, m.133352, m.23685, m.23684, m.23683, m.78725, m.78721, m.11604, m.4404, m.78713, m.130, m.30740, m.11596, m.35509, m.66637, m.66636, m.102011, m.73706, m.59406, m.59405, m.30560, m.73699, m.73692, m…
Nerve	GO:0007618	mating	P	0.000235409	9.30385e-07	11	33	769	18610	over	m.105938, m.28713, m.28712, m.112001, m.112000, m.16727, m.26431, m.26430, m.55008, m.55001, m.55000	m.54998, m.61791, m.61790, m.61789, m.105944, m.105942, m.105930, m.105926, m.105925, m.28291, m.28290, m.26938, m.136433, m.80012, m.45697, m.52773, m.112006, m.112002, m.134719, m.134557, m.48651, m.43690, m.55014, m.55009, m.55006, m.55005, m.55003, m.39596, m.22578, m.116643, m.96041, m.96040, m.96034
Nerve	GO:0033057	multicellular organismal reproductive behavior	P	0.000367795	1.5039e-06	11	35	769	18608	over	m.105938, m.28713, m.28712, m.112001, m.112000, m.16727, m.26431, m.26430, m.55008, m.55001, m.55000	m.54998, m.9327, m.61791, m.61790, m.61789, m.105944, m.105942, m.105930, m.105926, m.105925, m.28291, m.28290, m.26938, m.136433, m.45697, m.52773, m.14433, m.14428, m.112006, m.112002, m.134719, m.134557, m.48651, m.43690, m.55014, m.55009, m.55006, m.55005, m.55003, m.39596, m.116643, m.10097, m.96041, m.96040, m.96034
Nerve	GO:0005615	extracellular space	C	0.000367795	1.52121e-06	15	71	765	18572	over	m.130666, m.16809, m.15274, m.30058, m.38635, m.16124, m.125388, m.6795, m.125365, m.60910, m.34141, m.83676, m.83671, m.83669, m.21780	m.9620, m.16676, m.16673, m.133411, m.66829, m.66828, m.66819, m.16536, m.28243, m.80723, m.80719, m.80718, m.80712, m.80710, m.80709, m.80707, m.80704, m.80702, m.80700, m.80685, m.23224, m.131923, m.136778, m.92067, m.33559, m.83679, m.21375, m.48862, m.55873, m.17433, m.103000, m.81759, m.81757, m.31433, m.106648, m.3831, m.93262, m.86013, m.3620, m.3617, m.125399, m.125384, m.125352, m.125346…
Nerve	GO:0051650	establishment of vesicle localization	P	0.000509089	2.1524e-06	22	153	758	18490	over	m.96994, m.96986, m.96978, m.129465, m.129459, m.129439, m.129412, m.26003, m.115488, m.115486, m.115485, m.115470, m.85753, m.97018, m.97010, m.85746, m.85741, m.20523, m.16554, m.16553, m.16548, m.69958	m.403, m.16550, m.16549, m.16547, m.30636, m.30635, m.30634, m.85752, m.85751, m.85748, m.85744, m.85742, m.85740, m.61791, m.61790, m.85739, m.85737, m.85735, m.85733, m.85731, m.61789, m.85728, m.85725, m.85722, m.85721, m.85718, m.85717, m.85714, m.85712, m.85710, m.97633, m.85545, m.66112, m.129482, m.129481, m.129477, m.129473, m.129469, m.129458, m.129452, m.129451, m.129445, m.129442, m.12…
Nerve	GO:0047496	vesicle transport along microtubule	P	0.000546057	2.35889e-06	9	22	771	18621	over	m.96994, m.96986, m.96978, m.97018, m.97010, m.97187, m.97174, m.97170, m.97168	m.23548, m.23545, m.112670, m.112667, m.97172, m.97164, m.97160, m.97156, m.97154, m.97143, m.97139, m.97137, m.97026, m.97002, m.12378, m.12038, m.125250, m.96970, m.125227, m.77602, m.77599, m.77593
Nerve	GO:0022834	ligand-gated channel activity	F	0.000747277	3.36549e-06	16	87	764	18556	over	m.120236, m.120231, m.18800, m.120201, m.43179, m.120199, m.120190, m.120188, m.120176, m.120167, m.120163, m.120155, m.120150, m.120143, m.120136, m.39115	m.70210, m.70202, m.70198, m.9322, m.9321, m.16416, m.59432, m.59415, m.59407, m.59406, m.59405, m.59404, m.59340, m.59301, m.59206, m.59199, m.136729, m.7788, m.131286, m.64681, m.64676, m.64667, m.64664, m.64661, m.2299, m.17766, m.134557, m.12733, m.31805, m.106862, m.106857, m.31398, m.31397, m.8951, m.132826, m.43191, m.43186, m.43184, m.43181, m.43176, m.43171, m.43169, m.43151, m.43149, m.…
Nerve	GO:0015276	ligand-gated ion channel activity	F	0.000747277	3.36549e-06	16	87	764	18556	over	m.120236, m.120231, m.18800, m.120201, m.43179, m.120199, m.120190, m.120188, m.120176, m.120167, m.120163, m.120155, m.120150, m.120143, m.120136, m.39115	m.70210, m.70202, m.70198, m.9322, m.9321, m.16416, m.59432, m.59415, m.59407, m.59406, m.59405, m.59404, m.59340, m.59301, m.59206, m.59199, m.136729, m.7788, m.131286, m.64681, m.64676, m.64667, m.64664, m.64661, m.2299, m.17766, m.134557, m.12733, m.31805, m.106862, m.106857, m.31398, m.31397, m.8951, m.132826, m.43191, m.43186, m.43184, m.43181, m.43176, m.43171, m.43169, m.43151, m.43149, m.…
Nerve	GO:0044456	synapse part	C	0.000929632	4.41365e-06	30	270	750	18373	over	m.23467, m.32257, m.73576, m.120236, m.120231, m.129465, m.129459, m.18800, m.120201, m.129439, m.129412, m.26003, m.41103, m.120199, m.120190, m.20523, m.120188, m.120176, m.120167, m.10170, m.120163, m.120155, m.120150, m.120143, m.120136, m.13745, m.34141, m.55008, m.55001, m.55000	m.102533, m.47927, m.47925, m.47921, m.47917, m.47911, m.47909, m.47907, m.47905, m.47900, m.28783, m.47888, m.47884, m.47879, m.47877, m.47872, m.47870, m.47868, m.47863, m.47855, m.47853, m.47849, m.47847, m.47845, m.47837, m.47833, m.47831, m.47827, m.47823, m.47821, m.107251, m.47807, m.107243, m.107230, m.107217, m.107206, m.54998, m.107198, m.107184, m.107175, m.107154, m.107129, m.107114, …
Nerve	GO:0022803	passive transmembrane transporter activity	F	0.000929632	4.4431e-06	34	329	746	18314	over	m.22834, m.84229, m.120708, m.120236, m.120231, m.120227, m.120572, m.18800, m.120201, m.49457, m.99581, m.43179, m.105872, m.46752, m.120199, m.120190, m.120188, m.120176, m.65418, m.65415, m.39636, m.120167, m.120163, m.50093, m.50090, m.120155, m.120150, m.120143, m.120136, m.20017, m.56473, m.26431, m.26430, m.39115	m.16825, m.20026, m.20023, m.20020, m.20015, m.11979, m.11978, m.11976, m.11974, m.28763, m.70210, m.70202, m.54985, m.54981, m.54978, m.54975, m.70198, m.59771, m.59769, m.11733, m.78838, m.78830, m.78819, m.9322, m.9321, m.30758, m.30757, m.16416, m.59447, m.59440, m.59432, m.59425, m.59415, m.59414, m.59407, m.59406, m.59405, m.59404, m.4225, m.105871, m.105870, m.59340, m.105869, m.35365, m.5…
Nerve	GO:0015267	channel activity	F	0.000929632	4.4431e-06	34	329	746	18314	over	m.22834, m.84229, m.120708, m.120236, m.120231, m.120227, m.120572, m.18800, m.120201, m.49457, m.99581, m.43179, m.105872, m.46752, m.120199, m.120190, m.120188, m.120176, m.65418, m.65415, m.39636, m.120167, m.120163, m.50093, m.50090, m.120155, m.120150, m.120143, m.120136, m.20017, m.56473, m.26431, m.26430, m.39115	m.16825, m.20026, m.20023, m.20020, m.20015, m.11979, m.11978, m.11976, m.11974, m.28763, m.70210, m.70202, m.54985, m.54981, m.54978, m.54975, m.70198, m.59771, m.59769, m.11733, m.78838, m.78830, m.78819, m.9322, m.9321, m.30758, m.30757, m.16416, m.59447, m.59440, m.59432, m.59425, m.59415, m.59414, m.59407, m.59406, m.59405, m.59404, m.4225, m.105871, m.105870, m.59340, m.105869, m.35365, m.5…
Nerve	GO:0051239	regulation of multicellular organismal process	P	0.00104722	5.10135e-06	78	1082	702	17561	over	m.55690, m.105608, m.122499, m.16809, m.32257, m.69418, m.61614, m.106543, m.21248, m.112538, m.43553, m.38635, m.73576, m.25128, m.25126, m.120236, m.120231, m.91600, m.71814, m.120201, m.30339, m.30337, m.30334, m.91918, m.35660, m.48001, m.91109, m.38461, m.16124, m.26003, m.115488, m.115486, m.115485, m.115470, m.34857, m.81063, m.17517, m.133060, m.120356, m.23866, m.65939, m.91261, m.37965,…	m.20070, m.20067, m.20061, m.20023, m.20020, m.20015, m.47927, m.121652, m.121651, m.121650, m.121646, m.23968, m.121645, m.23967, m.121633, m.4770, m.4768, m.4760, m.4758, m.28763, m.9588, m.63025, m.4668, m.51007, m.54998, m.28683, m.42950, m.9496, m.16617, m.16613, m.133411, m.11733, m.298, m.297, m.66829, m.66828, m.94027, m.94025, m.94023, m.66819, m.94019, m.94016, m.94014, m.94011, m.94010…
Nerve	GO:0018298	protein-chromophore linkage	P	0.0010518	5.22031e-06	5	3	775	18640	over	m.17095, m.29587, m.29584, m.29581, m.29580	m.102011, m.29585, m.44086
Nerve	GO:0022838	substrate-specific channel activity	F	0.00118585	6.00641e-06	33	319	747	18324	over	m.22834, m.120708, m.120236, m.120231, m.120227, m.120572, m.18800, m.120201, m.49457, m.99581, m.43179, m.105872, m.46752, m.120199, m.120190, m.120188, m.120176, m.65418, m.65415, m.39636, m.120167, m.120163, m.50093, m.50090, m.120155, m.120150, m.120143, m.120136, m.20017, m.56473, m.26431, m.26430, m.39115	m.20026, m.20023, m.20020, m.20015, m.11979, m.11978, m.11976, m.11974, m.28763, m.70210, m.70202, m.54985, m.54981, m.54978, m.54975, m.70198, m.59771, m.59769, m.11733, m.78838, m.78830, m.78819, m.9322, m.9321, m.16416, m.59447, m.59440, m.59432, m.59425, m.59415, m.59414, m.59407, m.59406, m.59405, m.59404, m.4225, m.105871, m.105870, m.59340, m.105869, m.35365, m.59301, m.105829, m.59288, m.…
Nerve	GO:0048489	synaptic vesicle transport	P	0.00118585	6.31133e-06	19	127	761	18516	over	m.96994, m.96986, m.96978, m.129465, m.129459, m.129439, m.129412, m.26003, m.115488, m.115486, m.115485, m.115470, m.85753, m.97018, m.97010, m.85746, m.85741, m.20523, m.69958	m.30636, m.30635, m.30634, m.85752, m.85751, m.85748, m.85744, m.85742, m.85740, m.61791, m.61790, m.85739, m.85737, m.85735, m.85733, m.85731, m.61789, m.85728, m.85725, m.85722, m.85721, m.85718, m.85717, m.85714, m.85712, m.85710, m.97633, m.85545, m.66112, m.129482, m.129481, m.129477, m.129473, m.129469, m.129458, m.129452, m.129451, m.129445, m.129442, m.129436, m.129433, m.129430, m.129427…
Nerve	GO:0097480	establishment of synaptic vesicle localization	P	0.00118585	6.31133e-06	19	127	761	18516	over	m.96994, m.96986, m.96978, m.129465, m.129459, m.129439, m.129412, m.26003, m.115488, m.115486, m.115485, m.115470, m.85753, m.97018, m.97010, m.85746, m.85741, m.20523, m.69958	m.30636, m.30635, m.30634, m.85752, m.85751, m.85748, m.85744, m.85742, m.85740, m.61791, m.61790, m.85739, m.85737, m.85735, m.85733, m.85731, m.61789, m.85728, m.85725, m.85722, m.85721, m.85718, m.85717, m.85714, m.85712, m.85710, m.97633, m.85545, m.66112, m.129482, m.129481, m.129477, m.129473, m.129469, m.129458, m.129452, m.129451, m.129445, m.129442, m.129436, m.129433, m.129430, m.129427…
Nerve	GO:0005215	transporter activity	F	0.00118585	6.32161e-06	73	997	707	17646	over	m.97435, m.101286, m.101284, m.22834, m.27360, m.27355, m.40781, m.84229, m.111909, m.127789, m.120708, m.112538, m.44997, m.82393, m.82391, m.120236, m.120231, m.120227, m.65385, m.120572, m.45597, m.18800, m.120201, m.49457, m.67042, m.125388, m.99581, m.6795, m.86866, m.102777, m.125365, m.58883, m.122080, m.45006, m.43179, m.105872, m.4083, m.46752, m.117462, m.76789, m.120199, m.120190, m.12…	m.32061, m.16825, m.20026, m.20023, m.20020, m.20015, m.11979, m.11978, m.11976, m.11974, m.11926, m.28763, m.448, m.70210, m.70202, m.9509, m.121557, m.121553, m.121546, m.121543, m.121541, m.47803, m.121539, m.121538, m.121531, m.121525, m.121522, m.121517, m.121515, m.121509, m.121504, m.121501, m.54985, m.54981, m.54978, m.54975, m.70198, m.28683, m.16669, m.28607, m.28606, m.59771, m.47798, …
Nerve	GO:0044703	multi-organism reproductive process	P	0.00125334	6.7966e-06	14	71	766	18572	over	m.105938, m.28713, m.28712, m.112001, m.112000, m.17517, m.65939, m.70042, m.16727, m.26431, m.26430, m.55008, m.55001, m.55000	m.20070, m.20067, m.20061, m.54998, m.70056, m.70031, m.70027, m.70014, m.70006, m.186, m.85754, m.61791, m.61790, m.61789, m.105944, m.105942, m.105930, m.105926, m.105925, m.28291, m.28290, m.26938, m.69999, m.69994, m.112506, m.136433, m.69770, m.69766, m.69764, m.80012, m.45697, m.131358, m.52773, m.112006, m.112002, m.134719, m.103563, m.134557, m.48651, m.43690, m.106845, m.106840, m.55014,…
Nerve	GO:0072384	organelle transport along microtubule	P	0.00129673	7.15109e-06	9	26	771	18617	over	m.96994, m.96986, m.96978, m.97018, m.97010, m.97187, m.97174, m.97170, m.97168	m.23548, m.23545, m.85545, m.85387, m.112670, m.112667, m.97172, m.97164, m.97160, m.97156, m.97154, m.97143, m.97139, m.97137, m.97026, m.97002, m.12378, m.12349, m.12038, m.125250, m.96970, m.125227, m.77602, m.77599, m.77593, m.56865
Nerve	GO:2000241	regulation of reproductive process	P	0.00143571	8.04949e-06	11	43	769	18600	over	m.55690, m.122499, m.30339, m.30337, m.30334, m.122374, m.20523, m.20017, m.55008, m.55001, m.55000	m.20023, m.20020, m.20015, m.54998, m.11733, m.61791, m.61790, m.61789, m.28291, m.28290, m.30338, m.30332, m.30330, m.14722, m.14457, m.103594, m.103591, m.122482, m.122469, m.122457, m.122429, m.122416, m.122388, m.122359, m.122340, m.122310, m.55706, m.122297, m.122267, m.122253, m.55697, m.55694, m.55688, m.103000, m.55014, m.55009, m.55006, m.55005, m.55003, m.3749, m.13679, m.20521, m.20141
Nerve	GO:0097479	synaptic vesicle localization	P	0.00149415	8.51447e-06	19	130	761	18513	over	m.96994, m.96986, m.96978, m.129465, m.129459, m.129439, m.129412, m.26003, m.115488, m.115486, m.115485, m.115470, m.85753, m.97018, m.97010, m.85746, m.85741, m.20523, m.69958	m.30636, m.30635, m.30634, m.85752, m.85751, m.85748, m.85744, m.85742, m.85740, m.61791, m.61790, m.85739, m.85737, m.85735, m.85733, m.85731, m.61789, m.85728, m.85725, m.85722, m.85721, m.85718, m.85717, m.85714, m.85712, m.85710, m.97633, m.85545, m.66112, m.129482, m.129481, m.129477, m.129473, m.129469, m.129458, m.129452, m.129451, m.129445, m.129442, m.129436, m.129433, m.129430, m.129427…
Nerve	GO:0022892	substrate-specific transporter activity	F	0.0015271	8.95672e-06	62	809	718	17834	over	m.101286, m.101284, m.22834, m.27360, m.27355, m.120708, m.82393, m.82391, m.120236, m.120231, m.120227, m.65385, m.120572, m.45597, m.18800, m.120201, m.49457, m.67042, m.125388, m.99581, m.6795, m.86866, m.102777, m.125365, m.122080, m.43179, m.105872, m.46752, m.117462, m.76789, m.120199, m.120190, m.120188, m.28674, m.120176, m.65418, m.57253, m.65415, m.39636, m.120167, m.120163, m.57248, m.…	m.32061, m.20026, m.20023, m.20020, m.20015, m.11979, m.11978, m.11976, m.11974, m.28763, m.448, m.70210, m.70202, m.9509, m.121557, m.121546, m.121541, m.47803, m.121539, m.121538, m.121525, m.121522, m.121515, m.121509, m.121504, m.121501, m.54985, m.54981, m.54978, m.54975, m.70198, m.28683, m.28606, m.59771, m.47798, m.47792, m.59769, m.47785, m.47779, m.47771, m.47764, m.121497, m.121494, m.…
Nerve	GO:0044706	multi-multicellular organism process	P	0.0015271	8.98294e-06	14	73	766	18570	over	m.105938, m.28713, m.28712, m.112001, m.112000, m.17517, m.65939, m.70042, m.16727, m.26431, m.26430, m.55008, m.55001, m.55000	m.20070, m.20067, m.20061, m.54998, m.70056, m.70031, m.70027, m.70014, m.70006, m.9327, m.186, m.85754, m.61791, m.61790, m.61789, m.105944, m.105942, m.105930, m.105926, m.105925, m.28291, m.28290, m.26938, m.69999, m.69994, m.112506, m.136433, m.69770, m.69766, m.69764, m.45697, m.131358, m.52773, m.14433, m.14428, m.112006, m.112002, m.134719, m.103563, m.134557, m.48651, m.43690, m.106845, m…
Nerve	GO:0005344	oxygen transporter activity	F	0.00202915	1.24957e-05	4	1	776	18642	over	m.6795, m.83676, m.83671, m.83669	m.83679
Nerve	GO:0015671	oxygen transport	P	0.00202915	1.24957e-05	4	1	776	18642	over	m.6795, m.83676, m.83671, m.83669	m.83679
Nerve	GO:0015669	gas transport	P	0.00202915	1.24957e-05	4	1	776	18642	over	m.6795, m.83676, m.83671, m.83669	m.83679
Nerve	GO:0005216	ion channel activity	F	0.00220895	1.38059e-05	32	318	748	18325	over	m.22834, m.120708, m.120236, m.120231, m.120227, m.120572, m.18800, m.120201, m.49457, m.43179, m.105872, m.46752, m.120199, m.120190, m.120188, m.120176, m.65418, m.65415, m.39636, m.120167, m.120163, m.50093, m.50090, m.120155, m.120150, m.120143, m.120136, m.20017, m.56473, m.26431, m.26430, m.39115	m.20026, m.20023, m.20020, m.20015, m.11979, m.11978, m.11976, m.11974, m.28763, m.70210, m.70202, m.54985, m.54981, m.54978, m.54975, m.70198, m.59771, m.59769, m.11733, m.78838, m.78830, m.78819, m.9322, m.9321, m.16416, m.59447, m.59440, m.59432, m.59425, m.59415, m.59414, m.59407, m.59406, m.59405, m.59404, m.4225, m.105871, m.105870, m.59340, m.105869, m.35365, m.59301, m.105829, m.59288, m.…
Nerve	GO:0031226	intrinsic to plasma membrane	C	0.00221373	1.40393e-05	27	244	753	18399	over	m.27360, m.27355, m.21248, m.120236, m.120231, m.28713, m.28712, m.18800, m.120201, m.112001, m.112000, m.16727, m.120199, m.120190, m.120188, m.120176, m.79204, m.120167, m.120163, m.120155, m.120150, m.120143, m.120136, m.56473, m.26431, m.26430, m.21780	m.102533, m.47927, m.11979, m.11978, m.4770, m.4768, m.28783, m.28763, m.414, m.70210, m.16749, m.70202, m.47803, m.70198, m.399, m.47707, m.47705, m.47702, m.4547, m.28499, m.28496, m.28494, m.28492, m.28490, m.28488, m.28486, m.130, m.105997, m.105995, m.105989, m.105983, m.28291, m.28290, m.42551, m.42540, m.59384, m.59382, m.78401, m.78388, m.131958, m.47019, m.47013, m.11001, m.97221, m.9722…
Nerve	GO:0007154	cell communication	P	0.0024446	1.57281e-05	174	3052	606	15591	over	m.24578, m.55690, m.120769, m.122499, m.16837, m.23467, m.104067, m.73715, m.16809, m.92763, m.92762, m.119711, m.74698, m.74695, m.84229, m.71871, m.69418, m.13092, m.96994, m.61614, m.21248, m.112538, m.96986, m.96978, m.63322, m.32202, m.73576, m.15591, m.89882, m.120236, m.120231, m.129465, m.123836, m.28713, m.28712, m.91600, m.129459, m.110325, m.30366, m.18800, m.120201, m.54399, m.129439,…	m.56007, m.102533, m.20070, m.20067, m.20061, m.99146, m.44003, m.47992, m.47990, m.99139, m.47985, m.47982, m.99130, m.32014, m.20026, m.63187, m.63183, m.75143, m.75142, m.75140, m.75139, m.47927, m.47925, m.47921, m.47917, m.47911, m.63141, m.23968, m.23967, m.75112, m.47909, m.47907, m.63138, m.47905, m.63136, m.47900, m.4770, m.4768, m.4760, m.35908, m.35907, m.35906, m.4758, m.94297, m.9429…
Nerve	GO:0051640	organelle localization	P	0.00262406	1.71239e-05	27	247	753	18396	over	m.96994, m.96986, m.96978, m.129465, m.129459, m.129439, m.129412, m.26003, m.115488, m.115486, m.115485, m.115470, m.85753, m.97018, m.97010, m.85746, m.85741, m.20523, m.97187, m.97174, m.97170, m.97168, m.16554, m.16553, m.16548, m.24703, m.69958	m.403, m.16550, m.16549, m.16547, m.23548, m.23545, m.30636, m.30635, m.30634, m.85752, m.85751, m.85748, m.85744, m.85742, m.85740, m.61791, m.61790, m.85739, m.85737, m.85735, m.85733, m.85731, m.61789, m.85728, m.85725, m.85722, m.85721, m.85718, m.85717, m.85714, m.85712, m.85710, m.97633, m.61602, m.85545, m.85387, m.112670, m.112667, m.66112, m.129482, m.129481, m.129477, m.129473, m.129469…
Nerve	GO:0044425	membrane part	C	0.00333947	2.20994e-05	113	1812	667	16831	over	m.97435, m.122499, m.27360, m.27355, m.16809, m.92763, m.32257, m.121372, m.84229, m.111909, m.13092, m.120708, m.41399, m.106543, m.30058, m.21248, m.112538, m.82393, m.82391, m.113161, m.113160, m.93352, m.120236, m.120231, m.129465, m.129462, m.28713, m.28712, m.18023, m.91600, m.129459, m.120572, m.45597, m.18800, m.120201, m.129439, m.13373, m.98648, m.129412, m.60362, m.35660, m.129409, m.3…	m.102533, m.16825, m.99146, m.32026, m.99139, m.99130, m.20026, m.20023, m.75164, m.20020, m.20015, m.121679, m.75136, m.75135, m.47927, m.47925, m.47921, m.47917, m.47911, m.35938, m.47909, m.47907, m.47905, m.47900, m.11979, m.11978, m.4770, m.4768, m.28783, m.28763, m.70251, m.70248, m.70246, m.448, m.70245, m.70244, m.70242, m.414, m.70210, m.16749, m.9543, m.70202, m.403, m.9540, m.47888, m.…
Nerve	GO:0032501	multicellular organismal process	P	0.00431145	2.89279e-05	224	4166	556	14477	over	m.114790, m.100999, m.100634, m.55690, m.31646, m.105608, m.100622, m.119751, m.122499, m.27371, m.33000, m.27360, m.23467, m.119739, m.73715, m.27355, m.105938, m.43597, m.16809, m.92763, m.92762, m.32257, m.94123, m.84229, m.84228, m.42485, m.69418, m.13092, m.96994, m.61614, m.106543, m.21248, m.112538, m.96986, m.43553, m.10261, m.30047, m.38635, m.96978, m.10259, m.65059, m.63322, m.32202, m…	m.56008, m.56003, m.20070, m.34, m.16812, m.20069, m.20067, m.20066, m.20065, m.20063, m.20061, m.99146, m.99145, m.15, m.32021, m.32020, m.99139, m.99130, m.32018, m.32017, m.32014, m.32012, m.32011, m.32008, m.32006, m.32003, m.32002, m.32001, m.32000, m.20026, m.20023, m.75164, m.20020, m.63187, m.63183, m.20015, m.75143, m.75142, m.75140, m.75139, m.47927, m.47925, m.47921, m.121652, m.121651…
Nerve	GO:0051656	establishment of organelle localization	P	0.00432519	3.00734e-05	23	198	757	18445	over	m.96994, m.96986, m.96978, m.129465, m.129459, m.129439, m.129412, m.26003, m.115488, m.115486, m.115485, m.115470, m.85753, m.97018, m.97010, m.85746, m.85741, m.20523, m.16554, m.16553, m.16548, m.24703, m.69958	m.403, m.16550, m.16549, m.16547, m.30636, m.30635, m.30634, m.85752, m.85751, m.85748, m.85744, m.85742, m.85740, m.61791, m.61790, m.85739, m.85737, m.85735, m.85733, m.85731, m.61789, m.85728, m.85725, m.85722, m.85721, m.85718, m.85717, m.85714, m.85712, m.85710, m.97633, m.85545, m.85387, m.66112, m.129482, m.129481, m.129477, m.129473, m.129469, m.129458, m.129452, m.129451, m.129445, m.129…
Nerve	GO:0044700	single organism signaling	P	0.00432519	3.02127e-05	170	3004	610	15639	over	m.24578, m.55690, m.122499, m.16837, m.23467, m.104067, m.73715, m.16809, m.92763, m.92762, m.119711, m.74698, m.74695, m.71871, m.69418, m.13092, m.96994, m.61614, m.106543, m.21248, m.112538, m.96986, m.96978, m.63322, m.32202, m.73576, m.15591, m.89882, m.120236, m.120231, m.129465, m.123836, m.28713, m.28712, m.91600, m.129459, m.110325, m.18800, m.120201, m.54399, m.129439, m.110306, m.95830…	m.56007, m.102533, m.20070, m.20067, m.20061, m.99146, m.44003, m.47992, m.47990, m.99139, m.47985, m.47982, m.99130, m.32014, m.20026, m.63187, m.63183, m.75143, m.75142, m.75140, m.75139, m.47927, m.47925, m.47921, m.47917, m.47911, m.63141, m.23968, m.23967, m.75112, m.47909, m.47907, m.63138, m.47905, m.63136, m.47900, m.4770, m.4768, m.4760, m.35908, m.35907, m.35906, m.4758, m.94297, m.9429…
Nerve	GO:0023052	signaling	P	0.00432519	3.02127e-05	170	3004	610	15639	over	m.24578, m.55690, m.122499, m.16837, m.23467, m.104067, m.73715, m.16809, m.92763, m.92762, m.119711, m.74698, m.74695, m.71871, m.69418, m.13092, m.96994, m.61614, m.106543, m.21248, m.112538, m.96986, m.96978, m.63322, m.32202, m.73576, m.15591, m.89882, m.120236, m.120231, m.129465, m.123836, m.28713, m.28712, m.91600, m.129459, m.110325, m.18800, m.120201, m.54399, m.129439, m.110306, m.95830…	m.56007, m.102533, m.20070, m.20067, m.20061, m.99146, m.44003, m.47992, m.47990, m.99139, m.47985, m.47982, m.99130, m.32014, m.20026, m.63187, m.63183, m.75143, m.75142, m.75140, m.75139, m.47927, m.47925, m.47921, m.47917, m.47911, m.63141, m.23968, m.23967, m.75112, m.47909, m.47907, m.63138, m.47905, m.63136, m.47900, m.4770, m.4768, m.4760, m.35908, m.35907, m.35906, m.4758, m.94297, m.9429…
Nerve	GO:0005887	integral to plasma membrane	C	0.006913	4.89247e-05	25	234	755	18409	over	m.21248, m.120236, m.120231, m.28713, m.28712, m.18800, m.120201, m.112001, m.112000, m.16727, m.120199, m.120190, m.120188, m.120176, m.79204, m.120167, m.120163, m.120155, m.120150, m.120143, m.120136, m.56473, m.26431, m.26430, m.21780	m.102533, m.47927, m.11979, m.11978, m.4770, m.4768, m.28783, m.28763, m.414, m.16749, m.47803, m.399, m.47707, m.47705, m.47702, m.28499, m.28496, m.28494, m.28492, m.28490, m.28488, m.28486, m.130, m.105997, m.105995, m.105989, m.105983, m.28291, m.28290, m.42551, m.42540, m.59384, m.59382, m.78401, m.78388, m.131958, m.47019, m.47013, m.11001, m.97221, m.97220, m.97218, m.19606, m.69770, m.697…
Nerve	GO:0005525	GTP binding	F	0.00733508	5.25861e-05	26	250	754	18393	over	m.16837, m.93352, m.71814, m.50499, m.83416, m.50478, m.50463, m.36741, m.50457, m.36731, m.36726, m.26326, m.100874, m.63735, m.63734, m.63733, m.50515, m.50510, m.50503, m.50501, m.16554, m.16553, m.16548, m.63531, m.63529, m.99626	m.75143, m.75142, m.75140, m.75139, m.28789, m.28788, m.70264, m.63033, m.63032, m.42963, m.16552, m.16551, m.16550, m.16549, m.16547, m.23685, m.23684, m.23683, m.4489, m.4433, m.11604, m.133221, m.35504, m.54685, m.11502, m.4204, m.100899, m.100895, m.100891, m.100888, m.100885, m.100878, m.100871, m.100867, m.100863, m.100860, m.16068, m.131947, m.61402, m.61398, m.61395, m.61392, m.19854, m.3…
Nerve	GO:0008233	peptidase activity	F	0.00774216	5.62161e-05	34	376	746	18267	over	m.8531, m.15274, m.106543, m.30058, m.29837, m.29835, m.77100, m.7262, m.82354, m.16639, m.95049, m.95047, m.95045, m.82333, m.90856, m.90853, m.31780, m.90849, m.90847, m.30339, m.30337, m.30334, m.24689, m.52925, m.89174, m.59132, m.60910, m.21194, m.21190, m.21980, m.21600, m.18740, m.82277, m.24703	m.20087, m.75152, m.75150, m.121672, m.121671, m.35938, m.82294, m.82288, m.82282, m.82276, m.82270, m.82269, m.82262, m.82255, m.82250, m.82248, m.82247, m.82240, m.82234, m.82230, m.82229, m.82227, m.82225, m.35839, m.70162, m.28614, m.16635, m.16632, m.47729, m.47727, m.47725, m.47723, m.30852, m.9358, m.73954, m.47682, m.35683, m.42786, m.42780, m.9270, m.80986, m.80984, m.80983, m.80982, m.8…
Nerve	GO:0004930	G-protein coupled receptor activity	F	0.00792421	5.82662e-05	11	55	769	18588	over	m.28713, m.28712, m.17095, m.16727, m.13745, m.25002, m.29587, m.29584, m.29581, m.29580, m.21780	m.399, m.30936, m.9360, m.133352, m.130, m.30138, m.30133, m.136404, m.2667, m.14493, m.134717, m.29808, m.29806, m.29804, m.29802, m.115327, m.115318, m.115307, m.29585, m.101816, m.106656, m.106648, m.132829, m.15840, m.10953, m.39775, m.39773, m.39771, m.39769, m.132571, m.137100, m.27425, m.8082, m.8080, m.132083, m.116712, m.116710, m.116708, m.116706, m.116704, m.116702, m.22265, m.10205, m…
Nerve	GO:0007192	adenylate cyclase-activating serotonin receptor signaling pathway	P	0.0085614	6.45253e-05	3	0	777	18643	over	m.28713, m.28712, m.16727
Nerve	GO:0016546	male courtship behavior, proboscis-mediated licking	P	0.0085614	6.45253e-05	3	0	777	18643	over	m.28713, m.28712, m.16727
Nerve	GO:0044765	single-organism transport	P	0.0106072	8.09189e-05	142	2470	638	16173	over	m.97435, m.101286, m.101284, m.24578, m.22834, m.46875, m.27371, m.27360, m.23467, m.27355, m.4964, m.16809, m.92762, m.54565, m.100941, m.121372, m.54555, m.84229, m.84228, m.111909, m.127789, m.120708, m.96994, m.54538, m.112538, m.96986, m.44997, m.82393, m.87013, m.82391, m.38635, m.96978, m.39718, m.87009, m.48085, m.73576, m.60868, m.39707, m.129465, m.91600, m.129459, m.71814, m.120572, m.…	m.32061, m.114507, m.16825, m.87199, m.87198, m.87194, m.87192, m.87187, m.87184, m.87181, m.87177, m.87174, m.87173, m.87168, m.87165, m.87161, m.87159, m.87156, m.87151, m.87145, m.87144, m.87141, m.20026, m.20023, m.20020, m.87137, m.87135, m.87132, m.20015, m.87129, m.87124, m.87122, m.75143, m.75142, m.75140, m.87115, m.87113, m.87110, m.75139, m.87103, m.87100, m.47927, m.47925, m.47921, m.…
Nerve	GO:0017080	sodium channel regulator activity	F	0.0106181	8.19776e-05	4	3	776	18640	over	m.112001, m.112000, m.26431, m.26430	m.112006, m.112002, m.70492
Nerve	GO:0044459	plasma membrane part	C	0.0109945	8.58945e-05	57	786	723	17857	over	m.122499, m.27360, m.27355, m.92763, m.32257, m.84229, m.41399, m.106543, m.30058, m.21248, m.112538, m.120236, m.120231, m.129465, m.28713, m.28712, m.91600, m.18800, m.120201, m.98648, m.129412, m.35660, m.112001, m.112000, m.91109, m.125388, m.99581, m.76611, m.125365, m.49283, m.58883, m.91261, m.16727, m.122374, m.120199, m.120190, m.120188, m.28674, m.120176, m.65418, m.79204, m.120167, m.1…	m.102533, m.16825, m.20026, m.20023, m.20020, m.20015, m.121679, m.47927, m.47925, m.47921, m.47917, m.47911, m.47909, m.47907, m.47905, m.47900, m.11979, m.11978, m.4770, m.4768, m.28783, m.28763, m.414, m.70210, m.16749, m.70202, m.403, m.9540, m.47888, m.47884, m.47879, m.47877, m.47872, m.47870, m.47868, m.47863, m.47855, m.47853, m.47849, m.47847, m.47845, m.47837, m.47833, m.47831, m.47827,…
Nerve	GO:0016192	vesicle-mediated transport	P	0.0117247	9.26772e-05	68	993	712	17650	over	m.46536, m.24578, m.23467, m.16809, m.92762, m.121372, m.48567, m.84228, m.71871, m.96994, m.112538, m.96986, m.87013, m.96978, m.39718, m.87009, m.73576, m.39707, m.117846, m.129465, m.91600, m.129459, m.71814, m.129439, m.129412, m.89806, m.91109, m.21039, m.125388, m.26003, m.115488, m.115486, m.115485, m.76611, m.105589, m.46496, m.87148, m.115470, m.125365, m.89662, m.58897, m.89651, m.85753…	m.32061, m.87199, m.87198, m.87194, m.87192, m.87187, m.87181, m.87177, m.87173, m.87168, m.87161, m.87159, m.87156, m.87151, m.87144, m.87141, m.20023, m.20020, m.87137, m.87135, m.87132, m.20015, m.87129, m.87124, m.87122, m.75143, m.75142, m.75140, m.87115, m.87113, m.87110, m.75139, m.87103, m.87100, m.47925, m.47921, m.47917, m.47911, m.47909, m.47907, m.47905, m.47900, m.28789, m.28788, m.2…
Nerve	GO:0006814	sodium ion transport	P	0.0132208	0.000106421	9	39	771	18604	over	m.112001, m.112000, m.65418, m.57253, m.65415, m.57248, m.26431, m.26430, m.39115	m.11736, m.78838, m.78830, m.78819, m.105905, m.42547, m.42543, m.42530, m.105898, m.19855, m.64812, m.64798, m.64782, m.112006, m.112002, m.7114, m.19075, m.122607, m.122606, m.36190, m.36176, m.36174, m.46992, m.46982, m.46980, m.46971, m.46966, m.46962, m.58515, m.58484, m.58464, m.65424, m.65423, m.65421, m.65420, m.65417, m.39117, m.6568, m.94980
Nerve	GO:0022891	substrate-specific transmembrane transporter activity	F	0.0132208	0.000106933	53	720	727	17923	over	m.101286, m.101284, m.22834, m.27360, m.27355, m.120708, m.82393, m.82391, m.120236, m.120231, m.120227, m.65385, m.120572, m.45597, m.18800, m.120201, m.49457, m.67042, m.99581, m.86866, m.102777, m.43179, m.105872, m.46752, m.117462, m.76789, m.120199, m.120190, m.120188, m.120176, m.65418, m.57253, m.65415, m.39636, m.120167, m.120163, m.57248, m.50093, m.50090, m.120155, m.120150, m.120143, m…	m.20026, m.20023, m.20020, m.20015, m.11979, m.11978, m.11976, m.11974, m.28763, m.448, m.70210, m.70202, m.121557, m.121546, m.121541, m.47803, m.121539, m.121538, m.121525, m.121522, m.121515, m.121509, m.121504, m.121501, m.54985, m.54981, m.54978, m.54975, m.70198, m.28606, m.59771, m.47798, m.47792, m.59769, m.47785, m.47779, m.47771, m.47764, m.121497, m.121494, m.121491, m.121485, m.121471…
Nerve	GO:0015075	ion transmembrane transporter activity	F	0.0135516	0.000110854	52	703	728	17940	over	m.101286, m.101284, m.22834, m.27360, m.27355, m.120708, m.82393, m.82391, m.120236, m.120231, m.120227, m.65385, m.120572, m.45597, m.18800, m.120201, m.49457, m.67042, m.86866, m.102777, m.43179, m.105872, m.46752, m.117462, m.76789, m.120199, m.120190, m.120188, m.120176, m.65418, m.57253, m.65415, m.39636, m.120167, m.120163, m.57248, m.50093, m.50090, m.120155, m.120150, m.120143, m.75991, m…	m.20026, m.20023, m.20020, m.20015, m.11979, m.11978, m.11976, m.11974, m.28763, m.448, m.70210, m.70202, m.121557, m.121546, m.121541, m.47803, m.121539, m.121538, m.121525, m.121522, m.121515, m.121509, m.121504, m.121501, m.54985, m.54981, m.54978, m.54975, m.70198, m.28606, m.59771, m.47798, m.47792, m.59769, m.47785, m.47779, m.47771, m.47764, m.121497, m.121494, m.121491, m.121485, m.121471…
Nerve	GO:0022857	transmembrane transporter activity	F	0.014879	0.00012308	60	853	720	17790	over	m.97435, m.101286, m.101284, m.22834, m.27360, m.27355, m.84229, m.111909, m.127789, m.120708, m.44997, m.82393, m.82391, m.120236, m.120231, m.120227, m.65385, m.120572, m.45597, m.18800, m.120201, m.49457, m.67042, m.99581, m.86866, m.102777, m.45006, m.43179, m.105872, m.46752, m.117462, m.76789, m.120199, m.120190, m.120188, m.120176, m.65418, m.57253, m.65415, m.39636, m.120167, m.120163, m.…	m.16825, m.20026, m.20023, m.20020, m.20015, m.11979, m.11978, m.11976, m.11974, m.28763, m.448, m.70210, m.70202, m.121557, m.121553, m.121546, m.121543, m.121541, m.47803, m.121539, m.121538, m.121531, m.121525, m.121522, m.121517, m.121515, m.121509, m.121504, m.121501, m.54985, m.54981, m.54978, m.54975, m.70198, m.16669, m.28607, m.28606, m.59771, m.47798, m.47792, m.59769, m.47785, m.47779,…
Nerve	GO:0097458	neuron part	C	0.0162003	0.000135499	51	691	729	17952	over	m.91368, m.31646, m.122499, m.41097, m.23467, m.105938, m.92763, m.92762, m.32257, m.121372, m.90560, m.112538, m.73576, m.25128, m.25126, m.120236, m.120231, m.123836, m.120201, m.91108, m.38461, m.26003, m.41103, m.91260, m.91599, m.122374, m.120199, m.120190, m.120188, m.89905, m.120176, m.120167, m.120163, m.120155, m.120150, m.91531, m.91530, m.120143, m.56144, m.120136, m.13745, m.56120, m.…	m.56008, m.102533, m.56003, m.47925, m.47921, m.47917, m.47911, m.47909, m.47907, m.47905, m.47900, m.47888, m.47884, m.47879, m.47877, m.47872, m.47870, m.47868, m.47863, m.47855, m.47853, m.47849, m.47847, m.47845, m.47837, m.47833, m.47831, m.47827, m.47823, m.47821, m.107251, m.47807, m.107243, m.107230, m.107217, m.107206, m.54998, m.16676, m.16673, m.35798, m.107198, m.107184, m.107175, m.1…
Nerve	GO:0019098	reproductive behavior	P	0.0170327	0.000144027	12	73	768	18570	over	m.105938, m.28713, m.28712, m.112001, m.112000, m.67042, m.16727, m.26431, m.26430, m.55008, m.55001, m.55000	m.54998, m.9327, m.61791, m.61790, m.61789, m.133156, m.105944, m.105942, m.105930, m.105926, m.105925, m.28291, m.28290, m.42547, m.42543, m.42530, m.26938, m.136433, m.2667, m.45697, m.52773, m.14433, m.14428, m.112006, m.112002, m.14292, m.134719, m.134557, m.48651, m.43690, m.120703, m.67051, m.67036, m.67028, m.55014, m.55009, m.55006, m.55005, m.55003, m.120683, m.120676, m.120673, m.120662…
Nerve	GO:0005272	sodium channel activity	F	0.0178422	0.000152512	5	9	775	18634	over	m.65418, m.65415, m.26431, m.26430, m.39115	m.78838, m.78830, m.78819, m.65424, m.65423, m.65421, m.65420, m.65417, m.39117
Nerve	GO:0045433	male courtship behavior, veined wing generated song production	P	0.0181793	0.000158735	4	4	776	18639	over	m.112001, m.112000, m.26431, m.26430	m.112006, m.112002, m.48651, m.39596
Nerve	GO:0045298	tubulin complex	C	0.0181793	0.000158735	4	4	776	18639	over	m.50499, m.50478, m.50463, m.50503	m.40174, m.50494, m.50441, m.50425
Nerve	GO:0070011	peptidase activity, acting on L-amino acid peptides	F	0.0200969	0.000177325	27	287	753	18356	over	m.8531, m.15274, m.106543, m.30058, m.7262, m.82354, m.16639, m.95049, m.95047, m.95045, m.82333, m.90856, m.90853, m.31780, m.90849, m.90847, m.30339, m.30337, m.30334, m.52925, m.89174, m.59132, m.60910, m.21980, m.18740, m.82277, m.24703	m.75152, m.75150, m.121672, m.121671, m.35938, m.82294, m.82288, m.82282, m.82276, m.82270, m.82269, m.82262, m.82255, m.82250, m.82248, m.82247, m.82240, m.82234, m.82230, m.82229, m.82227, m.82225, m.70162, m.28614, m.16635, m.16632, m.30852, m.73954, m.47682, m.42786, m.42780, m.9270, m.80986, m.80984, m.80983, m.80982, m.80981, m.4354, m.4301, m.102097, m.102095, m.102094, m.102091, m.102089,…
Nerve	GO:0032561	guanyl ribonucleotide binding	F	0.0218046	0.000194398	26	273	754	18370	over	m.16837, m.93352, m.71814, m.50499, m.83416, m.50478, m.50463, m.36741, m.50457, m.36731, m.36726, m.26326, m.100874, m.63735, m.63734, m.63733, m.50515, m.50510, m.50503, m.50501, m.16554, m.16553, m.16548, m.63531, m.63529, m.99626	m.47992, m.47990, m.47985, m.47982, m.75143, m.75142, m.75140, m.75139, m.28789, m.28788, m.70264, m.63033, m.63032, m.42963, m.16552, m.16551, m.16550, m.16549, m.16547, m.23685, m.23684, m.23683, m.4489, m.4433, m.11604, m.133221, m.35504, m.54685, m.11502, m.4204, m.16119, m.100899, m.100895, m.100891, m.100888, m.100885, m.100878, m.100871, m.100867, m.100863, m.100860, m.16068, m.131947, m.6…
Nerve	GO:0019001	guanyl nucleotide binding	F	0.0239815	0.000216009	26	275	754	18368	over	m.16837, m.93352, m.71814, m.50499, m.83416, m.50478, m.50463, m.36741, m.50457, m.36731, m.36726, m.26326, m.100874, m.63735, m.63734, m.63733, m.50515, m.50510, m.50503, m.50501, m.16554, m.16553, m.16548, m.63531, m.63529, m.99626	m.47992, m.47990, m.47985, m.47982, m.75143, m.75142, m.75140, m.75139, m.28789, m.28788, m.70264, m.63033, m.63032, m.42963, m.16552, m.16551, m.16550, m.16549, m.16547, m.23685, m.23684, m.23683, m.4489, m.4433, m.11604, m.133221, m.35504, m.54685, m.11502, m.4204, m.16119, m.100899, m.100895, m.100891, m.100888, m.100885, m.100878, m.100871, m.100867, m.100863, m.100860, m.16068, m.131947, m.6…
Nerve	GO:0005516	calmodulin binding	F	0.0252731	0.000229967	14	102	766	18541	over	m.98320, m.98660, m.98649, m.98175, m.41962, m.98452, m.125635, m.98724, m.13745, m.98218, m.55008, m.55001, m.55000, m.98526	m.54998, m.23774, m.97993, m.97982, m.97972, m.97963, m.97941, m.97933, m.97923, m.85754, m.61724, m.61718, m.61704, m.42402, m.47244, m.61415, m.61410, m.42027, m.42023, m.131567, m.134557, m.90196, m.90186, m.98709, m.98676, m.98639, m.98631, m.98609, m.98601, m.50650, m.98591, m.98575, m.98567, m.98515, m.98507, m.50597, m.62541, m.62536, m.62534, m.62530, m.62527, m.62524, m.62523, m.98493, m…
Nerve	GO:0051179	localization	P	0.0261911	0.000243148	215	4115	565	14528	over	m.46536, m.97435, m.101286, m.101284, m.91368, m.24578, m.22834, m.46875, m.122499, m.92793, m.27371, m.27360, m.23467, m.27355, m.4964, m.40781, m.43597, m.16809, m.92763, m.92762, m.32257, m.54565, m.100941, m.121372, m.48567, m.54555, m.84229, m.84228, m.111909, m.127789, m.71871, m.69418, m.120708, m.96994, m.54538, m.30058, m.21248, m.112538, m.96986, m.93012, m.43553, m.44997, m.82393, m.87…	m.32061, m.56007, m.114507, m.16825, m.87199, m.87198, m.87194, m.87192, m.87187, m.87184, m.87181, m.87177, m.87174, m.87173, m.87168, m.87165, m.87161, m.87159, m.87156, m.87151, m.87145, m.87144, m.87141, m.20026, m.75166, m.20023, m.20020, m.87137, m.87135, m.87132, m.20015, m.87129, m.87124, m.87122, m.121679, m.75143, m.75142, m.75140, m.87115, m.87113, m.87110, m.75139, m.87103, m.107373, …
Nerve	GO:0007210	serotonin receptor signaling pathway	P	0.0261911	0.000250356	3	1	777	18642	over	m.28713, m.28712, m.16727	m.133352
Nerve	GO:0004993	serotonin receptor activity	F	0.0261911	0.000250356	3	1	777	18642	over	m.28713, m.28712, m.16727	m.133352
Nerve	GO:0016543	male courtship behavior, orientation prior to leg tapping and wing vibration	P	0.0261911	0.000250356	3	1	777	18642	over	m.28713, m.28712, m.16727	m.48651
Nerve	GO:0004181	metallocarboxypeptidase activity	F	0.0261911	0.000250356	3	1	777	18642	over	m.95049, m.95047, m.95045	m.101806
Nerve	GO:0043623	cellular protein complex assembly	P	0.0262406	0.000253241	27	294	753	18349	over	m.122499, m.16809, m.32257, m.50499, m.83416, m.50478, m.50463, m.50457, m.38461, m.115488, m.115486, m.115485, m.115470, m.49283, m.63735, m.63734, m.63733, m.122374, m.97187, m.97170, m.50515, m.50510, m.50503, m.50501, m.63531, m.69958, m.63529	m.373, m.30982, m.30845, m.16506, m.16504, m.16502, m.4489, m.11665, m.9228, m.11502, m.105967, m.105965, m.97633, m.35386, m.61602, m.85545, m.35295, m.47210, m.47208, m.47206, m.47205, m.47204, m.47203, m.47201, m.47199, m.47198, m.131947, m.7830, m.97349, m.97347, m.97331, m.19854, m.105548, m.105547, m.105546, m.105545, m.105544, m.105543, m.105542, m.105541, m.38962, m.66112, m.97274, m.9726…
Nerve	GO:0006810	transport	P	0.026797	0.000261074	176	3266	604	15377	over	m.46536, m.97435, m.101286, m.101284, m.24578, m.22834, m.46875, m.27371, m.27360, m.23467, m.27355, m.4964, m.40781, m.43597, m.16809, m.92763, m.92762, m.54565, m.100941, m.121372, m.48567, m.54555, m.84229, m.84228, m.111909, m.127789, m.71871, m.120708, m.96994, m.54538, m.112538, m.96986, m.44997, m.82393, m.87013, m.82391, m.38635, m.96978, m.39718, m.87009, m.48085, m.73576, m.60868, m.397…	m.32061, m.114507, m.16825, m.87199, m.87198, m.87194, m.87192, m.87187, m.87184, m.87181, m.87177, m.87174, m.87173, m.87168, m.87165, m.87161, m.87159, m.87156, m.87151, m.87145, m.87144, m.87141, m.20026, m.20023, m.20020, m.87137, m.87135, m.87132, m.20015, m.87129, m.87124, m.87122, m.75143, m.75142, m.75140, m.87115, m.87113, m.87110, m.75139, m.87103, m.87100, m.47927, m.47925, m.47921, m.…
Nerve	GO:0007602	phototransduction	P	0.0274681	0.000271538	8	35	772	18608	over	m.119711, m.13373, m.21039, m.17095, m.29587, m.29584, m.29581, m.29580	m.133423, m.114274, m.114272, m.11666, m.105878, m.105877, m.16061, m.28029, m.28028, m.71889, m.71887, m.19218, m.21042, m.29585, m.132629, m.10794, m.10313, m.10312, m.10311, m.18992, m.18950, m.60404, m.18914, m.104432, m.6400, m.13372, m.119725, m.119722, m.119720, m.119719, m.119715, m.119713, m.119709, m.119708, m.133726
Nerve	GO:0016079	synaptic vesicle exocytosis	P	0.0274681	0.000272662	11	67	769	18576	over	m.129465, m.129459, m.129439, m.129412, m.26003, m.115488, m.115486, m.115485, m.115470, m.20523, m.69958	m.97633, m.66112, m.129482, m.129481, m.129477, m.129473, m.129469, m.129458, m.129452, m.129451, m.129445, m.129442, m.129436, m.129433, m.129430, m.129427, m.129424, m.129423, m.129417, m.129416, m.129408, m.69955, m.69950, m.14807, m.69945, m.69942, m.69938, m.69935, m.69931, m.69927, m.14457, m.64571, m.64554, m.64526, m.64508, m.64477, m.64405, m.64392, m.64380, m.2008, m.64293, m.115490, m.…
Nerve	GO:0051258	protein polymerization	P	0.0294324	0.000296176	19	174	761	18469	over	m.122499, m.32257, m.50499, m.83416, m.50478, m.50463, m.50457, m.38461, m.49283, m.63735, m.63734, m.63733, m.122374, m.50515, m.50510, m.50503, m.50501, m.63531, m.63529	m.16506, m.16504, m.16502, m.4489, m.9228, m.11502, m.105967, m.105965, m.61602, m.85545, m.131947, m.7830, m.97349, m.97347, m.97331, m.19854, m.97274, m.97260, m.42107, m.14664, m.26529, m.40572, m.40571, m.21368, m.21365, m.33338, m.33333, m.21045, m.36944, m.12970, m.40174, m.40171, m.122482, m.122469, m.122457, m.122429, m.122416, m.55847, m.122388, m.122359, m.122340, m.122310, m.43711, m.4…
Nerve	GO:0008235	metalloexopeptidase activity	F	0.0294324	0.00029757	6	18	774	18625	over	m.30058, m.95049, m.95047, m.95045, m.90853, m.60910	m.16635, m.16632, m.19904, m.19030, m.103568, m.101806, m.86359, m.89230, m.89229, m.89226, m.89216, m.89210, m.111124, m.111122, m.111120, m.111118, m.111116, m.111114
Nerve	GO:0022839	ion gated channel activity	F	0.0294612	0.000303277	24	250	756	18393	over	m.120708, m.120236, m.120231, m.120572, m.18800, m.120201, m.43179, m.105872, m.120199, m.120190, m.120188, m.120176, m.39636, m.120167, m.120163, m.120155, m.120150, m.120143, m.120136, m.20017, m.56473, m.26431, m.26430, m.39115	m.20026, m.20023, m.20020, m.20015, m.11979, m.11978, m.11976, m.11974, m.70210, m.70202, m.70198, m.9322, m.9321, m.16416, m.59447, m.59440, m.59432, m.59425, m.59415, m.59414, m.59407, m.59406, m.59405, m.59404, m.105871, m.105870, m.59340, m.105869, m.35365, m.59301, m.105829, m.59228, m.59206, m.23271, m.59199, m.59157, m.136729, m.131833, m.7788, m.136404, m.7499, m.14691, m.131452, m.131286…
Nerve	GO:0022836	gated channel activity	F	0.0294612	0.000303277	24	250	756	18393	over	m.120708, m.120236, m.120231, m.120572, m.18800, m.120201, m.43179, m.105872, m.120199, m.120190, m.120188, m.120176, m.39636, m.120167, m.120163, m.120155, m.120150, m.120143, m.120136, m.20017, m.56473, m.26431, m.26430, m.39115	m.20026, m.20023, m.20020, m.20015, m.11979, m.11978, m.11976, m.11974, m.70210, m.70202, m.70198, m.9322, m.9321, m.16416, m.59447, m.59440, m.59432, m.59425, m.59415, m.59414, m.59407, m.59406, m.59405, m.59404, m.105871, m.105870, m.59340, m.105869, m.35365, m.59301, m.105829, m.59228, m.59206, m.23271, m.59199, m.59157, m.136729, m.131833, m.7788, m.136404, m.7499, m.14691, m.131452, m.131286…
Nerve	GO:0009881	photoreceptor activity	F	0.0299618	0.000311184	5	11	775	18632	over	m.17095, m.29587, m.29584, m.29581, m.29580	m.102011, m.57060, m.57058, m.57057, m.57055, m.57054, m.57052, m.29585, m.90060, m.18950, m.133726
Nerve	GO:0009583	detection of light stimulus	P	0.0305727	0.000320339	8	36	772	18607	over	m.119711, m.13373, m.21039, m.17095, m.29587, m.29584, m.29581, m.29580	m.133423, m.114274, m.114272, m.11666, m.105878, m.105877, m.16061, m.28029, m.28028, m.45692, m.71889, m.71887, m.19218, m.21042, m.29585, m.132629, m.10794, m.10313, m.10312, m.10311, m.18992, m.18950, m.60404, m.18914, m.104432, m.6400, m.13372, m.119725, m.119722, m.119720, m.119719, m.119715, m.119713, m.119709, m.119708, m.133726
Nerve	GO:0051234	establishment of localization	P	0.0348331	0.000368181	178	3333	602	15310	over	m.46536, m.97435, m.101286, m.101284, m.24578, m.22834, m.46875, m.27371, m.27360, m.23467, m.27355, m.4964, m.40781, m.43597, m.16809, m.92763, m.92762, m.32257, m.54565, m.100941, m.121372, m.48567, m.54555, m.84229, m.84228, m.111909, m.127789, m.71871, m.120708, m.96994, m.54538, m.112538, m.96986, m.44997, m.82393, m.87013, m.82391, m.38635, m.96978, m.39718, m.87009, m.48085, m.73576, m.608…	m.32061, m.114507, m.16825, m.87199, m.87198, m.87194, m.87192, m.87187, m.87184, m.87181, m.87177, m.87174, m.87173, m.87168, m.87165, m.87161, m.87159, m.87156, m.87151, m.87145, m.87144, m.87141, m.20026, m.20023, m.20020, m.87137, m.87135, m.87132, m.20015, m.87129, m.87124, m.87122, m.75143, m.75142, m.75140, m.87115, m.87113, m.87110, m.75139, m.87103, m.87100, m.47927, m.47925, m.47921, m.…
Nerve	GO:0001106	RNA polymerase II transcription corepressor activity	F	0.0354856	0.000378339	6	19	774	18624	over	m.54819, m.54781, m.54755, m.54727, m.54715, m.54701	m.54814, m.54801, m.54790, m.54778, m.54769, m.54764, m.54751, m.54747, m.54743, m.54733, m.54712, m.54704, m.47145, m.47142, m.71829, m.46370, m.46364, m.56865, m.70545
Nerve	GO:0044421	extracellular region part	C	0.037958	0.000408188	21	209	759	18434	over	m.85013, m.130666, m.16809, m.15274, m.30058, m.38635, m.16124, m.125388, m.6795, m.71987, m.125365, m.71979, m.54643, m.60910, m.91531, m.13745, m.34141, m.83676, m.83671, m.83669, m.21780	m.20082, m.9620, m.63033, m.63032, m.16676, m.16673, m.133411, m.66829, m.66828, m.66819, m.16536, m.11666, m.4426, m.59537, m.11596, m.28243, m.80723, m.80719, m.80718, m.80712, m.80710, m.80709, m.80707, m.80704, m.80702, m.80700, m.80685, m.23224, m.131923, m.136778, m.14849, m.14848, m.14847, m.92264, m.19482, m.19480, m.92067, m.2507, m.38536, m.38534, m.38527, m.71983, m.71975, m.26421, m.7…
Nerve	GO:2000242	negative regulation of reproductive process	P	0.0434534	0.000475272	6	20	774	18623	over	m.55690, m.122499, m.30339, m.30337, m.30334, m.122374	m.30338, m.30332, m.30330, m.122482, m.122469, m.122457, m.122429, m.122416, m.122388, m.122359, m.122340, m.122310, m.55706, m.122297, m.122267, m.122253, m.55697, m.55694, m.55688, m.103000
Nerve	GO:0001191	RNA polymerase II transcription factor binding transcription factor activity involved in negative regulation of transcription	F	0.0434534	0.000475272	6	20	774	18623	over	m.54819, m.54781, m.54755, m.54727, m.54715, m.54701	m.54814, m.54801, m.54790, m.54778, m.54769, m.54764, m.54751, m.54747, m.54743, m.54733, m.54712, m.54704, m.47145, m.47142, m.30210, m.71829, m.46370, m.46364, m.56865, m.70545
Nerve	GO:0030165	PDZ domain binding	F	0.0469377	0.000517695	10	61	770	18582	over	m.120229, m.120222, m.120217, m.125388, m.125365, m.41103, m.120196, m.120171, m.120141, m.13745	m.82126, m.82125, m.4547, m.97779, m.73706, m.105949, m.61724, m.61718, m.61704, m.73699, m.73685, m.73670, m.73663, m.16200, m.73655, m.73642, m.73623, m.73607, m.73602, m.16199, m.73586, m.73582, m.73569, m.73556, m.73549, m.73539, m.73525, m.73514, m.73504, m.73491, m.73471, m.73450, m.112200, m.112014, m.76018, m.43690, m.125399, m.125384, m.125352, m.125346, m.120134, m.8080, m.39117, m.1358…
Nerve	GO:0003924	GTPase activity	F	0.0488007	0.000542728	21	214	759	18429	over	m.16837, m.93352, m.71814, m.50499, m.83416, m.50478, m.50463, m.50457, m.26326, m.63735, m.63734, m.63733, m.50515, m.50510, m.50503, m.50501, m.16554, m.16553, m.16548, m.63531, m.63529	m.47992, m.47990, m.47985, m.47982, m.75143, m.75142, m.75140, m.75139, m.70264, m.63033, m.63032, m.42963, m.16550, m.16549, m.16547, m.23685, m.23684, m.23683, m.4489, m.4433, m.133221, m.35504, m.11502, m.4204, m.30512, m.131947, m.97361, m.97360, m.19854, m.38993, m.38992, m.42107, m.105424, m.105418, m.14664, m.26529, m.71826, m.71823, m.71806, m.26332, m.26330, m.38268, m.38267, m.38266, m.…
Ovary	GO:0016459	myosin complex	C	0.00156025	1.43405e-07	8	13	611	18791	over	m.43274, m.42480, m.6651, m.6649, m.6647, m.6644, m.29634, m.57580	m.9378, m.4455, m.42485, m.42402, m.57572, m.57564, m.131176, m.40590, m.83413, m.29468, m.29466, m.67501, m.135464
Ovary	GO:0018298	protein-chromophore linkage	P	0.00910088	1.67296e-06	5	3	614	18801	over	m.17095, m.29587, m.29584, m.29581, m.29580	m.102011, m.29585, m.44086
Ovary	GO:0036002	pre-mRNA binding	F	0.0496217	1.36824e-05	6	12	613	18792	over	m.77769, m.77727, m.77715, m.77713, m.77707, m.77691	m.38027, m.38026, m.38024, m.43332, m.43322, m.96967, m.96966, m.77760, m.77742, m.77734, m.77719, m.77655
Testis	GO:0008499	UDP-galactose:beta-N-acetylglucosamine beta-1,3-galactosyltransferase activity	F	5.52018e-13	5.07369e-17	14	8	539	18862	over	m.95968, m.95964, m.95956, m.95952, m.95947, m.95944, m.95937, m.95935, m.95933, m.95923, m.95920, m.95913, m.95910, m.95908	m.95972, m.95971, m.95961, m.95960, m.95945, m.95940, m.95927, m.95916
Testis	GO:0035250	UDP-galactosyltransferase activity	F	7.86388e-13	1.44557e-16	15	13	538	18857	over	m.95968, m.95964, m.61380, m.95956, m.95952, m.95947, m.95944, m.95937, m.95935, m.95933, m.95923, m.95920, m.95913, m.95910, m.95908	m.4337, m.100833, m.61382, m.95984, m.95972, m.95971, m.95961, m.95960, m.95945, m.95940, m.95927, m.95916, m.134394
Testis	GO:0005797	Golgi medial cisterna	C	5.00356e-12	1.37966e-15	14	12	539	18858	over	m.95968, m.95964, m.95956, m.95952, m.95947, m.95944, m.95937, m.95935, m.95933, m.95923, m.95920, m.95913, m.95910, m.95908	m.95972, m.95971, m.95961, m.95960, m.95945, m.95940, m.95927, m.95916, m.107804, m.107799, m.107798, m.13092
Testis	GO:0048531	beta-1,3-galactosyltransferase activity	F	1.66443e-11	6.11923e-15	15	19	538	18851	over	m.122582, m.95968, m.95964, m.95956, m.95952, m.95947, m.95944, m.95937, m.95935, m.95933, m.95923, m.95920, m.95913, m.95910, m.95908	m.26778, m.95972, m.95971, m.95961, m.95960, m.95945, m.95940, m.95927, m.95916, m.64268, m.64265, m.64261, m.64258, m.64256, m.64253, m.25106, m.25103, m.25097, m.25094
Testis	GO:0008378	galactosyltransferase activity	F	2.75044e-11	1.26399e-14	16	26	537	18844	over	m.122582, m.95968, m.95964, m.61380, m.95956, m.95952, m.95947, m.95944, m.95937, m.95935, m.95933, m.95923, m.95920, m.95913, m.95910, m.95908	m.63000, m.4337, m.100833, m.61382, m.26778, m.95984, m.95972, m.95971, m.95961, m.95960, m.95945, m.95940, m.95927, m.95916, m.64268, m.64265, m.64261, m.64258, m.64256, m.64253, m.62998, m.134394, m.25106, m.25103, m.25097, m.25094
Testis	GO:0007608	sensory perception of smell	P	2.92329e-10	1.61211e-13	14	20	539	18850	over	m.95968, m.95964, m.95956, m.95952, m.95947, m.95944, m.95937, m.95935, m.95933, m.95923, m.95920, m.95913, m.95910, m.95908	m.95972, m.95971, m.95961, m.95960, m.95945, m.95940, m.95927, m.95916, m.52226, m.52223, m.5263, m.125708, m.125705, m.125702, m.34922, m.10313, m.10312, m.10311, m.130870, m.13778
Testis	GO:0007606	sensory perception of chemical stimulus	P	6.48454e-10	4.17204e-13	14	22	539	18848	over	m.95968, m.95964, m.95956, m.95952, m.95947, m.95944, m.95937, m.95935, m.95933, m.95923, m.95920, m.95913, m.95910, m.95908	m.2667, m.95972, m.95971, m.95961, m.95960, m.95945, m.95940, m.95927, m.95916, m.52226, m.52223, m.5263, m.125708, m.125705, m.125702, m.34922, m.132571, m.10313, m.10312, m.10311, m.130870, m.13778
Testis	GO:0007600	sensory perception	P	5.74294e-08	4.65941e-11	21	103	532	18767	over	m.95968, m.95964, m.99838, m.95956, m.95952, m.29587, m.42485, m.29584, m.29581, m.29580, m.95947, m.95944, m.95937, m.95935, m.95933, m.95923, m.37388, m.95920, m.95913, m.95910, m.95908	m.35365, m.42480, m.85541, m.7929, m.16067, m.16066, m.7865, m.26938, m.129481, m.129477, m.129473, m.129469, m.129465, m.129458, m.129451, m.129423, m.129416, m.129412, m.129408, m.2667, m.95972, m.95971, m.95961, m.95960, m.95945, m.95940, m.95927, m.95916, m.45692, m.14430, m.71889, m.71887, m.14426, m.14326, m.131176, m.26207, m.26205, m.26204, m.26203, m.52226, m.52223, m.134557, m.29585, m.…
Testis	GO:0031985	Golgi cisterna	C	5.74294e-08	5.27844e-11	14	35	539	18835	over	m.95968, m.95964, m.95956, m.95952, m.95947, m.95944, m.95937, m.95935, m.95933, m.95923, m.95920, m.95913, m.95910, m.95908	m.16067, m.16066, m.95972, m.95971, m.95961, m.95960, m.95945, m.95940, m.95927, m.95916, m.100040, m.69269, m.127465, m.127462, m.127460, m.127459, m.127455, m.127452, m.127449, m.127443, m.29714, m.93358, m.93353, m.93352, m.113536, m.113530, m.113523, m.15168, m.107804, m.107799, m.107798, m.32297, m.13092, m.114648, m.114647
Testis	GO:0031984	organelle subcompartment	C	5.74294e-08	5.27844e-11	14	35	539	18835	over	m.95968, m.95964, m.95956, m.95952, m.95947, m.95944, m.95937, m.95935, m.95933, m.95923, m.95920, m.95913, m.95910, m.95908	m.16067, m.16066, m.95972, m.95971, m.95961, m.95960, m.95945, m.95940, m.95927, m.95916, m.100040, m.69269, m.127465, m.127462, m.127460, m.127459, m.127455, m.127452, m.127449, m.127443, m.29714, m.93358, m.93353, m.93352, m.113536, m.113530, m.113523, m.15168, m.107804, m.107799, m.107798, m.32297, m.13092, m.114648, m.114647
Testis	GO:0006022	aminoglycan metabolic process	P	4.25287e-07	4.29977e-10	22	131	531	18739	over	m.124462, m.106645, m.121960, m.38635, m.95968, m.95964, m.61380, m.94121, m.95956, m.95952, m.95947, m.95944, m.95937, m.95935, m.95933, m.95923, m.95920, m.63459, m.16809, m.95913, m.95910, m.95908	m.9540, m.35887, m.94125, m.94124, m.94119, m.94118, m.94115, m.11666, m.11566, m.42289, m.42286, m.61382, m.61348, m.61345, m.97221, m.97220, m.131777, m.97219, m.97218, m.97216, m.95972, m.95971, m.95961, m.95960, m.124217, m.124203, m.95945, m.95940, m.95927, m.95916, m.38375, m.90811, m.38226, m.38223, m.38215, m.90696, m.90693, m.5883, m.127465, m.127462, m.127460, m.127459, m.127455, m.1274…
Testis	GO:0006024	glycosaminoglycan biosynthetic process	P	8.09934e-07	9.67751e-10	17	76	536	18794	over	m.121960, m.95968, m.95964, m.61380, m.95956, m.95952, m.95947, m.95944, m.95937, m.95935, m.95933, m.95923, m.95920, m.16809, m.95913, m.95910, m.95908	m.11666, m.61382, m.61348, m.61345, m.97221, m.97220, m.97218, m.95972, m.95971, m.95961, m.95960, m.95945, m.95940, m.95927, m.95916, m.38226, m.38223, m.38215, m.5883, m.127465, m.127462, m.127460, m.127459, m.127455, m.127452, m.127449, m.127443, m.106552, m.106551, m.106550, m.106548, m.106547, m.46921, m.132629, m.46917, m.89875, m.89869, m.6891, m.6889, m.1928, m.63990, m.63986, m.63982, m.…
Testis	GO:0006023	aminoglycan biosynthetic process	P	8.09934e-07	9.67751e-10	17	76	536	18794	over	m.121960, m.95968, m.95964, m.61380, m.95956, m.95952, m.95947, m.95944, m.95937, m.95935, m.95933, m.95923, m.95920, m.16809, m.95913, m.95910, m.95908	m.11666, m.61382, m.61348, m.61345, m.97221, m.97220, m.97218, m.95972, m.95971, m.95961, m.95960, m.95945, m.95940, m.95927, m.95916, m.38226, m.38223, m.38215, m.5883, m.127465, m.127462, m.127460, m.127459, m.127455, m.127452, m.127449, m.127443, m.106552, m.106551, m.106550, m.106548, m.106547, m.46921, m.132629, m.46917, m.89875, m.89869, m.6891, m.6889, m.1928, m.63990, m.63986, m.63982, m.…
Testis	GO:0030203	glycosaminoglycan metabolic process	P	2.64932e-06	3.40905e-09	19	108	534	18762	over	m.124462, m.121960, m.95968, m.95964, m.61380, m.95956, m.95952, m.95947, m.95944, m.95937, m.95935, m.95933, m.95923, m.95920, m.63459, m.16809, m.95913, m.95910, m.95908	m.9540, m.11666, m.11566, m.42289, m.42286, m.61382, m.61348, m.61345, m.97221, m.97220, m.131777, m.97219, m.97218, m.97216, m.95972, m.95971, m.95961, m.95960, m.124217, m.124203, m.95945, m.95940, m.95927, m.95916, m.38375, m.90811, m.38226, m.38223, m.38215, m.90696, m.90693, m.5883, m.127465, m.127462, m.127460, m.127459, m.127455, m.127452, m.127449, m.127443, m.64084, m.64078, m.103232, m.…
Testis	GO:0008194	UDP-glycosyltransferase activity	F	8.86944e-05	1.22281e-07	17	110	536	18760	over	m.67077, m.57799, m.95968, m.95964, m.61380, m.95956, m.95952, m.95947, m.95944, m.95937, m.95935, m.95933, m.95923, m.95920, m.95913, m.95910, m.95908	m.28618, m.28617, m.9244, m.4337, m.9174, m.100833, m.61382, m.19882, m.19881, m.57800, m.52909, m.52907, m.95984, m.95983, m.95980, m.95976, m.95972, m.95971, m.95961, m.95960, m.95945, m.95940, m.95927, m.95916, m.38226, m.38223, m.38215, m.134394, m.98766, m.81834, m.81833, m.81831, m.81830, m.81828, m.81827, m.81823, m.81821, m.81820, m.81818, m.81814, m.81813, m.81809, m.81808, m.81806, m.81…
Testis	GO:0005795	Golgi stack	C	0.000164506	2.41921e-07	14	76	539	18794	over	m.95968, m.95964, m.95956, m.95952, m.95947, m.95944, m.95937, m.95935, m.95933, m.95923, m.95920, m.95913, m.95910, m.95908	m.16067, m.16066, m.80576, m.80574, m.95972, m.95971, m.95961, m.95960, m.95945, m.95940, m.95927, m.95916, m.100040, m.69269, m.127465, m.127462, m.127460, m.127459, m.127455, m.127452, m.127449, m.127443, m.29714, m.17738, m.55699, m.55692, m.81834, m.81833, m.81831, m.81830, m.81828, m.81827, m.81823, m.81821, m.81820, m.81818, m.81814, m.81813, m.81809, m.81808, m.81806, m.81802, m.81801, m.8…
Testis	GO:0016758	transferase activity, transferring hexosyl groups	F	0.00017869	2.79203e-07	19	147	534	18723	over	m.122582, m.60857, m.67077, m.57799, m.95968, m.95964, m.61380, m.95956, m.95952, m.95947, m.95944, m.95937, m.95935, m.95933, m.95923, m.95920, m.95913, m.95910, m.95908	m.63000, m.28618, m.28617, m.70081, m.9244, m.4337, m.30600, m.28291, m.28290, m.85634, m.97542, m.16131, m.4049, m.92622, m.92620, m.92617, m.92615, m.100833, m.61382, m.19882, m.19881, m.26778, m.57800, m.52909, m.52907, m.131469, m.95984, m.95983, m.95980, m.95976, m.95972, m.95971, m.95961, m.95960, m.95945, m.95940, m.95927, m.95916, m.38226, m.38223, m.38215, m.64268, m.64265, m.64261, m.64…
Testis	GO:0070085	glycosylation	P	0.00337254	5.57957e-06	18	166	535	18704	over	m.122582, m.60857, m.57799, m.95968, m.95964, m.95956, m.95952, m.95947, m.95944, m.95937, m.95935, m.95933, m.95923, m.95920, m.95913, m.65964, m.95910, m.95908	m.63144, m.70081, m.70080, m.70077, m.70074, m.9174, m.105967, m.105965, m.59384, m.85634, m.97542, m.4049, m.92622, m.92620, m.92617, m.92615, m.97481, m.117655, m.47178, m.47176, m.19883, m.19882, m.19881, m.33955, m.33954, m.33953, m.26778, m.57800, m.7456, m.131469, m.95983, m.95980, m.95976, m.95972, m.95971, m.95961, m.95960, m.95945, m.95940, m.95927, m.95916, m.129035, m.45317, m.45313, m…
Testis	GO:0016757	transferase activity, transferring glycosyl groups	F	0.00631203	1.10229e-05	19	193	534	18677	over	m.122582, m.60857, m.67077, m.57799, m.95968, m.95964, m.61380, m.95956, m.95952, m.95947, m.95944, m.95937, m.95935, m.95933, m.95923, m.95920, m.95913, m.95910, m.95908	m.63000, m.28618, m.28617, m.70081, m.70080, m.70077, m.70074, m.23680, m.9244, m.4337, m.9174, m.30600, m.28291, m.28290, m.30598, m.85634, m.97542, m.16131, m.4049, m.92622, m.92620, m.92617, m.92615, m.100833, m.19995, m.61382, m.19882, m.19881, m.61348, m.61345, m.100590, m.100589, m.100585, m.100584, m.100582, m.100580, m.26778, m.57800, m.52909, m.52907, m.131469, m.95984, m.95983, m.95980,…
Testis	GO:0006486	protein glycosylation	P	0.00719544	1.38883e-05	17	161	536	18709	over	m.122582, m.60857, m.57799, m.95968, m.95964, m.95956, m.95952, m.95947, m.95944, m.95937, m.95935, m.95933, m.95923, m.95920, m.95913, m.95910, m.95908	m.63144, m.70081, m.9174, m.105967, m.105965, m.59384, m.85634, m.97542, m.4049, m.92622, m.92620, m.92617, m.92615, m.97481, m.117655, m.47178, m.47176, m.19883, m.19882, m.19881, m.33955, m.33954, m.33953, m.26778, m.57800, m.7456, m.131469, m.95983, m.95980, m.95976, m.95972, m.95971, m.95961, m.95960, m.95945, m.95940, m.95927, m.95916, m.129035, m.45317, m.45313, m.45311, m.38141, m.64268, m…
Testis	GO:0043413	macromolecule glycosylation	P	0.00719544	1.38883e-05	17	161	536	18709	over	m.122582, m.60857, m.57799, m.95968, m.95964, m.95956, m.95952, m.95947, m.95944, m.95937, m.95935, m.95933, m.95923, m.95920, m.95913, m.95910, m.95908	m.63144, m.70081, m.9174, m.105967, m.105965, m.59384, m.85634, m.97542, m.4049, m.92622, m.92620, m.92617, m.92615, m.97481, m.117655, m.47178, m.47176, m.19883, m.19882, m.19881, m.33955, m.33954, m.33953, m.26778, m.57800, m.7456, m.131469, m.95983, m.95980, m.95976, m.95972, m.95971, m.95961, m.95960, m.95945, m.95940, m.95927, m.95916, m.129035, m.45317, m.45313, m.45311, m.38141, m.64268, m…
Testis	GO:0018298	protein-chromophore linkage	P	0.0205431	4.15394e-05	4	4	549	18866	over	m.29587, m.29584, m.29581, m.29580	m.102011, m.29585, m.17095, m.44086
Testis	GO:0046463	acylglycerol biosynthetic process	P	0.0461283	0.000101754	7	32	546	18838	over	m.30712, m.30711, m.31274, m.67077, m.57799, m.30687, m.30686	m.30715, m.30713, m.30710, m.30705, m.30704, m.30703, m.30700, m.30699, m.30698, m.30696, m.30691, m.30689, m.57800, m.76901, m.76899, m.76897, m.69423, m.134709, m.101930, m.31281, m.31266, m.31260, m.67076, m.67075, m.67074, m.10960, m.10958, m.109308, m.109305, m.96174, m.96172, m.49524
Testis	GO:0046460	neutral lipid biosynthetic process	P	0.0461283	0.000101754	7	32	546	18838	over	m.30712, m.30711, m.31274, m.67077, m.57799, m.30687, m.30686	m.30715, m.30713, m.30710, m.30705, m.30704, m.30703, m.30700, m.30699, m.30698, m.30696, m.30691, m.30689, m.57800, m.76901, m.76899, m.76897, m.69423, m.134709, m.101930, m.31281, m.31266, m.31260, m.67076, m.67075, m.67074, m.10960, m.10958, m.109308, m.109305, m.96174, m.96172, m.49524

## Sheet: Methods
Method of calculation
Software:	BLAST2GO (free version)
Input:	BLASTp results of ORF in metazoan transcripts to UniProt/SwissProt
Threshold:	FDR <= 0.05

## Sheet: Tissue_Top5
Tissue	GO-ID	Term	FDR	P-Value
Eggs	GO:0042302	structural constituent of cuticle	1.07244e-06	9.857e-11
Eggs	GO:0003677	DNA binding	0.00285556	5.24919e-07
Eggs	GO:0006260	DNA replication	0.0100711	2.77695e-06
Eggs	GO:0006261	DNA-dependent DNA replication	0.0156612	5.75779e-06
Eggs	GO:0001708	cell fate specification	0.0229951	1.05676e-05
Epidermis	GO:0018298	protein-chromophore linkage	0.00255613	3.85007e-07
Epidermis	GO:0015772	oligosaccharide transport	0.00255613	7.04815e-07
Epidermis	GO:0015766	disaccharide transport	0.00255613	7.04815e-07
Epidermis
Epidermis
Eye	GO:0003008	system process	7.61376e-08	6.99794e-12
Eye	GO:0050877	neurological system process	1.28283e-07	2.35814e-11
Eye	GO:0022834	ligand-gated channel activity	2.62271e-05	9.64232e-09
Eye	GO:0015276	ligand-gated ion channel activity	2.62271e-05	9.64232e-09
Eye	GO:0070011	peptidase activity, acting on L-amino acid peptides	3.41764e-05	1.57061e-08
Gill	GO:0070160	occluding junction	0.00419722	1.70515e-06
Gill	GO:0005344	oxygen transporter activity	0.00419722	1.83641e-06
Gill	GO:0015671	oxygen transport	0.00419722	1.83641e-06
Gill	GO:0015669	gas transport	0.00419722	1.83641e-06
Gill	GO:0005923	tight junction	0.00419722	2.6511e-06
Heamolymph	GO:0001525	angiogenesis	6.27015e-07	5.763e-11
Heamolymph	GO:0048514	blood vessel morphogenesis	9.79481e-06	1.80052e-09
Heamolymph	GO:0001568	blood vessel development	4.54116e-05	1.25216e-08
Heamolymph	GO:0001944	vasculature development	0.000108082	3.97359e-08
Heamolymph	GO:0009653	anatomical structure morphogenesis	0.000165112	1.45954e-07
Heart	GO:0016328	lateral plasma membrane	0.00193818	1.78142e-07
Heart	GO:0006768	biotin metabolic process	0.00303681	1.28319e-06
Heart	GO:0004736	pyruvate carboxylase activity	0.00303681	1.28319e-06
Heart	GO:0005344	oxygen transporter activity	0.00303681	1.67471e-06
Heart	GO:0015671	oxygen transport	0.00303681	1.67471e-06
Hepatopancreas	GO:0016491	oxidoreductase activity	6.90626e-12	6.34767e-16
Hepatopancreas	GO:0003824	catalytic activity	1.55886e-07	2.86556e-11
Hepatopancreas	GO:0044710	single-organism metabolic process	7.46574e-07	2.05857e-10
Hepatopancreas	GO:0005576	extracellular region	1.19802e-06	5.67748e-10
Hepatopancreas	GO:0005764	lysosome	1.19802e-06	6.60674e-10
Intestine	GO:0016337	cell-cell adhesion	6.21835e-05	5.7154e-09
Intestine	GO:0005548	phospholipid transporter activity	0.000396683	7.29197e-08
Intestine	GO:0006022	aminoglycan metabolic process	0.000405936	1.56279e-07
Intestine	GO:0015917	aminophospholipid transport	0.000405936	2.08624e-07
Intestine	GO:0004012	phospholipid-translocating ATPase activity	0.000405936	2.08624e-07
Muscle	GO:0042383	sarcolemma	2.10333e-07	1.9332e-11
Muscle	GO:0031674	I band	4.25215e-07	7.81645e-11
Muscle	GO:0006811	ion transport	1.03973e-06	2.86691e-10
Muscle	GO:0030018	Z disc	5.29038e-06	1.94499e-09
Muscle	GO:0044449	contractile fiber part	5.52022e-06	2.53686e-09
Nerve	GO:0015277	kainate selective glutamate receptor activity	1.51333e-10	1.39093e-14
Nerve	GO:0004872	receptor activity	1.38312e-08	2.5425e-12
Nerve	GO:0048172	regulation of short-term neuronal synaptic plasticity	1.87155e-08	5.16053e-12
Nerve	GO:0004970	ionotropic glutamate receptor activity	2.76945e-08	1.01818e-11
Nerve	GO:0048168	regulation of neuronal synaptic plasticity	1.07165e-07	4.92487e-11
Ovary	GO:0016459	myosin complex	0.00156025	1.43405e-07
Ovary	GO:0018298	protein-chromophore linkage	0.00910088	1.67296e-06
Ovary	GO:0036002	pre-mRNA binding	0.0496217	1.36824e-05
Ovary
Ovary
Testis	GO:0008499	UDP-galactose:beta-N-acetylglucosamine beta-1,3-galactosyltransferase activity	5.52018e-13	5.07369e-17
Testis	GO:0035250	UDP-galactosyltransferase activity	7.86388e-13	1.44557e-16
Testis	GO:0005797	Golgi medial cisterna	5.00356e-12	1.37966e-15
Testis	GO:0048531	beta-1,3-galactosyltransferase activity	1.66443e-11	6.11923e-15
Testis	GO:0008378	galactosyltransferase activity	2.75044e-11	1.26399e-14
