# Supplementary material for: De novo assembly of the Carcinus maenas transcriptome and characterization of innate immune system pathways
Source: BMC Genomics. 2015 Jun 16;16(1):458. doi: 10.1186/s12864-015-1667-1 (PMC4469326; doi:10.1186/s12864-015-1667-1)
Supplement: Additional file 6: — Pathway_components.xlsx. This file contains sequence similarities between components of immune pathways and the transcriptome. [file 12864_2015_1667_MOESM6_ESM.xlsx]

## Sheet: PRP
PRP Group	Transcript	Identity (%)	Length	E-value	Query	Ancestor
GNBP	comp44152_c0_seq1	42.06	340	1e-65	gi|300507044 : gram-negative binding protein [Artemia sinica]	Crustacea
	comp44453_c0_seq (1-2)	58.06	341	3e-123	gi|62122584 : GNBP [Oryzias latipes]	Bilateria
	comp74133_c0_seq1	44.8	346	8e-88	gi|62122584 : GNBP [Oryzias latipes]	Bilateria
	comp83740_c0_seq (1-5)	46.02	339	5e-87	gi|62122584 : GNBP [Oryzias latipes]	Bilateria
	comp19734_c0_seq1	41.55	142	8e-32	gi|62122584 : GNBP [Oryzias latipes]	Bilateria
	comp136078_c0_seq1	62.96	81	3e-26	gi|62122584 : GNBP [Oryzias latipes]	Bilateria
	comp75261_c0_seq1	27.57	243	6e-22	gi|62122584 : GNBP [Oryzias latipes]	Bilateria
TECP	comp85313_c2_seq1	39.94	318	6e-63	gi|385049105 : thioester containing protein 3, partial [Daphnia parvula]	Crustacea
	comp65627_c0_seq1	46.34	246	3e-58	gi|54644242 : Thioester-containing protein 6 [Drosophila pseudoobscura pseudoobscura]	Pancrustacea
	comp87629_c0_seq4	74.36	234	6e-101	gi|331031264 : TEP isoform 2 [Pacifastacus leniusculus]	Pleocyemata
	comp74624_c1_seq1	40.65	310	8e-56	gi|385049099 : thioester containing protein 3, partial [Daphnia pulex]	Crustacea
	comp65627_c1_seq1	36.78	590	6e-118	gi|54644242 : Thioester-containing protein 6 [Drosophila pseudoobscura pseudoobscura]	Pancrustacea
	comp74624_c2_seq1	37.83	534	1e-105	gi|54644242 : Thioester-containing protein 6 [Drosophila pseudoobscura pseudoobscura]	Pancrustacea
	comp85313_c0_seq1	38.14	430	1e-80	gi|568250870 : thioester-containing protein [Anopheles darlingi]	Pancrustacea
	comp103781_c0_seq1	43.36	113	4e-22	gi|54644242 : Thioester-containing protein 6 [Drosophila pseudoobscura pseudoobscura]	Pancrustacea
C-Type Lectin	comp69837_c0_seq1	43.15	146	1e-25	gi|558633447 : C-type lectin [Marsupenaeus japonicus]	Decapoda
	comp86095_c0_seq (1-2)	43.92	148	2e-25	gi|558633447 : C-type lectin [Marsupenaeus japonicus]	Decapoda
	comp68699_c0_seq1	38.89	144	1e-24	gi|558633447 : C-type lectin [Marsupenaeus japonicus]	Decapoda
	comp87731_c3_seq (2-3)	33.78	225	8e-25	gi|657397985 : C-type lectin receptor-like tyrosine-kinase plant [Medicago truncatula]	Eukaryota
	comp88573_c0_seq (1-2)	57.5	80	4e-22	gi|676264911 : C-type lectin domain family 3 member A [Fukomys damarensis]	Bilateria
	comp90611_c0_seq1	64.56	158	5e-60	gi|575878533 : C-type lectin [Scylla paramamosain]	Portunoidea
DSCAM	comp84050_c4_seq21	95.38	953	0	gi|619325768 : DSCAM tail-less isoform [Carcinus maenas]	Carcinus maenas
	comp84050_c4_seq21	55.77	1169	0	gi|183987808 : Down syndrome cell adhesion molecule isoform [Daphnia pulex]	Crustacea
	comp84050_c4_seq21	57.53	1168	0	gi|183987806 : Down syndrome cell adhesion molecule isoform [Daphnia magna]	Crustacea
	comp84050_c4_seq5	95.38	953	0	gi|619325768 : DSCAM tail-less isoform [Carcinus maenas]	Carcinus maenas
	comp84050_c4_seq5	55.77	1169	0	gi|183987808 : Down syndrome cell adhesion molecule isoform [Daphnia pulex]	Crustacea
	comp84050_c4_seq5	57.53	1168	0	gi|183987806 : Down syndrome cell adhesion molecule isoform [Daphnia magna]	Crustacea
	comp84050_c4_seq18	95.38	953	0	gi|619325768 : DSCAM tail-less isoform [Carcinus maenas]	Carcinus maenas
	comp84050_c4_seq18	54.16	1167	0	gi|183987808 : Down syndrome cell adhesion molecule isoform [Daphnia pulex]	Crustacea
	comp84050_c4_seq18	55.76	1164	0	gi|183987806 : Down syndrome cell adhesion molecule isoform [Daphnia magna]	Crustacea
	comp84050_c4_seq11	95.38	953	0	gi|619325768 : DSCAM tail-less isoform [Carcinus maenas]	Carcinus maenas
	comp84050_c4_seq11	54.16	1167	0	gi|183987808 : Down syndrome cell adhesion molecule isoform [Daphnia pulex]	Crustacea
	comp84050_c4_seq11	55.76	1164	0	gi|183987806 : Down syndrome cell adhesion molecule isoform [Daphnia magna]	Crustacea
	comp84050_c4_seq23	95.49	953	0	gi|619325768 : DSCAM tail-less isoform [Carcinus maenas]	Carcinus maenas
	comp84050_c4_seq23	56.34	1159	0	gi|183987808 : Down syndrome cell adhesion molecule isoform [Daphnia pulex]	Crustacea
	comp84050_c4_seq23	58.29	1158	0	gi|183987806 : Down syndrome cell adhesion molecule isoform [Daphnia magna]	Crustacea
	comp84050_c4_seq19	95.49	953	0	gi|619325768 : DSCAM tail-less isoform [Carcinus maenas]	Carcinus maenas
	comp84050_c4_seq19	56.34	1159	0	gi|183987808 : Down syndrome cell adhesion molecule isoform [Daphnia pulex]	Crustacea
	comp84050_c4_seq19	58.29	1158	0	gi|183987806 : Down syndrome cell adhesion molecule isoform [Daphnia magna]	Crustacea
	comp84050_c4_seq16	95.49	953	0	gi|619325768 : DSCAM tail-less isoform [Carcinus maenas]	Carcinus maenas
	comp84050_c4_seq16	54.71	1157	0	gi|183987808 : Down syndrome cell adhesion molecule isoform [Daphnia pulex]	Crustacea
	comp84050_c4_seq16	56.66	1156	0	gi|183987806 : Down syndrome cell adhesion molecule isoform [Daphnia magna]	Crustacea
	comp84050_c4_seq12	95.49	953	0	gi|619325768 : DSCAM tail-less isoform [Carcinus maenas]	Carcinus maenas
	comp84050_c4_seq12	54.71	1157	0	gi|183987808 : Down syndrome cell adhesion molecule isoform [Daphnia pulex]	Crustacea
	comp84050_c4_seq12	56.66	1156	0	gi|183987806 : Down syndrome cell adhesion molecule isoform [Daphnia magna]	Crustacea
	comp84050_c4_seq13	95.51	957	0	gi|619325768 : DSCAM tail-less isoform [Carcinus maenas]	Carcinus maenas
	comp84050_c4_seq13	58.6	954	0	gi|183987808 : Down syndrome cell adhesion molecule isoform [Daphnia pulex]	Crustacea
	comp84050_c4_seq13	60.86	953	0	gi|183987806 : Down syndrome cell adhesion molecule isoform [Daphnia magna]	Crustacea
	comp84050_c4_seq15	99.21	890	0	gi|619325768 : DSCAM tail-less isoform [Carcinus maenas]	Carcinus maenas
	comp84050_c4_seq15	23.08	819	1e-23	gi|619325768 : DSCAM tail-less isoform [Carcinus maenas]	Carcinus maenas
	comp84050_c4_seq15	58.53	1061	0	gi|183987808 : Down syndrome cell adhesion molecule isoform [Daphnia pulex]	Crustacea
	comp84050_c4_seq8	99.21	890	0	gi|619325768 : DSCAM tail-less isoform [Carcinus maenas]	Carcinus maenas
	comp84050_c4_seq8	23.08	819	1e-23	gi|619325768 : DSCAM tail-less isoform [Carcinus maenas]	Carcinus maenas
	comp84050_c4_seq8	58.53	1061	0	gi|183987808 : Down syndrome cell adhesion molecule isoform [Daphnia pulex]	Crustacea
	comp84050_c4_seq9	99.21	890	0	gi|619325768 : DSCAM tail-less isoform [Carcinus maenas]	Carcinus maenas
	comp84050_c4_seq9	23.08	819	9e-24	gi|619325768 : DSCAM tail-less isoform [Carcinus maenas]	Carcinus maenas
	comp84050_c4_seq9	56.75	1059	0	gi|183987808 : Down syndrome cell adhesion molecule isoform [Daphnia pulex]	Crustacea
	comp84050_c4_seq2	99.21	890	0	gi|619325768 : DSCAM tail-less isoform [Carcinus maenas]	Carcinus maenas
	comp84050_c4_seq2	23.08	819	9e-24	gi|619325768 : DSCAM tail-less isoform [Carcinus maenas]	Carcinus maenas
	comp84050_c4_seq2	56.75	1059	0	gi|183987808 : Down syndrome cell adhesion molecule isoform [Daphnia pulex]	Crustacea
	comp84050_c4_seq7	99.33	890	0	gi|619325768 : DSCAM tail-less isoform [Carcinus maenas]	Carcinus maenas
	comp84050_c4_seq7	23.08	819	5e-24	gi|619325768 : DSCAM tail-less isoform [Carcinus maenas]	Carcinus maenas
	comp84050_c4_seq7	57.39	1049	0	gi|183987808 : Down syndrome cell adhesion molecule isoform [Daphnia pulex]	Crustacea
	comp84050_c4_seq6	99.33	890	0	gi|619325768 : DSCAM tail-less isoform [Carcinus maenas]	Carcinus maenas
	comp84050_c4_seq6	23.08	819	5e-24	gi|619325768 : DSCAM tail-less isoform [Carcinus maenas]	Carcinus maenas
	comp84050_c4_seq6	57.39	1049	0	gi|183987808 : Down syndrome cell adhesion molecule isoform [Daphnia pulex]	Crustacea
	comp84050_c4_seq22	99.33	890	0	gi|619325768 : DSCAM tail-less isoform [Carcinus maenas]	Carcinus maenas
	comp84050_c4_seq22	23.08	819	8e-24	gi|619325768 : DSCAM tail-less isoform [Carcinus maenas]	Carcinus maenas
	comp84050_c4_seq22	59.18	1051	0	gi|183987808 : Down syndrome cell adhesion molecule isoform [Daphnia pulex]	Crustacea
	comp84050_c4_seq14	99.33	890	0	gi|619325768 : DSCAM tail-less isoform [Carcinus maenas]	Carcinus maenas
	comp84050_c4_seq14	23.08	819	8e-24	gi|619325768 : DSCAM tail-less isoform [Carcinus maenas]	Carcinus maenas
	comp84050_c4_seq14	59.18	1051	0	gi|183987808 : Down syndrome cell adhesion molecule isoform [Daphnia pulex]	Crustacea
	comp84050_c4_seq10	99.33	894	0	gi|619325768 : DSCAM tail-less isoform [Carcinus maenas]	Carcinus maenas
	comp84050_c4_seq10	23.08	819	2e-23	gi|619325768 : DSCAM tail-less isoform [Carcinus maenas]	Carcinus maenas
	comp84050_c4_seq10	62.41	846	0	gi|183987808 : Down syndrome cell adhesion molecule isoform [Daphnia pulex]	Crustacea
	comp89037_c0_seq8	29.09	746	4e-65	gi|619325768 : DSCAM tail-less isoform [Carcinus maenas]	Carcinus maenas
	comp89037_c0_seq8	31.19	404	4e-42	gi|619325768 : DSCAM tail-less isoform [Carcinus maenas]	Carcinus maenas
	comp89037_c0_seq8	31.55	393	5e-41	gi|619325768 : DSCAM tail-less isoform [Carcinus maenas]	Carcinus maenas
	comp89037_c0_seq5	29.09	746	4e-65	gi|619325768 : DSCAM tail-less isoform [Carcinus maenas]	Carcinus maenas
	comp89037_c0_seq5	31.19	404	4e-42	gi|619325768 : DSCAM tail-less isoform [Carcinus maenas]	Carcinus maenas
	comp89037_c0_seq5	31.55	393	5e-41	gi|619325768 : DSCAM tail-less isoform [Carcinus maenas]	Carcinus maenas
	comp89037_c0_seq2	29.09	746	3e-65	gi|619325768 : DSCAM tail-less isoform [Carcinus maenas]	Carcinus maenas
	comp89037_c0_seq2	31.19	404	4e-42	gi|619325768 : DSCAM tail-less isoform [Carcinus maenas]	Carcinus maenas
	comp89037_c0_seq2	31.55	393	4e-41	gi|619325768 : DSCAM tail-less isoform [Carcinus maenas]	Carcinus maenas
	comp89037_c0_seq7	28.93	757	2e-64	gi|619325768 : DSCAM tail-less isoform [Carcinus maenas]	Carcinus maenas
	comp89037_c0_seq7	31.19	404	4e-42	gi|619325768 : DSCAM tail-less isoform [Carcinus maenas]	Carcinus maenas
	comp89037_c0_seq7	31.55	393	4e-41	gi|619325768 : DSCAM tail-less isoform [Carcinus maenas]	Carcinus maenas
	comp89037_c0_seq1	28.93	757	4e-64	gi|619325768 : DSCAM tail-less isoform [Carcinus maenas]	Carcinus maenas
	comp89037_c0_seq1	31.19	404	5e-42	gi|619325768 : DSCAM tail-less isoform [Carcinus maenas]	Carcinus maenas
	comp89037_c0_seq1	31.55	393	5e-41	gi|619325768 : DSCAM tail-less isoform [Carcinus maenas]	Carcinus maenas
	comp89037_c0_seq19	28.93	757	3e-64	gi|619325768 : DSCAM tail-less isoform [Carcinus maenas]	Carcinus maenas
	comp89037_c0_seq19	31.19	404	4e-42	gi|619325768 : DSCAM tail-less isoform [Carcinus maenas]	Carcinus maenas
	comp89037_c0_seq19	31.55	393	5e-41	gi|619325768 : DSCAM tail-less isoform [Carcinus maenas]	Carcinus maenas
	comp89037_c0_seq18	28.26	768	1e-62	gi|619325768 : DSCAM tail-less isoform [Carcinus maenas]	Carcinus maenas
	comp89037_c0_seq18	31.19	404	4e-42	gi|619325768 : DSCAM tail-less isoform [Carcinus maenas]	Carcinus maenas
	comp89037_c0_seq18	31.55	393	5e-41	gi|619325768 : DSCAM tail-less isoform [Carcinus maenas]	Carcinus maenas
	comp89037_c0_seq10	28.26	768	1e-62	gi|619325768 : DSCAM tail-less isoform [Carcinus maenas]	Carcinus maenas
	comp89037_c0_seq10	31.19	404	4e-42	gi|619325768 : DSCAM tail-less isoform [Carcinus maenas]	Carcinus maenas
	comp89037_c0_seq10	31.55	393	4e-41	gi|619325768 : DSCAM tail-less isoform [Carcinus maenas]	Carcinus maenas
	comp89037_c0_seq21	29.09	746	3e-65	gi|619325768 : DSCAM tail-less isoform [Carcinus maenas]	Carcinus maenas
	comp89037_c0_seq21	31.19	404	4e-42	gi|619325768 : DSCAM tail-less isoform [Carcinus maenas]	Carcinus maenas
	comp89037_c0_seq21	31.55	393	5e-41	gi|619325768 : DSCAM tail-less isoform [Carcinus maenas]	Carcinus maenas
	comp89037_c0_seq20	28.26	768	1e-62	gi|619325768 : DSCAM tail-less isoform [Carcinus maenas]	Carcinus maenas
	comp89037_c0_seq20	31.19	404	4e-42	gi|619325768 : DSCAM tail-less isoform [Carcinus maenas]	Carcinus maenas
	comp89037_c0_seq20	31.55	393	4e-41	gi|619325768 : DSCAM tail-less isoform [Carcinus maenas]	Carcinus maenas
	comp89037_c0_seq4	28.11	779	1e-61	gi|619325768 : DSCAM tail-less isoform [Carcinus maenas]	Carcinus maenas
	comp89037_c0_seq4	31.19	404	5e-42	gi|619325768 : DSCAM tail-less isoform [Carcinus maenas]	Carcinus maenas
	comp89037_c0_seq4	31.55	393	5e-41	gi|619325768 : DSCAM tail-less isoform [Carcinus maenas]	Carcinus maenas
	comp89037_c0_seq16	29.09	746	2e-65	gi|619325768 : DSCAM tail-less isoform [Carcinus maenas]	Carcinus maenas
	comp89037_c0_seq16	31.19	404	4e-42	gi|619325768 : DSCAM tail-less isoform [Carcinus maenas]	Carcinus maenas
	comp89037_c0_seq16	31.55	393	4e-41	gi|619325768 : DSCAM tail-less isoform [Carcinus maenas]	Carcinus maenas
	comp89037_c0_seq13	28.11	779	2e-61	gi|619325768 : DSCAM tail-less isoform [Carcinus maenas]	Carcinus maenas
	comp89037_c0_seq13	31.19	404	5e-42	gi|619325768 : DSCAM tail-less isoform [Carcinus maenas]	Carcinus maenas
	comp89037_c0_seq13	31.55	393	6e-41	gi|619325768 : DSCAM tail-less isoform [Carcinus maenas]	Carcinus maenas
	comp89037_c0_seq14	28.93	757	3e-64	gi|619325768 : DSCAM tail-less isoform [Carcinus maenas]	Carcinus maenas
	comp89037_c0_seq14	31.19	404	5e-42	gi|619325768 : DSCAM tail-less isoform [Carcinus maenas]	Carcinus maenas
	comp89037_c0_seq14	31.55	393	5e-41	gi|619325768 : DSCAM tail-less isoform [Carcinus maenas]	Carcinus maenas
	comp89037_c0_seq11	28.93	757	3e-64	gi|619325768 : DSCAM tail-less isoform [Carcinus maenas]	Carcinus maenas
	comp89037_c0_seq11	31.19	404	5e-42	gi|619325768 : DSCAM tail-less isoform [Carcinus maenas]	Carcinus maenas
	comp89037_c0_seq11	31.55	393	4e-41	gi|619325768 : DSCAM tail-less isoform [Carcinus maenas]	Carcinus maenas
	comp89037_c0_seq17	28.26	768	2e-62	gi|619325768 : DSCAM tail-less isoform [Carcinus maenas]	Carcinus maenas
	comp89037_c0_seq17	31.19	404	5e-42	gi|619325768 : DSCAM tail-less isoform [Carcinus maenas]	Carcinus maenas
	comp89037_c0_seq17	31.55	393	6e-41	gi|619325768 : DSCAM tail-less isoform [Carcinus maenas]	Carcinus maenas
	comp89037_c0_seq12	28.26	768	1e-62	gi|619325768 : DSCAM tail-less isoform [Carcinus maenas]	Carcinus maenas
	comp89037_c0_seq12	31.19	404	4e-42	gi|619325768 : DSCAM tail-less isoform [Carcinus maenas]	Carcinus maenas
	comp89037_c0_seq12	31.55	393	4e-41	gi|619325768 : DSCAM tail-less isoform [Carcinus maenas]	Carcinus maenas
	comp89037_c0_seq6	28.11	779	1e-61	gi|619325768 : DSCAM tail-less isoform [Carcinus maenas]	Carcinus maenas
	comp89037_c0_seq6	31.19	404	6e-42	gi|619325768 : DSCAM tail-less isoform [Carcinus maenas]	Carcinus maenas
	comp89037_c0_seq6	31.55	393	6e-41	gi|619325768 : DSCAM tail-less isoform [Carcinus maenas]	Carcinus maenas
	comp89037_c0_seq9	28.11	779	7e-62	gi|619325768 : DSCAM tail-less isoform [Carcinus maenas]	Carcinus maenas
	comp89037_c0_seq9	31.19	404	4e-42	gi|619325768 : DSCAM tail-less isoform [Carcinus maenas]	Carcinus maenas
	comp89037_c0_seq9	31.55	393	4e-41	gi|619325768 : DSCAM tail-less isoform [Carcinus maenas]	Carcinus maenas
	comp89037_c0_seq3	28.11	779	9e-62	gi|619325768 : DSCAM tail-less isoform [Carcinus maenas]	Carcinus maenas
	comp89037_c0_seq3	31.19	404	4e-42	gi|619325768 : DSCAM tail-less isoform [Carcinus maenas]	Carcinus maenas
	comp89037_c0_seq3	31.55	393	4e-41	gi|619325768 : DSCAM tail-less isoform [Carcinus maenas]	Carcinus maenas
	comp79352_c1_seq1	97.73	396	0	gi|619325768 : DSCAM tail-less isoform [Carcinus maenas]	Carcinus maenas
	comp79352_c1_seq1	27.16	416	4e-22	gi|619325768 : DSCAM tail-less isoform [Carcinus maenas]	Carcinus maenas
	comp79352_c1_seq1	65.05	392	2e-153	gi|183987806 : Down syndrome cell adhesion molecule isoform [Daphnia magna]	Crustacea
	comp94726_c0_seq1	39.9	381	4e-75	gi|619325768 : DSCAM tail-less isoform [Carcinus maenas]	Carcinus maenas
	comp94726_c0_seq1	40	380	7e-78	gi|183987808 : Down syndrome cell adhesion molecule isoform [Daphnia pulex]	Crustacea
	comp94726_c0_seq1	40.26	380	1e-77	gi|183987806 : Down syndrome cell adhesion molecule isoform [Daphnia magna]	Crustacea
	comp79352_c1_seq2	96.1	359	0	gi|619325768 : DSCAM tail-less isoform [Carcinus maenas]	Carcinus maenas
	comp79352_c1_seq2	67.68	362	9e-148	gi|183987806 : Down syndrome cell adhesion molecule isoform [Daphnia magna]	Crustacea
	comp79352_c1_seq2	67.86	364	8e-147	gi|183987808 : Down syndrome cell adhesion molecule isoform [Daphnia pulex]	Crustacea
	comp90270_c2_seq36	26.57	779	9e-49	gi|619325768 : DSCAM tail-less isoform [Carcinus maenas]	Carcinus maenas
	comp90270_c2_seq36	26.16	864	2e-43	gi|619325768 : DSCAM tail-less isoform [Carcinus maenas]	Carcinus maenas
	comp90270_c2_seq36	24.32	695	9e-34	gi|619325768 : DSCAM tail-less isoform [Carcinus maenas]	Carcinus maenas
	comp90270_c2_seq35	26.57	779	9e-49	gi|619325768 : DSCAM tail-less isoform [Carcinus maenas]	Carcinus maenas
	comp90270_c2_seq35	26.16	864	2e-43	gi|619325768 : DSCAM tail-less isoform [Carcinus maenas]	Carcinus maenas
	comp90270_c2_seq35	24.32	695	9e-34	gi|619325768 : DSCAM tail-less isoform [Carcinus maenas]	Carcinus maenas
	comp90270_c2_seq33	26.57	779	9e-49	gi|619325768 : DSCAM tail-less isoform [Carcinus maenas]	Carcinus maenas
	comp90270_c2_seq33	26.16	864	2e-43	gi|619325768 : DSCAM tail-less isoform [Carcinus maenas]	Carcinus maenas
	comp90270_c2_seq33	24.32	695	9e-34	gi|619325768 : DSCAM tail-less isoform [Carcinus maenas]	Carcinus maenas
	comp90270_c2_seq32	26.57	779	9e-49	gi|619325768 : DSCAM tail-less isoform [Carcinus maenas]	Carcinus maenas
	comp90270_c2_seq32	26.16	864	2e-43	gi|619325768 : DSCAM tail-less isoform [Carcinus maenas]	Carcinus maenas
	comp90270_c2_seq32	24.32	695	9e-34	gi|619325768 : DSCAM tail-less isoform [Carcinus maenas]	Carcinus maenas
	comp90270_c2_seq30	26.57	779	9e-49	gi|619325768 : DSCAM tail-less isoform [Carcinus maenas]	Carcinus maenas
	comp90270_c2_seq30	26.16	864	2e-43	gi|619325768 : DSCAM tail-less isoform [Carcinus maenas]	Carcinus maenas
	comp90270_c2_seq30	24.32	695	9e-34	gi|619325768 : DSCAM tail-less isoform [Carcinus maenas]	Carcinus maenas
	comp90270_c2_seq29	26.57	779	9e-49	gi|619325768 : DSCAM tail-less isoform [Carcinus maenas]	Carcinus maenas
	comp90270_c2_seq29	26.16	864	2e-43	gi|619325768 : DSCAM tail-less isoform [Carcinus maenas]	Carcinus maenas
	comp90270_c2_seq29	24.32	695	9e-34	gi|619325768 : DSCAM tail-less isoform [Carcinus maenas]	Carcinus maenas
	comp90270_c2_seq27	26.57	779	9e-49	gi|619325768 : DSCAM tail-less isoform [Carcinus maenas]	Carcinus maenas
	comp90270_c2_seq27	26.16	864	2e-43	gi|619325768 : DSCAM tail-less isoform [Carcinus maenas]	Carcinus maenas
	comp90270_c2_seq27	24.32	695	9e-34	gi|619325768 : DSCAM tail-less isoform [Carcinus maenas]	Carcinus maenas
	comp90270_c2_seq26	26.57	779	9e-49	gi|619325768 : DSCAM tail-less isoform [Carcinus maenas]	Carcinus maenas
	comp90270_c2_seq26	26.16	864	2e-43	gi|619325768 : DSCAM tail-less isoform [Carcinus maenas]	Carcinus maenas
	comp90270_c2_seq26	24.32	695	9e-34	gi|619325768 : DSCAM tail-less isoform [Carcinus maenas]	Carcinus maenas
	comp90270_c2_seq25	26.57	779	9e-49	gi|619325768 : DSCAM tail-less isoform [Carcinus maenas]	Carcinus maenas
	comp90270_c2_seq25	26.16	864	2e-43	gi|619325768 : DSCAM tail-less isoform [Carcinus maenas]	Carcinus maenas
	comp90270_c2_seq25	24.32	695	9e-34	gi|619325768 : DSCAM tail-less isoform [Carcinus maenas]	Carcinus maenas
	comp90270_c2_seq24	26.57	779	9e-49	gi|619325768 : DSCAM tail-less isoform [Carcinus maenas]	Carcinus maenas
	comp90270_c2_seq24	26.16	864	2e-43	gi|619325768 : DSCAM tail-less isoform [Carcinus maenas]	Carcinus maenas
	comp90270_c2_seq24	24.32	695	9e-34	gi|619325768 : DSCAM tail-less isoform [Carcinus maenas]	Carcinus maenas
	comp90270_c2_seq22	26.57	779	9e-49	gi|619325768 : DSCAM tail-less isoform [Carcinus maenas]	Carcinus maenas
	comp90270_c2_seq22	26.16	864	2e-43	gi|619325768 : DSCAM tail-less isoform [Carcinus maenas]	Carcinus maenas
	comp90270_c2_seq22	24.32	695	9e-34	gi|619325768 : DSCAM tail-less isoform [Carcinus maenas]	Carcinus maenas
	comp90270_c2_seq20	26.57	779	9e-49	gi|619325768 : DSCAM tail-less isoform [Carcinus maenas]	Carcinus maenas
	comp90270_c2_seq20	26.16	864	2e-43	gi|619325768 : DSCAM tail-less isoform [Carcinus maenas]	Carcinus maenas
	comp90270_c2_seq20	24.32	695	9e-34	gi|619325768 : DSCAM tail-less isoform [Carcinus maenas]	Carcinus maenas
	comp90270_c2_seq18	26.57	779	9e-49	gi|619325768 : DSCAM tail-less isoform [Carcinus maenas]	Carcinus maenas
	comp90270_c2_seq18	26.16	864	2e-43	gi|619325768 : DSCAM tail-less isoform [Carcinus maenas]	Carcinus maenas
	comp90270_c2_seq18	24.32	695	9e-34	gi|619325768 : DSCAM tail-less isoform [Carcinus maenas]	Carcinus maenas
	comp90270_c2_seq14	26.57	779	9e-49	gi|619325768 : DSCAM tail-less isoform [Carcinus maenas]	Carcinus maenas
	comp90270_c2_seq14	26.16	864	2e-43	gi|619325768 : DSCAM tail-less isoform [Carcinus maenas]	Carcinus maenas
	comp90270_c2_seq14	24.32	695	9e-34	gi|619325768 : DSCAM tail-less isoform [Carcinus maenas]	Carcinus maenas
	comp90270_c2_seq13	26.57	779	9e-49	gi|619325768 : DSCAM tail-less isoform [Carcinus maenas]	Carcinus maenas
	comp90270_c2_seq13	26.16	864	2e-43	gi|619325768 : DSCAM tail-less isoform [Carcinus maenas]	Carcinus maenas
	comp90270_c2_seq13	24.32	695	9e-34	gi|619325768 : DSCAM tail-less isoform [Carcinus maenas]	Carcinus maenas
	comp90270_c2_seq11	26.57	779	9e-49	gi|619325768 : DSCAM tail-less isoform [Carcinus maenas]	Carcinus maenas
	comp90270_c2_seq11	26.16	864	2e-43	gi|619325768 : DSCAM tail-less isoform [Carcinus maenas]	Carcinus maenas
	comp90270_c2_seq11	24.32	695	9e-34	gi|619325768 : DSCAM tail-less isoform [Carcinus maenas]	Carcinus maenas
	comp90270_c2_seq8	26.57	779	9e-49	gi|619325768 : DSCAM tail-less isoform [Carcinus maenas]	Carcinus maenas
	comp90270_c2_seq8	26.16	864	2e-43	gi|619325768 : DSCAM tail-less isoform [Carcinus maenas]	Carcinus maenas
	comp90270_c2_seq8	24.32	695	9e-34	gi|619325768 : DSCAM tail-less isoform [Carcinus maenas]	Carcinus maenas
	comp90270_c2_seq7	26.57	779	9e-49	gi|619325768 : DSCAM tail-less isoform [Carcinus maenas]	Carcinus maenas
	comp90270_c2_seq7	26.16	864	2e-43	gi|619325768 : DSCAM tail-less isoform [Carcinus maenas]	Carcinus maenas
	comp90270_c2_seq7	24.32	695	9e-34	gi|619325768 : DSCAM tail-less isoform [Carcinus maenas]	Carcinus maenas
	comp90270_c2_seq6	26.57	779	9e-49	gi|619325768 : DSCAM tail-less isoform [Carcinus maenas]	Carcinus maenas
	comp90270_c2_seq6	26.16	864	2e-43	gi|619325768 : DSCAM tail-less isoform [Carcinus maenas]	Carcinus maenas
	comp90270_c2_seq6	24.32	695	9e-34	gi|619325768 : DSCAM tail-less isoform [Carcinus maenas]	Carcinus maenas
	comp90270_c2_seq5	26.57	779	9e-49	gi|619325768 : DSCAM tail-less isoform [Carcinus maenas]	Carcinus maenas
	comp90270_c2_seq5	26.16	864	2e-43	gi|619325768 : DSCAM tail-less isoform [Carcinus maenas]	Carcinus maenas
	comp90270_c2_seq5	24.32	695	9e-34	gi|619325768 : DSCAM tail-less isoform [Carcinus maenas]	Carcinus maenas
	comp90270_c2_seq2	26.57	779	9e-49	gi|619325768 : DSCAM tail-less isoform [Carcinus maenas]	Carcinus maenas
	comp90270_c2_seq2	26.16	864	2e-43	gi|619325768 : DSCAM tail-less isoform [Carcinus maenas]	Carcinus maenas
	comp90270_c2_seq2	24.32	695	9e-34	gi|619325768 : DSCAM tail-less isoform [Carcinus maenas]	Carcinus maenas
	comp90270_c2_seq1	26.57	779	9e-49	gi|619325768 : DSCAM tail-less isoform [Carcinus maenas]	Carcinus maenas
	comp90270_c2_seq1	26.16	864	2e-43	gi|619325768 : DSCAM tail-less isoform [Carcinus maenas]	Carcinus maenas
	comp90270_c2_seq1	24.32	695	9e-34	gi|619325768 : DSCAM tail-less isoform [Carcinus maenas]	Carcinus maenas
	comp85176_c1_seq3	25.57	1005	1e-64	gi|619325768 : DSCAM tail-less isoform [Carcinus maenas]	Carcinus maenas
	comp85176_c1_seq3	26.04	603	8e-22	gi|619325768 : DSCAM tail-less isoform [Carcinus maenas]	Carcinus maenas
	comp85176_c1_seq3	24.98	1005	6e-63	gi|183987806 : Down syndrome cell adhesion molecule isoform [Daphnia magna]	Crustacea
	comp85176_c1_seq1	25.57	1005	1e-64	gi|619325768 : DSCAM tail-less isoform [Carcinus maenas]	Carcinus maenas
	comp85176_c1_seq1	26.04	603	8e-22	gi|619325768 : DSCAM tail-less isoform [Carcinus maenas]	Carcinus maenas
	comp85176_c1_seq1	24.98	1005	6e-63	gi|183987806 : Down syndrome cell adhesion molecule isoform [Daphnia magna]	Crustacea
	comp85176_c1_seq6	25.57	1005	1e-64	gi|619325768 : DSCAM tail-less isoform [Carcinus maenas]	Carcinus maenas
	comp85176_c1_seq6	26.04	603	1e-21	gi|619325768 : DSCAM tail-less isoform [Carcinus maenas]	Carcinus maenas
	comp85176_c1_seq6	24.98	1005	5e-63	gi|183987806 : Down syndrome cell adhesion molecule isoform [Daphnia magna]	Crustacea
	comp110275_c0_seq1	37.02	289	6e-50	gi|619325768 : DSCAM tail-less isoform [Carcinus maenas]	Carcinus maenas
	comp110275_c0_seq1	38.68	287	6e-55	gi|183987806 : Down syndrome cell adhesion molecule isoform [Daphnia magna]	Crustacea
	comp110275_c0_seq1	32.87	289	1e-36	gi|183987808 : Down syndrome cell adhesion molecule isoform [Daphnia pulex]	Crustacea
	comp60662_c0_seq1	24.7	984	2e-42	gi|619325768 : DSCAM tail-less isoform [Carcinus maenas]	Carcinus maenas
	comp60662_c0_seq1	27.44	605	3e-39	gi|619325768 : DSCAM tail-less isoform [Carcinus maenas]	Carcinus maenas
	comp60662_c0_seq1	26.47	714	3e-31	gi|619325768 : DSCAM tail-less isoform [Carcinus maenas]	Carcinus maenas
	comp88089_c0_seq2	26.61	853	3e-47	gi|619325768 : DSCAM tail-less isoform [Carcinus maenas]	Carcinus maenas
	comp88089_c0_seq2	28.45	485	5e-29	gi|619325768 : DSCAM tail-less isoform [Carcinus maenas]	Carcinus maenas
	comp88089_c0_seq2	25.94	505	2e-24	gi|619325768 : DSCAM tail-less isoform [Carcinus maenas]	Carcinus maenas
	comp63306_c1_seq1	47.85	209	5e-43	gi|619325768 : DSCAM tail-less isoform [Carcinus maenas]	Carcinus maenas
	comp63306_c1_seq1	46.31	203	1e-46	gi|183987808 : Down syndrome cell adhesion molecule isoform [Daphnia pulex]	Crustacea
	comp63306_c1_seq1	46.31	203	5e-46	gi|183987806 : Down syndrome cell adhesion molecule isoform [Daphnia magna]	Crustacea
	comp88089_c0_seq1	26.61	853	5e-47	gi|619325768 : DSCAM tail-less isoform [Carcinus maenas]	Carcinus maenas
	comp88089_c0_seq1	25.94	505	2e-24	gi|619325768 : DSCAM tail-less isoform [Carcinus maenas]	Carcinus maenas
	comp88089_c0_seq1	24.88	856	1e-45	gi|183987806 : Down syndrome cell adhesion molecule isoform [Daphnia magna]	Crustacea
	comp59980_c0_seq1	32.11	327	7e-42	gi|619325768 : DSCAM tail-less isoform [Carcinus maenas]	Carcinus maenas
	comp59980_c0_seq1	32.15	311	3e-39	gi|183987806 : Down syndrome cell adhesion molecule isoform [Daphnia magna]	Crustacea
	comp59980_c0_seq1	31.76	318	7e-38	gi|183987808 : Down syndrome cell adhesion molecule isoform [Daphnia pulex]	Crustacea
	comp89923_c0_seq8	26.99	704	8e-54	gi|619325768 : DSCAM tail-less isoform [Carcinus maenas]	Carcinus maenas
	comp89923_c0_seq8	24.72	1056	2e-42	gi|619325768 : DSCAM tail-less isoform [Carcinus maenas]	Carcinus maenas
	comp89923_c0_seq8	24.96	621	2e-39	gi|619325768 : DSCAM tail-less isoform [Carcinus maenas]	Carcinus maenas
	comp89923_c0_seq2	26.99	704	6e-54	gi|619325768 : DSCAM tail-less isoform [Carcinus maenas]	Carcinus maenas
	comp89923_c0_seq2	24.72	1056	1e-42	gi|619325768 : DSCAM tail-less isoform [Carcinus maenas]	Carcinus maenas
	comp89923_c0_seq2	25.12	621	1e-39	gi|619325768 : DSCAM tail-less isoform [Carcinus maenas]	Carcinus maenas
	comp64311_c0_seq1	33.94	221	2e-30	gi|619325768 : DSCAM tail-less isoform [Carcinus maenas]	Carcinus maenas
	comp64311_c0_seq1	34.4	218	7e-32	gi|183987808 : Down syndrome cell adhesion molecule isoform [Daphnia pulex]	Crustacea
	comp64311_c0_seq1	33.94	218	2e-31	gi|183987806 : Down syndrome cell adhesion molecule isoform [Daphnia magna]	Crustacea
	comp48438_c0_seq1	45.9	183	2e-41	gi|619325768 : DSCAM tail-less isoform [Carcinus maenas]	Carcinus maenas
	comp48438_c0_seq1	46.74	184	1e-42	gi|183987808 : Down syndrome cell adhesion molecule isoform [Daphnia pulex]	Crustacea
	comp48438_c0_seq1	46.2	184	3e-42	gi|183987806 : Down syndrome cell adhesion molecule isoform [Daphnia magna]	Crustacea
	comp89657_c0_seq1	27.93	376	4e-25	gi|619325768 : DSCAM tail-less isoform [Carcinus maenas]	Carcinus maenas
	comp89657_c0_seq1	28.97	390	9e-21	gi|619325768 : DSCAM tail-less isoform [Carcinus maenas]	Carcinus maenas
	comp89657_c0_seq1	27.44	379	2e-26	gi|113194631 : down syndrome cell adhesion molecule 1, isoform AD [Drosophila melanogaster]	Pancrustacea
	comp89657_c1_seq5	28.61	423	2e-27	gi|619325768 : DSCAM tail-less isoform [Carcinus maenas]	Carcinus maenas
	comp89657_c1_seq5	27.64	416	3e-24	gi|183987806 : Down syndrome cell adhesion molecule isoform [Daphnia magna]	Crustacea
	comp89657_c1_seq5	27.54	414	9e-24	gi|183987808 : Down syndrome cell adhesion molecule isoform [Daphnia pulex]	Crustacea
	comp89657_c1_seq4	28.61	423	2e-27	gi|619325768 : DSCAM tail-less isoform [Carcinus maenas]	Carcinus maenas
	comp89657_c1_seq4	27.64	416	3e-24	gi|183987806 : Down syndrome cell adhesion molecule isoform [Daphnia magna]	Crustacea
	comp89657_c1_seq4	27.54	414	9e-24	gi|183987808 : Down syndrome cell adhesion molecule isoform [Daphnia pulex]	Crustacea
	comp89657_c1_seq2	28.61	423	2e-27	gi|619325768 : DSCAM tail-less isoform [Carcinus maenas]	Carcinus maenas
	comp89657_c1_seq2	27.64	416	3e-24	gi|183987806 : Down syndrome cell adhesion molecule isoform [Daphnia magna]	Crustacea
	comp89657_c1_seq2	27.54	414	9e-24	gi|183987808 : Down syndrome cell adhesion molecule isoform [Daphnia pulex]	Crustacea
	comp29539_c0_seq1	38.32	167	6e-29	gi|619325768 : DSCAM tail-less isoform [Carcinus maenas]	Carcinus maenas
	comp29539_c0_seq1	39.29	168	2e-31	gi|183987808 : Down syndrome cell adhesion molecule isoform [Daphnia pulex]	Crustacea
	comp29539_c0_seq1	39.88	168	2e-31	gi|183987806 : Down syndrome cell adhesion molecule isoform [Daphnia magna]	Crustacea
	comp90134_c1_seq40	25.62	929	2e-41	gi|619325768 : DSCAM tail-less isoform [Carcinus maenas]	Carcinus maenas
	comp90134_c1_seq40	26.18	573	7e-24	gi|619325768 : DSCAM tail-less isoform [Carcinus maenas]	Carcinus maenas
	comp90134_c1_seq40	22.75	879	8e-24	gi|619325768 : DSCAM tail-less isoform [Carcinus maenas]	Carcinus maenas
	comp90134_c1_seq38	25.62	929	2e-41	gi|619325768 : DSCAM tail-less isoform [Carcinus maenas]	Carcinus maenas
	comp90134_c1_seq38	26.18	573	7e-24	gi|619325768 : DSCAM tail-less isoform [Carcinus maenas]	Carcinus maenas
	comp90134_c1_seq38	22.75	879	8e-24	gi|619325768 : DSCAM tail-less isoform [Carcinus maenas]	Carcinus maenas
	comp90134_c1_seq36	25.62	929	2e-41	gi|619325768 : DSCAM tail-less isoform [Carcinus maenas]	Carcinus maenas
	comp90134_c1_seq36	26.18	573	7e-24	gi|619325768 : DSCAM tail-less isoform [Carcinus maenas]	Carcinus maenas
	comp90134_c1_seq36	22.75	879	8e-24	gi|619325768 : DSCAM tail-less isoform [Carcinus maenas]	Carcinus maenas
	comp90134_c1_seq33	25.62	929	2e-41	gi|619325768 : DSCAM tail-less isoform [Carcinus maenas]	Carcinus maenas
	comp90134_c1_seq33	26.18	573	7e-24	gi|619325768 : DSCAM tail-less isoform [Carcinus maenas]	Carcinus maenas
	comp90134_c1_seq33	22.75	879	8e-24	gi|619325768 : DSCAM tail-less isoform [Carcinus maenas]	Carcinus maenas
	comp90134_c1_seq29	25.62	929	2e-41	gi|619325768 : DSCAM tail-less isoform [Carcinus maenas]	Carcinus maenas
	comp90134_c1_seq29	26.18	573	7e-24	gi|619325768 : DSCAM tail-less isoform [Carcinus maenas]	Carcinus maenas
	comp90134_c1_seq29	22.75	879	8e-24	gi|619325768 : DSCAM tail-less isoform [Carcinus maenas]	Carcinus maenas
	comp90134_c1_seq28	25.62	929	2e-41	gi|619325768 : DSCAM tail-less isoform [Carcinus maenas]	Carcinus maenas
	comp90134_c1_seq28	26.18	573	7e-24	gi|619325768 : DSCAM tail-less isoform [Carcinus maenas]	Carcinus maenas
	comp90134_c1_seq28	22.75	879	8e-24	gi|619325768 : DSCAM tail-less isoform [Carcinus maenas]	Carcinus maenas
	comp90134_c1_seq25	25.62	929	2e-41	gi|619325768 : DSCAM tail-less isoform [Carcinus maenas]	Carcinus maenas
	comp90134_c1_seq25	26.18	573	7e-24	gi|619325768 : DSCAM tail-less isoform [Carcinus maenas]	Carcinus maenas
	comp90134_c1_seq25	22.75	879	8e-24	gi|619325768 : DSCAM tail-less isoform [Carcinus maenas]	Carcinus maenas
	comp90134_c1_seq22	25.62	929	2e-41	gi|619325768 : DSCAM tail-less isoform [Carcinus maenas]	Carcinus maenas
	comp90134_c1_seq22	26.18	573	7e-24	gi|619325768 : DSCAM tail-less isoform [Carcinus maenas]	Carcinus maenas
	comp90134_c1_seq22	22.75	879	8e-24	gi|619325768 : DSCAM tail-less isoform [Carcinus maenas]	Carcinus maenas
	comp90134_c1_seq20	25.62	929	2e-41	gi|619325768 : DSCAM tail-less isoform [Carcinus maenas]	Carcinus maenas
	comp90134_c1_seq20	26.18	573	7e-24	gi|619325768 : DSCAM tail-less isoform [Carcinus maenas]	Carcinus maenas
	comp90134_c1_seq20	22.75	879	8e-24	gi|619325768 : DSCAM tail-less isoform [Carcinus maenas]	Carcinus maenas
	comp90134_c1_seq19	25.62	929	2e-41	gi|619325768 : DSCAM tail-less isoform [Carcinus maenas]	Carcinus maenas
	comp90134_c1_seq19	26.18	573	7e-24	gi|619325768 : DSCAM tail-less isoform [Carcinus maenas]	Carcinus maenas
	comp90134_c1_seq19	22.75	879	8e-24	gi|619325768 : DSCAM tail-less isoform [Carcinus maenas]	Carcinus maenas
	comp90134_c1_seq18	25.62	929	2e-41	gi|619325768 : DSCAM tail-less isoform [Carcinus maenas]	Carcinus maenas
	comp90134_c1_seq18	26.18	573	7e-24	gi|619325768 : DSCAM tail-less isoform [Carcinus maenas]	Carcinus maenas
	comp90134_c1_seq18	22.75	879	8e-24	gi|619325768 : DSCAM tail-less isoform [Carcinus maenas]	Carcinus maenas
	comp90134_c1_seq16	25.62	929	2e-41	gi|619325768 : DSCAM tail-less isoform [Carcinus maenas]	Carcinus maenas
	comp90134_c1_seq16	26.18	573	7e-24	gi|619325768 : DSCAM tail-less isoform [Carcinus maenas]	Carcinus maenas
	comp90134_c1_seq16	22.75	879	8e-24	gi|619325768 : DSCAM tail-less isoform [Carcinus maenas]	Carcinus maenas
	comp90134_c1_seq14	25.62	929	2e-41	gi|619325768 : DSCAM tail-less isoform [Carcinus maenas]	Carcinus maenas
	comp90134_c1_seq14	26.18	573	7e-24	gi|619325768 : DSCAM tail-less isoform [Carcinus maenas]	Carcinus maenas
	comp90134_c1_seq14	22.75	879	8e-24	gi|619325768 : DSCAM tail-less isoform [Carcinus maenas]	Carcinus maenas
	comp90134_c1_seq11	25.62	929	2e-41	gi|619325768 : DSCAM tail-less isoform [Carcinus maenas]	Carcinus maenas
	comp90134_c1_seq11	26.18	573	7e-24	gi|619325768 : DSCAM tail-less isoform [Carcinus maenas]	Carcinus maenas
	comp90134_c1_seq11	22.75	879	8e-24	gi|619325768 : DSCAM tail-less isoform [Carcinus maenas]	Carcinus maenas
	comp90134_c1_seq9	25.62	929	2e-41	gi|619325768 : DSCAM tail-less isoform [Carcinus maenas]	Carcinus maenas
	comp90134_c1_seq9	26.18	573	7e-24	gi|619325768 : DSCAM tail-less isoform [Carcinus maenas]	Carcinus maenas
	comp90134_c1_seq9	22.75	879	8e-24	gi|619325768 : DSCAM tail-less isoform [Carcinus maenas]	Carcinus maenas
	comp90134_c1_seq8	25.62	929	2e-41	gi|619325768 : DSCAM tail-less isoform [Carcinus maenas]	Carcinus maenas
	comp90134_c1_seq8	26.18	573	7e-24	gi|619325768 : DSCAM tail-less isoform [Carcinus maenas]	Carcinus maenas
	comp90134_c1_seq8	22.75	879	8e-24	gi|619325768 : DSCAM tail-less isoform [Carcinus maenas]	Carcinus maenas
	comp90134_c1_seq2	25.62	929	2e-41	gi|619325768 : DSCAM tail-less isoform [Carcinus maenas]	Carcinus maenas
	comp90134_c1_seq2	26.18	573	7e-24	gi|619325768 : DSCAM tail-less isoform [Carcinus maenas]	Carcinus maenas
	comp90134_c1_seq2	22.75	879	8e-24	gi|619325768 : DSCAM tail-less isoform [Carcinus maenas]	Carcinus maenas
	comp90134_c1_seq1	25.62	929	2e-41	gi|619325768 : DSCAM tail-less isoform [Carcinus maenas]	Carcinus maenas
	comp90134_c1_seq1	26.18	573	7e-24	gi|619325768 : DSCAM tail-less isoform [Carcinus maenas]	Carcinus maenas
	comp90134_c1_seq1	22.75	879	8e-24	gi|619325768 : DSCAM tail-less isoform [Carcinus maenas]	Carcinus maenas
	comp90134_c1_seq42	25.63	827	5e-34	gi|619325768 : DSCAM tail-less isoform [Carcinus maenas]	Carcinus maenas
	comp90134_c1_seq42	26.81	623	2e-29	gi|619325768 : DSCAM tail-less isoform [Carcinus maenas]	Carcinus maenas
	comp90134_c1_seq42	22.96	697	8e-25	gi|619325768 : DSCAM tail-less isoform [Carcinus maenas]	Carcinus maenas
	comp90134_c1_seq41	25.63	827	5e-34	gi|619325768 : DSCAM tail-less isoform [Carcinus maenas]	Carcinus maenas
	comp90134_c1_seq41	26.81	623	2e-29	gi|619325768 : DSCAM tail-less isoform [Carcinus maenas]	Carcinus maenas
	comp90134_c1_seq41	22.96	697	8e-25	gi|619325768 : DSCAM tail-less isoform [Carcinus maenas]	Carcinus maenas
	comp90134_c1_seq31	25.63	827	5e-34	gi|619325768 : DSCAM tail-less isoform [Carcinus maenas]	Carcinus maenas
	comp90134_c1_seq31	26.81	623	2e-29	gi|619325768 : DSCAM tail-less isoform [Carcinus maenas]	Carcinus maenas
	comp90134_c1_seq31	22.96	697	8e-25	gi|619325768 : DSCAM tail-less isoform [Carcinus maenas]	Carcinus maenas
	comp90134_c1_seq21	25.63	827	5e-34	gi|619325768 : DSCAM tail-less isoform [Carcinus maenas]	Carcinus maenas
	comp90134_c1_seq21	26.81	623	2e-29	gi|619325768 : DSCAM tail-less isoform [Carcinus maenas]	Carcinus maenas
	comp90134_c1_seq21	22.96	697	8e-25	gi|619325768 : DSCAM tail-less isoform [Carcinus maenas]	Carcinus maenas
	comp90134_c1_seq6	25.63	827	5e-34	gi|619325768 : DSCAM tail-less isoform [Carcinus maenas]	Carcinus maenas
	comp90134_c1_seq6	26.81	623	2e-29	gi|619325768 : DSCAM tail-less isoform [Carcinus maenas]	Carcinus maenas
	comp90134_c1_seq6	22.96	697	8e-25	gi|619325768 : DSCAM tail-less isoform [Carcinus maenas]	Carcinus maenas
	comp129399_c0_seq1	32.23	301	4e-35	gi|619325768 : DSCAM tail-less isoform [Carcinus maenas]	Carcinus maenas
	comp129399_c0_seq1	34.31	306	2e-38	gi|183987808 : Down syndrome cell adhesion molecule isoform [Daphnia pulex]	Crustacea
	comp129399_c0_seq1	34.64	306	1e-37	gi|183987806 : Down syndrome cell adhesion molecule isoform [Daphnia magna]	Crustacea
	comp90162_c0_seq12	25.07	710	3e-28	gi|619325768 : DSCAM tail-less isoform [Carcinus maenas]	Carcinus maenas
	comp90162_c0_seq12	24.22	706	4e-28	gi|619325768 : DSCAM tail-less isoform [Carcinus maenas]	Carcinus maenas
	comp90162_c0_seq12	23.89	745	8e-28	gi|619325768 : DSCAM tail-less isoform [Carcinus maenas]	Carcinus maenas
	comp90162_c0_seq10	25.07	710	3e-28	gi|619325768 : DSCAM tail-less isoform [Carcinus maenas]	Carcinus maenas
	comp90162_c0_seq10	24.22	706	4e-28	gi|619325768 : DSCAM tail-less isoform [Carcinus maenas]	Carcinus maenas
	comp90162_c0_seq10	23.89	745	8e-28	gi|619325768 : DSCAM tail-less isoform [Carcinus maenas]	Carcinus maenas
	comp90162_c0_seq9	25.07	710	3e-28	gi|619325768 : DSCAM tail-less isoform [Carcinus maenas]	Carcinus maenas
	comp90162_c0_seq9	24.22	706	4e-28	gi|619325768 : DSCAM tail-less isoform [Carcinus maenas]	Carcinus maenas
	comp90162_c0_seq9	23.89	745	8e-28	gi|619325768 : DSCAM tail-less isoform [Carcinus maenas]	Carcinus maenas
	comp90162_c0_seq8	25.07	710	3e-28	gi|619325768 : DSCAM tail-less isoform [Carcinus maenas]	Carcinus maenas
	comp90162_c0_seq8	24.22	706	4e-28	gi|619325768 : DSCAM tail-less isoform [Carcinus maenas]	Carcinus maenas
	comp90162_c0_seq8	23.89	745	8e-28	gi|619325768 : DSCAM tail-less isoform [Carcinus maenas]	Carcinus maenas
	comp90162_c0_seq7	25.07	710	3e-28	gi|619325768 : DSCAM tail-less isoform [Carcinus maenas]	Carcinus maenas
	comp90162_c0_seq7	24.22	706	4e-28	gi|619325768 : DSCAM tail-less isoform [Carcinus maenas]	Carcinus maenas
	comp90162_c0_seq7	23.89	745	8e-28	gi|619325768 : DSCAM tail-less isoform [Carcinus maenas]	Carcinus maenas
	comp90162_c0_seq5	25.07	710	3e-28	gi|619325768 : DSCAM tail-less isoform [Carcinus maenas]	Carcinus maenas
	comp90162_c0_seq5	24.22	706	4e-28	gi|619325768 : DSCAM tail-less isoform [Carcinus maenas]	Carcinus maenas
	comp90162_c0_seq5	23.89	745	8e-28	gi|619325768 : DSCAM tail-less isoform [Carcinus maenas]	Carcinus maenas
	comp90162_c0_seq4	25.07	710	3e-28	gi|619325768 : DSCAM tail-less isoform [Carcinus maenas]	Carcinus maenas
	comp90162_c0_seq4	24.22	706	4e-28	gi|619325768 : DSCAM tail-less isoform [Carcinus maenas]	Carcinus maenas
	comp90162_c0_seq4	23.89	745	8e-28	gi|619325768 : DSCAM tail-less isoform [Carcinus maenas]	Carcinus maenas
	comp90162_c0_seq3	25.07	710	3e-28	gi|619325768 : DSCAM tail-less isoform [Carcinus maenas]	Carcinus maenas
	comp90162_c0_seq3	24.22	706	4e-28	gi|619325768 : DSCAM tail-less isoform [Carcinus maenas]	Carcinus maenas
	comp90162_c0_seq3	23.89	745	8e-28	gi|619325768 : DSCAM tail-less isoform [Carcinus maenas]	Carcinus maenas
	comp90162_c0_seq2	25.07	710	3e-28	gi|619325768 : DSCAM tail-less isoform [Carcinus maenas]	Carcinus maenas
	comp90162_c0_seq2	24.22	706	4e-28	gi|619325768 : DSCAM tail-less isoform [Carcinus maenas]	Carcinus maenas
	comp90162_c0_seq2	23.89	745	8e-28	gi|619325768 : DSCAM tail-less isoform [Carcinus maenas]	Carcinus maenas
	comp90162_c0_seq1	25.07	710	3e-28	gi|619325768 : DSCAM tail-less isoform [Carcinus maenas]	Carcinus maenas
	comp90162_c0_seq1	24.22	706	4e-28	gi|619325768 : DSCAM tail-less isoform [Carcinus maenas]	Carcinus maenas
	comp90162_c0_seq1	23.89	745	8e-28	gi|619325768 : DSCAM tail-less isoform [Carcinus maenas]	Carcinus maenas
	comp386_c0_seq1	40.94	149	1e-22	gi|571532557 : PREDICTED: Dscam family member AbsCAM isoform X7 [Apis mellifera]	Pancrustacea
	comp386_c0_seq1	40.94	149	1e-22	gi|571532553 : PREDICTED: Dscam family member AbsCAM isoform X6 [Apis mellifera]	Pancrustacea
	comp386_c0_seq1	40.94	149	1e-22	gi|571532549 : PREDICTED: Dscam family member AbsCAM isoform X5 [Apis mellifera]	Pancrustacea
	comp62041_c0_seq2	43.87	212	5e-45	gi|619325768 : DSCAM tail-less isoform [Carcinus maenas]	Carcinus maenas
	comp62041_c0_seq2	44.08	211	4e-49	gi|183987808 : Down syndrome cell adhesion molecule isoform [Daphnia pulex]	Crustacea
	comp62041_c0_seq2	44.08	211	5e-49	gi|183987806 : Down syndrome cell adhesion molecule isoform [Daphnia magna]	Crustacea
	comp90471_c0_seq6	24.24	594	2e-22	gi|619325768 : DSCAM tail-less isoform [Carcinus maenas]	Carcinus maenas
	comp90471_c0_seq6	23.8	664	7e-22	gi|619325768 : DSCAM tail-less isoform [Carcinus maenas]	Carcinus maenas
	comp90471_c0_seq6	23.5	783	2e-27	gi|183987806 : Down syndrome cell adhesion molecule isoform [Daphnia magna]	Crustacea
	comp90471_c0_seq3	24.24	594	2e-22	gi|619325768 : DSCAM tail-less isoform [Carcinus maenas]	Carcinus maenas
	comp90471_c0_seq3	23.8	664	7e-22	gi|619325768 : DSCAM tail-less isoform [Carcinus maenas]	Carcinus maenas
	comp90471_c0_seq3	24.06	636	4e-21	gi|619325768 : DSCAM tail-less isoform [Carcinus maenas]	Carcinus maenas
	comp90471_c0_seq1	22.53	839	5e-24	gi|619325768 : DSCAM tail-less isoform [Carcinus maenas]	Carcinus maenas
	comp90471_c0_seq1	24.24	594	2e-22	gi|619325768 : DSCAM tail-less isoform [Carcinus maenas]	Carcinus maenas
	comp90471_c0_seq1	23.05	742	3e-22	gi|619325768 : DSCAM tail-less isoform [Carcinus maenas]	Carcinus maenas
	comp90162_c0_seq6	21.54	947	7e-28	gi|619325768 : DSCAM tail-less isoform [Carcinus maenas]	Carcinus maenas
	comp90162_c0_seq6	23.25	899	6e-31	gi|183987806 : Down syndrome cell adhesion molecule isoform [Daphnia magna]	Crustacea
	comp90162_c0_seq6	24.39	529	3e-21	gi|183987808 : Down syndrome cell adhesion molecule isoform [Daphnia pulex]	Crustacea
	comp62041_c0_seq1	43.4	212	9e-43	gi|619325768 : DSCAM tail-less isoform [Carcinus maenas]	Carcinus maenas
	comp62041_c0_seq1	43.6	211	1e-46	gi|183987808 : Down syndrome cell adhesion molecule isoform [Daphnia pulex]	Crustacea
	comp62041_c0_seq1	43.6	211	2e-46	gi|183987806 : Down syndrome cell adhesion molecule isoform [Daphnia magna]	Crustacea
	comp89115_c2_seq10	29.85	412	8e-31	gi|619325768 : DSCAM tail-less isoform [Carcinus maenas]	Carcinus maenas
	comp89115_c2_seq10	27.83	345	7e-23	gi|619325768 : DSCAM tail-less isoform [Carcinus maenas]	Carcinus maenas
	comp89115_c2_seq10	29.58	426	3e-31	gi|183987806 : Down syndrome cell adhesion molecule isoform [Daphnia magna]	Crustacea
	comp89115_c2_seq8	29.85	412	8e-31	gi|619325768 : DSCAM tail-less isoform [Carcinus maenas]	Carcinus maenas
	comp89115_c2_seq8	27.83	345	7e-23	gi|619325768 : DSCAM tail-less isoform [Carcinus maenas]	Carcinus maenas
	comp89115_c2_seq8	29.58	426	3e-31	gi|183987806 : Down syndrome cell adhesion molecule isoform [Daphnia magna]	Crustacea
	comp89115_c2_seq3	29.85	412	8e-31	gi|619325768 : DSCAM tail-less isoform [Carcinus maenas]	Carcinus maenas
	comp89115_c2_seq3	27.83	345	7e-23	gi|619325768 : DSCAM tail-less isoform [Carcinus maenas]	Carcinus maenas
	comp89115_c2_seq3	29.58	426	3e-31	gi|183987806 : Down syndrome cell adhesion molecule isoform [Daphnia magna]	Crustacea
	comp89115_c2_seq1	29.85	412	8e-31	gi|619325768 : DSCAM tail-less isoform [Carcinus maenas]	Carcinus maenas
	comp89115_c2_seq1	27.83	345	7e-23	gi|619325768 : DSCAM tail-less isoform [Carcinus maenas]	Carcinus maenas
	comp89115_c2_seq1	29.58	426	3e-31	gi|183987806 : Down syndrome cell adhesion molecule isoform [Daphnia magna]	Crustacea
	comp90162_c0_seq11	21.32	957	3e-25	gi|619325768 : DSCAM tail-less isoform [Carcinus maenas]	Carcinus maenas
	comp90162_c0_seq11	22.99	909	2e-28	gi|183987806 : Down syndrome cell adhesion molecule isoform [Daphnia magna]	Crustacea
	comp90162_c0_seq11	21.32	1262	3e-30	gi|383302306 : down syndrome cell adhesion molecule 1, isoform BS [Drosophila melanogaster]	Pancrustacea
	comp88848_c3_seq11	23.44	640	4e-27	gi|619325768 : DSCAM tail-less isoform [Carcinus maenas]	Carcinus maenas
	comp88848_c3_seq11	24.13	572	3e-28	gi|183987806 : Down syndrome cell adhesion molecule isoform [Daphnia magna]	Crustacea
	comp88848_c3_seq11	22.84	648	1e-29	gi|641649511 : PREDICTED: Down syndrome cell adhesion molecule-like protein Dscam2 isoform X17 [Acyrthosiphon pisum]	Pancrustacea
	comp88848_c3_seq8	23.29	627	6e-27	gi|619325768 : DSCAM tail-less isoform [Carcinus maenas]	Carcinus maenas
	comp88848_c3_seq8	24.13	572	6e-28	gi|183987806 : Down syndrome cell adhesion molecule isoform [Daphnia magna]	Crustacea
	comp88848_c3_seq8	23.67	621	2e-29	gi|383302300 : down syndrome cell adhesion molecule 1, isoform BM [Drosophila melanogaster]	Pancrustacea
	comp88848_c3_seq6	23.29	627	6e-27	gi|619325768 : DSCAM tail-less isoform [Carcinus maenas]	Carcinus maenas
	comp88848_c3_seq6	24.13	572	6e-28	gi|183987806 : Down syndrome cell adhesion molecule isoform [Daphnia magna]	Crustacea
	comp88848_c3_seq6	23.67	621	2e-29	gi|383302300 : down syndrome cell adhesion molecule 1, isoform BM [Drosophila melanogaster]	Pancrustacea
	comp88848_c3_seq4	23.29	627	6e-27	gi|619325768 : DSCAM tail-less isoform [Carcinus maenas]	Carcinus maenas
	comp88848_c3_seq4	24.13	572	6e-28	gi|183987806 : Down syndrome cell adhesion molecule isoform [Daphnia magna]	Crustacea
	comp88848_c3_seq4	23.67	621	2e-29	gi|383302300 : down syndrome cell adhesion molecule 1, isoform BM [Drosophila melanogaster]	Pancrustacea
	comp88848_c3_seq2	23.29	627	6e-27	gi|619325768 : DSCAM tail-less isoform [Carcinus maenas]	Carcinus maenas
	comp88848_c3_seq2	24.13	572	6e-28	gi|183987806 : Down syndrome cell adhesion molecule isoform [Daphnia magna]	Crustacea
	comp88848_c3_seq2	23.67	621	2e-29	gi|383302300 : down syndrome cell adhesion molecule 1, isoform BM [Drosophila melanogaster]	Pancrustacea
	comp88848_c3_seq1	23.29	627	6e-27	gi|619325768 : DSCAM tail-less isoform [Carcinus maenas]	Carcinus maenas
	comp88848_c3_seq1	24.13	572	6e-28	gi|183987806 : Down syndrome cell adhesion molecule isoform [Daphnia magna]	Crustacea
	comp88848_c3_seq1	23.67	621	2e-29	gi|383302300 : down syndrome cell adhesion molecule 1, isoform BM [Drosophila melanogaster]	Pancrustacea
	comp88368_c1_seq13	21.37	1067	1e-21	gi|619325768 : DSCAM tail-less isoform [Carcinus maenas]	Carcinus maenas
	comp88368_c1_seq13	23.28	885	1e-24	gi|183987806 : Down syndrome cell adhesion molecule isoform [Daphnia magna]	Crustacea
	comp88368_c1_seq13	23.53	782	9e-23	gi|183987806 : Down syndrome cell adhesion molecule isoform [Daphnia magna]	Crustacea
	comp88368_c1_seq9	23.49	745	6e-22	gi|659495296 : DSCAM protein [Floxed dsRed/IRES-GFP dual reporter CAG vector with mouse Dscam]	NA
	comp88368_c1_seq9	23.58	742	4e-27	gi|556967167 : PREDICTED: Down syndrome cell adhesion molecule isoform X2 [Latimeria chalumnae]	Bilateria
	comp88368_c1_seq9	23.58	742	4e-27	gi|556967164 : PREDICTED: Down syndrome cell adhesion molecule isoform X1 [Latimeria chalumnae]	Bilateria
	comp88368_c1_seq4	21.37	1067	1e-21	gi|619325768 : DSCAM tail-less isoform [Carcinus maenas]	Carcinus maenas
	comp88368_c1_seq4	23.28	885	1e-24	gi|183987806 : Down syndrome cell adhesion molecule isoform [Daphnia magna]	Crustacea
	comp88368_c1_seq4	23.53	782	9e-23	gi|183987806 : Down syndrome cell adhesion molecule isoform [Daphnia magna]	Crustacea
	comp88368_c1_seq1	23.49	745	6e-22	gi|659495296 : DSCAM protein [Floxed dsRed/IRES-GFP dual reporter CAG vector with mouse Dscam]	NA
	comp88368_c1_seq1	23.58	742	4e-27	gi|556967167 : PREDICTED: Down syndrome cell adhesion molecule isoform X2 [Latimeria chalumnae]	Bilateria
	comp88368_c1_seq1	23.58	742	4e-27	gi|556967164 : PREDICTED: Down syndrome cell adhesion molecule isoform X1 [Latimeria chalumnae]	Bilateria
	comp89115_c2_seq12	29.85	412	6e-31	gi|619325768 : DSCAM tail-less isoform [Carcinus maenas]	Carcinus maenas
	comp89115_c2_seq12	27.83	345	7e-23	gi|619325768 : DSCAM tail-less isoform [Carcinus maenas]	Carcinus maenas
	comp89115_c2_seq12	29.58	426	2e-31	gi|183987806 : Down syndrome cell adhesion molecule isoform [Daphnia magna]	Crustacea
	comp89115_c2_seq4	29.85	412	6e-31	gi|619325768 : DSCAM tail-less isoform [Carcinus maenas]	Carcinus maenas
	comp89115_c2_seq4	27.83	345	7e-23	gi|619325768 : DSCAM tail-less isoform [Carcinus maenas]	Carcinus maenas
	comp89115_c2_seq4	29.58	426	2e-31	gi|183987806 : Down syndrome cell adhesion molecule isoform [Daphnia magna]	Crustacea
	comp88368_c1_seq10	21.07	987	9e-22	gi|619325768 : DSCAM tail-less isoform [Carcinus maenas]	Carcinus maenas
	comp88368_c1_seq10	21.37	1067	9e-22	gi|619325768 : DSCAM tail-less isoform [Carcinus maenas]	Carcinus maenas
	comp88368_c1_seq10	23.28	885	2e-24	gi|183987806 : Down syndrome cell adhesion molecule isoform [Daphnia magna]	Crustacea
	comp88368_c1_seq7	23.42	743	1e-21	gi|659495296 : DSCAM protein [Floxed dsRed/IRES-GFP dual reporter CAG vector with mouse Dscam]	NA
	comp88368_c1_seq7	23.69	743	4e-27	gi|556967164 : PREDICTED: Down syndrome cell adhesion molecule isoform X1 [Latimeria chalumnae]	Bilateria
	comp88368_c1_seq7	23.69	743	5e-27	gi|556967167 : PREDICTED: Down syndrome cell adhesion molecule isoform X2 [Latimeria chalumnae]	Bilateria
	comp88368_c1_seq3	23.42	743	1e-21	gi|659495296 : DSCAM protein [Floxed dsRed/IRES-GFP dual reporter CAG vector with mouse Dscam]	NA
	comp88368_c1_seq3	23.69	743	4e-27	gi|556967164 : PREDICTED: Down syndrome cell adhesion molecule isoform X1 [Latimeria chalumnae]	Bilateria
	comp88368_c1_seq3	23.69	743	5e-27	gi|556967167 : PREDICTED: Down syndrome cell adhesion molecule isoform X2 [Latimeria chalumnae]	Bilateria
	comp88368_c1_seq2	21.07	987	9e-22	gi|619325768 : DSCAM tail-less isoform [Carcinus maenas]	Carcinus maenas
	comp88368_c1_seq2	21.37	1067	9e-22	gi|619325768 : DSCAM tail-less isoform [Carcinus maenas]	Carcinus maenas
	comp88368_c1_seq2	23.28	885	2e-24	gi|183987806 : Down syndrome cell adhesion molecule isoform [Daphnia magna]	Crustacea
	comp55233_c0_seq2	22.86	748	1e-22	gi|619325768 : DSCAM tail-less isoform [Carcinus maenas]	Carcinus maenas
	comp55233_c0_seq2	24.17	662	6e-24	gi|183987806 : Down syndrome cell adhesion molecule isoform [Daphnia magna]	Crustacea
	comp55233_c0_seq2	25.74	540	4e-31	gi|113194600 : down syndrome cell adhesion molecule 1, isoform X [Drosophila melanogaster]	Pancrustacea
	comp89923_c0_seq1	24.22	640	3e-26	gi|619325768 : DSCAM tail-less isoform [Carcinus maenas]	Carcinus maenas
	comp89923_c0_seq1	29.17	312	2e-24	gi|619325768 : DSCAM tail-less isoform [Carcinus maenas]	Carcinus maenas
	comp89923_c0_seq1	24.4	582	3e-23	gi|619325768 : DSCAM tail-less isoform [Carcinus maenas]	Carcinus maenas
	comp89923_c0_seq7	24.22	640	2e-26	gi|619325768 : DSCAM tail-less isoform [Carcinus maenas]	Carcinus maenas
	comp89923_c0_seq7	26.83	410	2e-24	gi|619325768 : DSCAM tail-less isoform [Carcinus maenas]	Carcinus maenas
	comp89923_c0_seq7	29.17	312	2e-24	gi|619325768 : DSCAM tail-less isoform [Carcinus maenas]	Carcinus maenas
	comp63306_c0_seq1	44.44	261	3e-51	gi|619325768 : DSCAM tail-less isoform [Carcinus maenas]	Carcinus maenas
	comp63306_c0_seq1	45.49	277	1e-56	gi|183987806 : Down syndrome cell adhesion molecule isoform [Daphnia magna]	Crustacea
	comp63306_c0_seq1	35.38	260	9e-30	gi|183987808 : Down syndrome cell adhesion molecule isoform [Daphnia pulex]	Crustacea
	comp90471_c0_seq5	24.06	636	4e-21	gi|619325768 : DSCAM tail-less isoform [Carcinus maenas]	Carcinus maenas
	comp90471_c0_seq5	22.11	674	9e-23	gi|183987806 : Down syndrome cell adhesion molecule isoform [Daphnia magna]	Crustacea
	comp90471_c0_seq5	24.1	502	8e-21	gi|183987806 : Down syndrome cell adhesion molecule isoform [Daphnia magna]	Crustacea
	comp103681_c0_seq1	33.33	246	6e-28	gi|619325768 : DSCAM tail-less isoform [Carcinus maenas]	Carcinus maenas
	comp103681_c0_seq1	35.42	240	3e-28	gi|183987806 : Down syndrome cell adhesion molecule isoform [Daphnia magna]	Crustacea
	comp103681_c0_seq1	39.2	176	1e-27	gi|183987808 : Down syndrome cell adhesion molecule isoform [Daphnia pulex]	Crustacea
	comp76063_c0_seq1	28.8	309	5e-25	gi|514704982 : PREDICTED: LOW QUALITY PROTEIN: Down syndrome cell adhesion molecule-like protein 1 [Anas platyrhynchos]	Bilateria
	comp76063_c0_seq1	28.8	309	2e-24	gi|527250544 : PREDICTED: LOW QUALITY PROTEIN: Down syndrome cell adhesion molecule-like protein 1, partial [Melopsittacus undulatus]	Bilateria
	comp76063_c0_seq1	28.48	309	3e-24	gi|677543898 : Down syndrome cell adhesion molecule-like 1, partial [Nipponia nippon]	Bilateria
	comp89211_c1_seq18	26.65	364	5e-23	gi|644995138 : PREDICTED: Down syndrome cell adhesion molecule-like protein Dscam2 isoform X12 [Nasonia vitripennis]	Pancrustacea
	comp89211_c1_seq18	26.65	364	5e-23	gi|644995136 : PREDICTED: Down syndrome cell adhesion molecule-like protein Dscam2 isoform X11 [Nasonia vitripennis]	Pancrustacea
	comp89211_c1_seq18	26.65	364	5e-23	gi|644995134 : PREDICTED: Down syndrome cell adhesion molecule-like protein Dscam2 isoform X10 [Nasonia vitripennis]	Pancrustacea
	comp89211_c1_seq15	23.6	805	4e-26	gi|641649559 : PREDICTED: Down syndrome cell adhesion molecule-like protein Dscam2 isoform X41 [Acyrthosiphon pisum]	Pancrustacea
	comp89211_c1_seq15	23.6	805	5e-26	gi|641649551 : PREDICTED: Down syndrome cell adhesion molecule-like protein Dscam2 isoform X37 [Acyrthosiphon pisum]	Pancrustacea
	comp89211_c1_seq15	23.73	805	2e-25	gi|641649553 : PREDICTED: Down syndrome cell adhesion molecule-like protein Dscam2 isoform X38 [Acyrthosiphon pisum]	Pancrustacea
	comp89211_c1_seq14	23.6	805	4e-26	gi|641649559 : PREDICTED: Down syndrome cell adhesion molecule-like protein Dscam2 isoform X41 [Acyrthosiphon pisum]	Pancrustacea
	comp89211_c1_seq14	23.6	805	5e-26	gi|641649551 : PREDICTED: Down syndrome cell adhesion molecule-like protein Dscam2 isoform X37 [Acyrthosiphon pisum]	Pancrustacea
	comp89211_c1_seq14	23.73	805	2e-25	gi|641649553 : PREDICTED: Down syndrome cell adhesion molecule-like protein Dscam2 isoform X38 [Acyrthosiphon pisum]	Pancrustacea
	comp89211_c1_seq12	26.65	364	5e-23	gi|644995138 : PREDICTED: Down syndrome cell adhesion molecule-like protein Dscam2 isoform X12 [Nasonia vitripennis]	Pancrustacea
	comp89211_c1_seq12	26.65	364	5e-23	gi|644995136 : PREDICTED: Down syndrome cell adhesion molecule-like protein Dscam2 isoform X11 [Nasonia vitripennis]	Pancrustacea
	comp89211_c1_seq12	26.65	364	5e-23	gi|644995134 : PREDICTED: Down syndrome cell adhesion molecule-like protein Dscam2 isoform X10 [Nasonia vitripennis]	Pancrustacea
	comp89211_c1_seq9	26.65	364	5e-23	gi|644995138 : PREDICTED: Down syndrome cell adhesion molecule-like protein Dscam2 isoform X12 [Nasonia vitripennis]	Pancrustacea
	comp89211_c1_seq9	26.65	364	5e-23	gi|644995136 : PREDICTED: Down syndrome cell adhesion molecule-like protein Dscam2 isoform X11 [Nasonia vitripennis]	Pancrustacea
	comp89211_c1_seq9	26.65	364	5e-23	gi|644995134 : PREDICTED: Down syndrome cell adhesion molecule-like protein Dscam2 isoform X10 [Nasonia vitripennis]	Pancrustacea
	comp89211_c1_seq3	23.6	805	4e-26	gi|641649559 : PREDICTED: Down syndrome cell adhesion molecule-like protein Dscam2 isoform X41 [Acyrthosiphon pisum]	Pancrustacea
	comp89211_c1_seq3	23.6	805	5e-26	gi|641649551 : PREDICTED: Down syndrome cell adhesion molecule-like protein Dscam2 isoform X37 [Acyrthosiphon pisum]	Pancrustacea
	comp89211_c1_seq3	23.73	805	2e-25	gi|641649553 : PREDICTED: Down syndrome cell adhesion molecule-like protein Dscam2 isoform X38 [Acyrthosiphon pisum]	Pancrustacea
	comp85277_c2_seq3	25.77	388	3e-22	gi|607366951 : Down syndrome cell adhesion molecule-like protein [Cerapachys biroi]	Pancrustacea
	comp85277_c2_seq3	25.42	421	7e-21	gi|212518347 : down syndrome cell adhesion molecule, putative [Pediculus humanus corporis]	Pancrustacea
	comp85277_c2_seq3	25.42	421	7e-21	gi|242024848 : down syndrome cell adhesion molecule, putative [Pediculus humanus corporis]	Pancrustacea
	comp85277_c2_seq1	25.77	388	5e-22	gi|607366951 : Down syndrome cell adhesion molecule-like protein [Cerapachys biroi]	Pancrustacea
	comp85277_c2_seq1	25.42	421	6e-21	gi|212518347 : down syndrome cell adhesion molecule, putative [Pediculus humanus corporis]	Pancrustacea
	comp85277_c2_seq1	25.42	421	6e-21	gi|242024848 : down syndrome cell adhesion molecule, putative [Pediculus humanus corporis]	Pancrustacea
	comp87944_c2_seq2	25.04	695	9e-23	gi|619325768 : DSCAM tail-less isoform [Carcinus maenas]	Carcinus maenas
	comp87944_c2_seq2	23.77	732	3e-26	gi|183987806 : Down syndrome cell adhesion molecule isoform [Daphnia magna]	Crustacea
	comp87944_c2_seq2	22.6	770	2e-24	gi|183987806 : Down syndrome cell adhesion molecule isoform [Daphnia magna]	Crustacea
	comp87944_c2_seq1	25.14	696	1e-22	gi|619325768 : DSCAM tail-less isoform [Carcinus maenas]	Carcinus maenas
	comp87944_c2_seq1	23.39	667	8e-25	gi|183987806 : Down syndrome cell adhesion molecule isoform [Daphnia magna]	Crustacea
	comp87944_c2_seq1	22.6	770	3e-24	gi|183987806 : Down syndrome cell adhesion molecule isoform [Daphnia magna]	Crustacea
	comp82412_c0_seq11	26.17	577	7e-24	gi|619325768 : DSCAM tail-less isoform [Carcinus maenas]	Carcinus maenas
	comp82412_c0_seq11	25.89	421	1e-21	gi|619325768 : DSCAM tail-less isoform [Carcinus maenas]	Carcinus maenas
	comp82412_c0_seq11	24.64	702	4e-28	gi|183987806 : Down syndrome cell adhesion molecule isoform [Daphnia magna]	Crustacea
	comp82412_c0_seq8	26.17	577	9e-24	gi|619325768 : DSCAM tail-less isoform [Carcinus maenas]	Carcinus maenas
	comp82412_c0_seq8	25.89	421	2e-21	gi|619325768 : DSCAM tail-less isoform [Carcinus maenas]	Carcinus maenas
	comp82412_c0_seq8	24.64	702	2e-28	gi|183987806 : Down syndrome cell adhesion molecule isoform [Daphnia magna]	Crustacea
	comp82412_c0_seq2	26.17	577	1e-23	gi|619325768 : DSCAM tail-less isoform [Carcinus maenas]	Carcinus maenas
	comp82412_c0_seq2	25.89	421	1e-21	gi|619325768 : DSCAM tail-less isoform [Carcinus maenas]	Carcinus maenas
	comp82412_c0_seq2	24.64	702	3e-28	gi|183987806 : Down syndrome cell adhesion molecule isoform [Daphnia magna]	Crustacea
	comp82412_c0_seq6	26.17	577	9e-24	gi|619325768 : DSCAM tail-less isoform [Carcinus maenas]	Carcinus maenas
	comp82412_c0_seq6	25.89	421	2e-21	gi|619325768 : DSCAM tail-less isoform [Carcinus maenas]	Carcinus maenas
	comp82412_c0_seq6	24.64	702	3e-28	gi|183987806 : Down syndrome cell adhesion molecule isoform [Daphnia magna]	Crustacea
	comp82412_c0_seq7	26.17	577	1e-23	gi|619325768 : DSCAM tail-less isoform [Carcinus maenas]	Carcinus maenas
	comp82412_c0_seq7	25.89	421	1e-21	gi|619325768 : DSCAM tail-less isoform [Carcinus maenas]	Carcinus maenas
	comp82412_c0_seq7	24.64	702	4e-28	gi|183987806 : Down syndrome cell adhesion molecule isoform [Daphnia magna]	Crustacea
	comp82412_c0_seq9	26.17	577	9e-24	gi|619325768 : DSCAM tail-less isoform [Carcinus maenas]	Carcinus maenas
	comp82412_c0_seq9	25.89	421	9e-22	gi|619325768 : DSCAM tail-less isoform [Carcinus maenas]	Carcinus maenas
	comp82412_c0_seq9	24.64	702	3e-28	gi|183987806 : Down syndrome cell adhesion molecule isoform [Daphnia magna]	Crustacea
	comp82412_c0_seq5	26.17	577	1e-23	gi|619325768 : DSCAM tail-less isoform [Carcinus maenas]	Carcinus maenas
	comp82412_c0_seq5	25.89	421	2e-21	gi|619325768 : DSCAM tail-less isoform [Carcinus maenas]	Carcinus maenas
	comp82412_c0_seq5	24.64	702	3e-28	gi|183987806 : Down syndrome cell adhesion molecule isoform [Daphnia magna]	Crustacea
	comp82412_c0_seq4	26.17	577	1e-23	gi|619325768 : DSCAM tail-less isoform [Carcinus maenas]	Carcinus maenas
	comp82412_c0_seq4	25.89	421	2e-21	gi|619325768 : DSCAM tail-less isoform [Carcinus maenas]	Carcinus maenas
	comp82412_c0_seq4	24.64	702	4e-28	gi|183987806 : Down syndrome cell adhesion molecule isoform [Daphnia magna]	Crustacea
	comp82412_c0_seq12	26.17	577	1e-23	gi|619325768 : DSCAM tail-less isoform [Carcinus maenas]	Carcinus maenas
	comp82412_c0_seq12	25.89	421	2e-21	gi|619325768 : DSCAM tail-less isoform [Carcinus maenas]	Carcinus maenas
	comp82412_c0_seq12	24.64	702	3e-28	gi|183987806 : Down syndrome cell adhesion molecule isoform [Daphnia magna]	Crustacea
	comp89211_c1_seq17	26.65	364	5e-23	gi|644995141 : PREDICTED: Down syndrome cell adhesion molecule-like protein Dscam2 isoform X13 [Nasonia vitripennis]	Pancrustacea
	comp89211_c1_seq17	26.65	364	5e-23	gi|644995138 : PREDICTED: Down syndrome cell adhesion molecule-like protein Dscam2 isoform X12 [Nasonia vitripennis]	Pancrustacea
	comp89211_c1_seq17	26.65	364	5e-23	gi|644995136 : PREDICTED: Down syndrome cell adhesion molecule-like protein Dscam2 isoform X11 [Nasonia vitripennis]	Pancrustacea
	comp89211_c1_seq11	23.6	805	5e-26	gi|641649559 : PREDICTED: Down syndrome cell adhesion molecule-like protein Dscam2 isoform X41 [Acyrthosiphon pisum]	Pancrustacea
	comp89211_c1_seq11	23.6	805	6e-26	gi|641649551 : PREDICTED: Down syndrome cell adhesion molecule-like protein Dscam2 isoform X37 [Acyrthosiphon pisum]	Pancrustacea
	comp89211_c1_seq11	23.73	805	3e-25	gi|641649553 : PREDICTED: Down syndrome cell adhesion molecule-like protein Dscam2 isoform X38 [Acyrthosiphon pisum]	Pancrustacea
	comp89211_c1_seq8	26.65	364	5e-23	gi|644995141 : PREDICTED: Down syndrome cell adhesion molecule-like protein Dscam2 isoform X13 [Nasonia vitripennis]	Pancrustacea
	comp89211_c1_seq8	26.65	364	5e-23	gi|644995138 : PREDICTED: Down syndrome cell adhesion molecule-like protein Dscam2 isoform X12 [Nasonia vitripennis]	Pancrustacea
	comp89211_c1_seq8	26.65	364	5e-23	gi|644995136 : PREDICTED: Down syndrome cell adhesion molecule-like protein Dscam2 isoform X11 [Nasonia vitripennis]	Pancrustacea
	comp89211_c1_seq1	23.83	491	4e-24	gi|113194597 : down syndrome cell adhesion molecule 1, isoform AR [Drosophila melanogaster]	Pancrustacea
	comp89211_c1_seq1	23.83	491	4e-24	gi|116007592 : down syndrome cell adhesion molecule 1, isoform AR [Drosophila melanogaster]	Pancrustacea
	comp89211_c1_seq1	23.94	493	8e-24	gi|383302299 : down syndrome cell adhesion molecule 1, isoform BL [Drosophila melanogaster]	Pancrustacea
	comp89211_c1_seq7	26.65	364	5e-23	gi|644995141 : PREDICTED: Down syndrome cell adhesion molecule-like protein Dscam2 isoform X13 [Nasonia vitripennis]	Pancrustacea
	comp89211_c1_seq7	26.65	364	5e-23	gi|644995138 : PREDICTED: Down syndrome cell adhesion molecule-like protein Dscam2 isoform X12 [Nasonia vitripennis]	Pancrustacea
	comp89211_c1_seq7	26.65	364	5e-23	gi|644995136 : PREDICTED: Down syndrome cell adhesion molecule-like protein Dscam2 isoform X11 [Nasonia vitripennis]	Pancrustacea
	comp89211_c1_seq6	23.6	805	5e-26	gi|641649559 : PREDICTED: Down syndrome cell adhesion molecule-like protein Dscam2 isoform X41 [Acyrthosiphon pisum]	Pancrustacea
	comp89211_c1_seq6	23.6	805	6e-26	gi|641649551 : PREDICTED: Down syndrome cell adhesion molecule-like protein Dscam2 isoform X37 [Acyrthosiphon pisum]	Pancrustacea
	comp89211_c1_seq6	23.73	805	3e-25	gi|641649553 : PREDICTED: Down syndrome cell adhesion molecule-like protein Dscam2 isoform X38 [Acyrthosiphon pisum]	Pancrustacea
	comp89211_c1_seq4	23.83	491	4e-24	gi|113194597 : down syndrome cell adhesion molecule 1, isoform AR [Drosophila melanogaster]	Pancrustacea
	comp89211_c1_seq4	23.83	491	4e-24	gi|116007592 : down syndrome cell adhesion molecule 1, isoform AR [Drosophila melanogaster]	Pancrustacea
	comp89211_c1_seq4	23.94	493	8e-24	gi|383302299 : down syndrome cell adhesion molecule 1, isoform BL [Drosophila melanogaster]	Pancrustacea
	comp89211_c1_seq2	26.65	364	5e-23	gi|644995141 : PREDICTED: Down syndrome cell adhesion molecule-like protein Dscam2 isoform X13 [Nasonia vitripennis]	Pancrustacea
	comp89211_c1_seq2	26.65	364	5e-23	gi|644995138 : PREDICTED: Down syndrome cell adhesion molecule-like protein Dscam2 isoform X12 [Nasonia vitripennis]	Pancrustacea
	comp89211_c1_seq2	26.65	364	5e-23	gi|644995136 : PREDICTED: Down syndrome cell adhesion molecule-like protein Dscam2 isoform X11 [Nasonia vitripennis]	Pancrustacea
	comp89211_c1_seq19	26.65	364	5e-23	gi|644995141 : PREDICTED: Down syndrome cell adhesion molecule-like protein Dscam2 isoform X13 [Nasonia vitripennis]	Pancrustacea
	comp89211_c1_seq19	26.65	364	5e-23	gi|644995138 : PREDICTED: Down syndrome cell adhesion molecule-like protein Dscam2 isoform X12 [Nasonia vitripennis]	Pancrustacea
	comp89211_c1_seq19	26.65	364	5e-23	gi|644995136 : PREDICTED: Down syndrome cell adhesion molecule-like protein Dscam2 isoform X11 [Nasonia vitripennis]	Pancrustacea
	comp89211_c1_seq13	23.6	805	5e-26	gi|641649559 : PREDICTED: Down syndrome cell adhesion molecule-like protein Dscam2 isoform X41 [Acyrthosiphon pisum]	Pancrustacea
	comp89211_c1_seq13	23.6	805	6e-26	gi|641649551 : PREDICTED: Down syndrome cell adhesion molecule-like protein Dscam2 isoform X37 [Acyrthosiphon pisum]	Pancrustacea
	comp89211_c1_seq13	23.73	805	3e-25	gi|641649553 : PREDICTED: Down syndrome cell adhesion molecule-like protein Dscam2 isoform X38 [Acyrthosiphon pisum]	Pancrustacea
	comp89211_c1_seq10	23.83	491	4e-24	gi|113194597 : down syndrome cell adhesion molecule 1, isoform AR [Drosophila melanogaster]	Pancrustacea
	comp89211_c1_seq10	23.83	491	4e-24	gi|116007592 : down syndrome cell adhesion molecule 1, isoform AR [Drosophila melanogaster]	Pancrustacea
	comp89211_c1_seq10	23.94	493	8e-24	gi|383302299 : down syndrome cell adhesion molecule 1, isoform BL [Drosophila melanogaster]	Pancrustacea
	comp89211_c1_seq5	26.65	364	5e-23	gi|644995141 : PREDICTED: Down syndrome cell adhesion molecule-like protein Dscam2 isoform X13 [Nasonia vitripennis]	Pancrustacea
	comp89211_c1_seq5	26.65	364	5e-23	gi|644995138 : PREDICTED: Down syndrome cell adhesion molecule-like protein Dscam2 isoform X12 [Nasonia vitripennis]	Pancrustacea
	comp89211_c1_seq5	26.65	364	5e-23	gi|644995136 : PREDICTED: Down syndrome cell adhesion molecule-like protein Dscam2 isoform X11 [Nasonia vitripennis]	Pancrustacea
	comp85702_c0_seq3	32.01	278	1e-23	gi|619325768 : DSCAM tail-less isoform [Carcinus maenas]	Carcinus maenas
	comp85702_c0_seq3	25.32	545	1e-22	gi|619325768 : DSCAM tail-less isoform [Carcinus maenas]	Carcinus maenas
	comp85702_c0_seq3	22.18	577	6e-22	gi|619325768 : DSCAM tail-less isoform [Carcinus maenas]	Carcinus maenas
	comp87590_c0_seq19	25.38	524	4e-24	gi|665795174 : PREDICTED: Down syndrome cell adhesion molecule-like protein Dscam2 isoform X9 [Microplitis demolitor]	Pancrustacea
	comp87590_c0_seq19	25.59	465	9e-23	gi|350419622 : PREDICTED: Down syndrome cell adhesion molecule-like protein CG42256-like [Bombus impatiens]	Pancrustacea
	comp87590_c0_seq19	25.31	486	2e-22	gi|571524666 : PREDICTED: Down syndrome cell adhesion molecule isoform X82 [Apis mellifera]	Pancrustacea
	comp87590_c0_seq15	25.38	524	2e-24	gi|665795174 : PREDICTED: Down syndrome cell adhesion molecule-like protein Dscam2 isoform X9 [Microplitis demolitor]	Pancrustacea
	comp87590_c0_seq15	25.59	465	9e-23	gi|350419622 : PREDICTED: Down syndrome cell adhesion molecule-like protein CG42256-like [Bombus impatiens]	Pancrustacea
	comp87590_c0_seq15	25.31	486	2e-22	gi|571524666 : PREDICTED: Down syndrome cell adhesion molecule isoform X82 [Apis mellifera]	Pancrustacea
	comp87590_c0_seq14	25.38	524	2e-24	gi|665795174 : PREDICTED: Down syndrome cell adhesion molecule-like protein Dscam2 isoform X9 [Microplitis demolitor]	Pancrustacea
	comp87590_c0_seq14	25.59	465	9e-23	gi|350419622 : PREDICTED: Down syndrome cell adhesion molecule-like protein CG42256-like [Bombus impatiens]	Pancrustacea
	comp87590_c0_seq14	25.31	486	2e-22	gi|571524666 : PREDICTED: Down syndrome cell adhesion molecule isoform X82 [Apis mellifera]	Pancrustacea
	comp87590_c0_seq12	25.38	524	4e-24	gi|665795174 : PREDICTED: Down syndrome cell adhesion molecule-like protein Dscam2 isoform X9 [Microplitis demolitor]	Pancrustacea
	comp87590_c0_seq12	25.59	465	9e-23	gi|350419622 : PREDICTED: Down syndrome cell adhesion molecule-like protein CG42256-like [Bombus impatiens]	Pancrustacea
	comp87590_c0_seq12	25.31	486	2e-22	gi|571524666 : PREDICTED: Down syndrome cell adhesion molecule isoform X82 [Apis mellifera]	Pancrustacea
	comp87590_c0_seq9	25.38	524	4e-24	gi|665795174 : PREDICTED: Down syndrome cell adhesion molecule-like protein Dscam2 isoform X9 [Microplitis demolitor]	Pancrustacea
	comp87590_c0_seq9	25.59	465	9e-23	gi|350419622 : PREDICTED: Down syndrome cell adhesion molecule-like protein CG42256-like [Bombus impatiens]	Pancrustacea
	comp87590_c0_seq9	25.31	486	2e-22	gi|571524666 : PREDICTED: Down syndrome cell adhesion molecule isoform X82 [Apis mellifera]	Pancrustacea
	comp87590_c0_seq4	25.38	524	3e-24	gi|665795174 : PREDICTED: Down syndrome cell adhesion molecule-like protein Dscam2 isoform X9 [Microplitis demolitor]	Pancrustacea
	comp87590_c0_seq4	25.59	465	9e-23	gi|350419622 : PREDICTED: Down syndrome cell adhesion molecule-like protein CG42256-like [Bombus impatiens]	Pancrustacea
	comp87590_c0_seq4	25.31	486	2e-22	gi|571524666 : PREDICTED: Down syndrome cell adhesion molecule isoform X82 [Apis mellifera]	Pancrustacea
	comp87590_c0_seq2	25.38	524	4e-24	gi|665795174 : PREDICTED: Down syndrome cell adhesion molecule-like protein Dscam2 isoform X9 [Microplitis demolitor]	Pancrustacea
	comp87590_c0_seq2	25.59	465	9e-23	gi|350419622 : PREDICTED: Down syndrome cell adhesion molecule-like protein CG42256-like [Bombus impatiens]	Pancrustacea
	comp87590_c0_seq2	25.31	486	2e-22	gi|571524666 : PREDICTED: Down syndrome cell adhesion molecule isoform X82 [Apis mellifera]	Pancrustacea
	comp87590_c0_seq1	25.38	524	3e-24	gi|665795174 : PREDICTED: Down syndrome cell adhesion molecule-like protein Dscam2 isoform X9 [Microplitis demolitor]	Pancrustacea
	comp87590_c0_seq1	25.59	465	9e-23	gi|350419622 : PREDICTED: Down syndrome cell adhesion molecule-like protein CG42256-like [Bombus impatiens]	Pancrustacea
	comp87590_c0_seq1	25.31	486	2e-22	gi|571524666 : PREDICTED: Down syndrome cell adhesion molecule isoform X82 [Apis mellifera]	Pancrustacea
	comp87590_c0_seq16	25.59	465	9e-23	gi|350419622 : PREDICTED: Down syndrome cell adhesion molecule-like protein CG42256-like [Bombus impatiens]	Pancrustacea
	comp87590_c0_seq16	25.31	486	2e-22	gi|571524666 : PREDICTED: Down syndrome cell adhesion molecule isoform X82 [Apis mellifera]	Pancrustacea
	comp87590_c0_seq16	25.31	486	2e-22	gi|571524663 : PREDICTED: Down syndrome cell adhesion molecule isoform X81 [Apis mellifera]	Pancrustacea
	comp87590_c0_seq11	25.59	465	9e-23	gi|350419622 : PREDICTED: Down syndrome cell adhesion molecule-like protein CG42256-like [Bombus impatiens]	Pancrustacea
	comp87590_c0_seq11	25.31	486	2e-22	gi|571524666 : PREDICTED: Down syndrome cell adhesion molecule isoform X82 [Apis mellifera]	Pancrustacea
	comp87590_c0_seq11	25.31	486	2e-22	gi|571524663 : PREDICTED: Down syndrome cell adhesion molecule isoform X81 [Apis mellifera]	Pancrustacea
	comp56877_c0_seq1	88.03	142	3e-68	gi|619325768 : DSCAM tail-less isoform [Carcinus maenas]	Carcinus maenas
	comp56877_c0_seq1	57.14	112	1e-34	gi|183987806 : Down syndrome cell adhesion molecule isoform [Daphnia magna]	Crustacea
	comp56877_c0_seq1	55.86	111	1e-33	gi|183987808 : Down syndrome cell adhesion molecule isoform [Daphnia pulex]	Crustacea
	comp56877_c0_seq2	88.03	142	5e-68	gi|619325768 : DSCAM tail-less isoform [Carcinus maenas]	Carcinus maenas
	comp56877_c0_seq2	57.14	112	1e-34	gi|183987806 : Down syndrome cell adhesion molecule isoform [Daphnia magna]	Crustacea
	comp56877_c0_seq2	55.86	111	1e-33	gi|183987808 : Down syndrome cell adhesion molecule isoform [Daphnia pulex]	Crustacea
	comp119469_c0_seq1	55	100	1e-26	gi|494593972 : Down syndrome cell adhension molecule [Eriocheir sinensis]	Eubrachyura
	comp119469_c0_seq1	70	100	9e-37	gi|577754882 : Dscam, partial [Cherax quadricarinatus]	Pleocyemata
	comp119469_c0_seq1	68	100	7e-36	gi|331031260 : down syndrome cell adhesion molecule [Pacifastacus leniusculus]	Pleocyemata
	comp82427_c2_seq9	24.75	610	2e-27	gi|619325768 : DSCAM tail-less isoform [Carcinus maenas]	Carcinus maenas
	comp82427_c2_seq9	24.15	617	2e-27	gi|183987806 : Down syndrome cell adhesion molecule isoform [Daphnia magna]	Crustacea
	comp82427_c2_seq9	23.72	607	9e-30	gi|108743771 : IP15231p [Drosophila melanogaster]	Pancrustacea
	comp82427_c2_seq3	24.75	610	1e-27	gi|619325768 : DSCAM tail-less isoform [Carcinus maenas]	Carcinus maenas
	comp82427_c2_seq3	24.03	616	8e-28	gi|183987806 : Down syndrome cell adhesion molecule isoform [Daphnia magna]	Crustacea
	comp82427_c2_seq3	23.99	617	7e-30	gi|108743771 : IP15231p [Drosophila melanogaster]	Pancrustacea
	comp82427_c2_seq1	24.75	610	3e-27	gi|619325768 : DSCAM tail-less isoform [Carcinus maenas]	Carcinus maenas
	comp82427_c2_seq1	24.15	617	3e-27	gi|183987806 : Down syndrome cell adhesion molecule isoform [Daphnia magna]	Crustacea
	comp82427_c2_seq1	23.87	620	1e-29	gi|108743771 : IP15231p [Drosophila melanogaster]	Pancrustacea
	comp43135_c0_seq1	26.68	416	3e-24	gi|619325768 : DSCAM tail-less isoform [Carcinus maenas]	Carcinus maenas
	comp43135_c0_seq1	27.46	335	2e-25	gi|183987806 : Down syndrome cell adhesion molecule isoform [Daphnia magna]	Crustacea
	comp43135_c0_seq1	26.76	426	1e-28	gi|665795222 : PREDICTED: Down syndrome cell adhesion molecule-like protein Dscam2 isoform X33 [Microplitis demolitor]	Pancrustacea
	comp81280_c0_seq3	23.23	736	8e-27	gi|307206811 : Down syndrome cell adhesion molecule-like protein 1 [Harpegnathos saltator]	Pancrustacea
	comp81280_c0_seq3	22.96	736	9e-26	gi|113194583 : down syndrome cell adhesion molecule 1, isoform BD [Drosophila melanogaster]	Pancrustacea
	comp81280_c0_seq3	22.96	736	9e-26	gi|116007564 : down syndrome cell adhesion molecule 1, isoform BD [Drosophila melanogaster]	Pancrustacea
	comp81280_c0_seq2	23.59	729	2e-26	gi|307206811 : Down syndrome cell adhesion molecule-like protein 1 [Harpegnathos saltator]	Pancrustacea
	comp81280_c0_seq2	23.21	728	1e-25	gi|113194583 : down syndrome cell adhesion molecule 1, isoform BD [Drosophila melanogaster]	Pancrustacea
	comp81280_c0_seq2	23.21	728	1e-25	gi|116007564 : down syndrome cell adhesion molecule 1, isoform BD [Drosophila melanogaster]	Pancrustacea
	comp59484_c0_seq1	33.33	165	6e-23	gi|183987806 : Down syndrome cell adhesion molecule isoform [Daphnia magna]	Crustacea
	comp59484_c0_seq1	40.85	164	2e-32	gi|147907437 : Dscam family member AbsCAM [Apis mellifera]	Pancrustacea
	comp59484_c0_seq1	40.85	164	2e-32	gi|571532561 : PREDICTED: Dscam family member AbsCAM isoform X8 [Apis mellifera]	Pancrustacea
	comp35949_c0_seq1	47.27	110	5e-23	gi|619325768 : DSCAM tail-less isoform [Carcinus maenas]	Carcinus maenas
	comp35949_c0_seq1	44.55	110	3e-21	gi|183987806 : Down syndrome cell adhesion molecule isoform [Daphnia magna]	Crustacea
	comp35949_c0_seq1	50.91	110	4e-27	gi|644995119 : PREDICTED: Down syndrome cell adhesion molecule-like protein Dscam2 isoform X4 [Nasonia vitripennis]	Pancrustacea
	comp79352_c0_seq1	92.98	57	5e-23	gi|619325768 : DSCAM tail-less isoform [Carcinus maenas]	Carcinus maenas
	comp79352_c0_seq1	89.47	57	2e-22	gi|472831197 : down syndrome cell adhesion molecule, isoform A [Eriocheir sinensis]	Eubrachyura
	comp79352_c0_seq1	91.23	57	2e-22	gi|494593972 : Down syndrome cell adhension molecule [Eriocheir sinensis]	Eubrachyura
	comp98454_c0_seq1	51.55	97	3e-23	gi|619325768 : DSCAM tail-less isoform [Carcinus maenas]	Carcinus maenas
	comp98454_c0_seq1	53.21	109	2e-27	gi|147907437 : Dscam family member AbsCAM [Apis mellifera]	Pancrustacea
	comp98454_c0_seq1	53.21	109	2e-27	gi|112732546 : cell adhesion molecule AbsCAM-Ig7B [Apis mellifera]	Pancrustacea
	comp83376_c0_seq2	29.96	247	3e-22	gi|577754882 : Dscam, partial [Cherax quadricarinatus]	Pleocyemata
	comp83376_c0_seq2	28	325	5e-24	gi|269115798 : Down syndrome cell adhesion molecule [Litopenaeus vannamei]	Decapoda
	comp83376_c0_seq1	29.96	247	3e-22	gi|577754882 : Dscam, partial [Cherax quadricarinatus]	Pleocyemata
	comp83376_c0_seq1	28	325	5e-24	gi|269115798 : Down syndrome cell adhesion molecule [Litopenaeus vannamei]	Decapoda
	comp97282_c0_seq1	43.1	116	8e-24	gi|619325768 : DSCAM tail-less isoform [Carcinus maenas]	Carcinus maenas
	comp97282_c0_seq1	43.59	117	4e-22	gi|183987806 : Down syndrome cell adhesion molecule isoform [Daphnia magna]	Crustacea
	comp97282_c0_seq1	50	118	3e-28	gi|383302307 : down syndrome cell adhesion molecule 1, isoform BT [Drosophila melanogaster]	Pancrustacea
	comp86543_c0_seq5	25.06	411	9e-22	gi|108743771 : IP15231p [Drosophila melanogaster]	Pancrustacea
	comp86543_c0_seq5	25.06	411	1e-21	gi|440214156 : down syndrome cell adhesion molecule 1, isoform CD [Drosophila melanogaster]	Pancrustacea
	comp86543_c0_seq5	25.06	411	1e-21	gi|383302310 : down syndrome cell adhesion molecule 1, isoform BW [Drosophila melanogaster]	Pancrustacea
	comp86543_c0_seq1	25.06	411	6e-22	gi|108743771 : IP15231p [Drosophila melanogaster]	Pancrustacea
	comp86543_c0_seq1	25	412	1e-21	gi|440214156 : down syndrome cell adhesion molecule 1, isoform CD [Drosophila melanogaster]	Pancrustacea
	comp86543_c0_seq1	25	412	1e-21	gi|383302298 : down syndrome cell adhesion molecule 1, isoform BK [Drosophila melanogaster]	Pancrustacea
	comp49022_c0_seq1	49.69	163	1e-41	gi|619325768 : DSCAM tail-less isoform [Carcinus maenas]	Carcinus maenas
	comp49022_c0_seq1	44.57	184	1e-42	gi|183987808 : Down syndrome cell adhesion molecule isoform [Daphnia pulex]	Crustacea
	comp49022_c0_seq1	44.57	184	1e-42	gi|183987806 : Down syndrome cell adhesion molecule isoform [Daphnia magna]	Crustacea
	comp84050_c4_seq4	38.5	387	2e-43	gi|665795212 : PREDICTED: Down syndrome cell adhesion molecule-like protein Dscam2 isoform X28 [Microplitis demolitor]	Pancrustacea
	comp84050_c4_seq4	38.11	391	9e-42	gi|665795210 : PREDICTED: Down syndrome cell adhesion molecule-like protein Dscam2 isoform X27 [Microplitis demolitor]	Pancrustacea
	comp84050_c4_seq4	35.85	410	3e-38	gi|350419622 : PREDICTED: Down syndrome cell adhesion molecule-like protein CG42256-like [Bombus impatiens]	Pancrustacea
	comp84050_c4_seq24	37.54	349	2e-36	gi|665795212 : PREDICTED: Down syndrome cell adhesion molecule-like protein Dscam2 isoform X28 [Microplitis demolitor]	Pancrustacea
	comp84050_c4_seq24	37.11	353	9e-35	gi|665795210 : PREDICTED: Down syndrome cell adhesion molecule-like protein Dscam2 isoform X27 [Microplitis demolitor]	Pancrustacea
	comp84050_c4_seq24	34.35	393	2e-34	gi|646707759 : Down syndrome cell adhesion molecule-like protein, partial [Zootermopsis nevadensis]	Pancrustacea
	comp84050_c4_seq3	60.74	135	3e-35	gi|183987808 : Down syndrome cell adhesion molecule isoform [Daphnia pulex]	Crustacea
	comp84050_c4_seq3	60.74	135	9e-35	gi|183987806 : Down syndrome cell adhesion molecule isoform [Daphnia magna]	Crustacea
	comp84050_c4_seq3	39.17	411	6e-50	gi|332021243 : Down syndrome cell adhesion molecule-like protein [Acromyrmex echinatior]	Pancrustacea
	comp84050_c4_seq20	60.74	135	3e-35	gi|183987808 : Down syndrome cell adhesion molecule isoform [Daphnia pulex]	Crustacea
	comp84050_c4_seq20	60.74	135	1e-34	gi|183987806 : Down syndrome cell adhesion molecule isoform [Daphnia magna]	Crustacea
	comp84050_c4_seq20	38.97	390	2e-45	gi|332021243 : Down syndrome cell adhesion molecule-like protein [Acromyrmex echinatior]	Pancrustacea
	comp4511_c1_seq1	47.17	106	2e-22	gi|383302308 : down syndrome cell adhesion molecule 1, isoform BU [Drosophila melanogaster]	Pancrustacea
	comp4511_c1_seq1	47.17	106	2e-22	gi|386767233 : down syndrome cell adhesion molecule 1, isoform BU [Drosophila melanogaster]	Pancrustacea
	comp4511_c1_seq1	45.28	106	1e-21	gi|62526108 : Down syndrome cell adhesion molecule [Apis mellifera]	Pancrustacea
	comp81280_c0_seq1	23.61	610	1e-22	gi|113194628 : down syndrome cell adhesion molecule 1, isoform J [Drosophila melanogaster]	Pancrustacea
	comp81280_c0_seq1	23.61	610	1e-22	gi|116007654 : down syndrome cell adhesion molecule 1, isoform J [Drosophila melanogaster]	Pancrustacea
	comp81280_c0_seq1	23.03	608	3e-22	gi|113194585 : down syndrome cell adhesion molecule 1, isoform AX [Drosophila melanogaster]	Pancrustacea
	comp81280_c0_seq4	23.55	603	4e-22	gi|113194585 : down syndrome cell adhesion molecule 1, isoform AX [Drosophila melanogaster]	Pancrustacea
	comp81280_c0_seq4	23.55	603	4e-22	gi|116007568 : down syndrome cell adhesion molecule 1, isoform AX [Drosophila melanogaster]	Pancrustacea
	comp81280_c0_seq4	23.87	620	5e-22	gi|383302302 : down syndrome cell adhesion molecule 1, isoform BO [Drosophila melanogaster]	Pancrustacea
	comp86543_c0_seq6	25.93	378	1e-23	gi|641649511 : PREDICTED: Down syndrome cell adhesion molecule-like protein Dscam2 isoform X17 [Acyrthosiphon pisum]	Pancrustacea
	comp86543_c0_seq6	25.93	378	1e-23	gi|641649499 : PREDICTED: Down syndrome cell adhesion molecule-like protein Dscam2 isoform X11 [Acyrthosiphon pisum]	Pancrustacea
	comp86543_c0_seq6	26.91	353	2e-22	gi|307166758 : Down syndrome cell adhesion molecule-like protein 1 [Camponotus floridanus]	Pancrustacea
	comp87840_c3_seq26	24.13	460	1e-20	gi|665795182 : PREDICTED: Down syndrome cell adhesion molecule-like protein Dscam2 isoform X13 [Microplitis demolitor]	Pancrustacea
	comp89745_c2_seq1	29.41	221	1e-21	gi|410909710 : PREDICTED: Down syndrome cell adhesion molecule-like isoform 2 [Takifugu rubripes]	Bilateria
	comp89745_c2_seq1	29.41	221	1e-21	gi|410909708 : PREDICTED: Down syndrome cell adhesion molecule-like isoform 1 [Takifugu rubripes]	Bilateria
	comp89745_c2_seq1	28.96	221	8e-21	gi|657743088 : PREDICTED: Down syndrome cell adhesion molecule [Cynoglossus semilaevis]	Bilateria
	comp51369_c0_seq1	55.7	79	2e-21	gi|619325768 : DSCAM tail-less isoform [Carcinus maenas]	Carcinus maenas
	comp51369_c0_seq1	56.1	82	3e-21	gi|212518347 : down syndrome cell adhesion molecule, putative [Pediculus humanus corporis]	Pancrustacea
	comp51369_c0_seq1	54.88	82	3e-21	gi|73765582 : Down Syndrome adhesion molecule splice variant 3.12.3.1 [Tribolium castaneum]	Pancrustacea
	comp68720_c1_seq1	52.94	102	1e-21	gi|641649577 : PREDICTED: Down syndrome cell adhesion molecule-like protein Dscam2 isoform X50 [Acyrthosiphon pisum]	Pancrustacea
	comp68720_c1_seq1	52.94	102	1e-21	gi|641649573 : PREDICTED: Down syndrome cell adhesion molecule-like protein Dscam2 isoform X48 [Acyrthosiphon pisum]	Pancrustacea
	comp68720_c1_seq1	52.94	102	1e-21	gi|641649569 : PREDICTED: Down syndrome cell adhesion molecule-like protein Dscam2 isoform X46 [Acyrthosiphon pisum]	Pancrustacea
	comp2199_c1_seq1	90.62	64	9e-25	gi|619325768 : DSCAM tail-less isoform [Carcinus maenas]	Carcinus maenas
	comp122822_c0_seq1	88.89	99	7e-47	gi|472831197 : down syndrome cell adhesion molecule, isoform A [Eriocheir sinensis]	Eubrachyura
	comp78036_c0_seq1	26.43	488	9e-24	gi|147907437 : Dscam family member AbsCAM [Apis mellifera]	Pancrustacea
	comp78036_c0_seq1	26.43	488	1e-23	gi|92380877 : Dscam family member AbsCAM-Ig7A [Apis mellifera]	Pancrustacea
	comp78036_c0_seq1	26.43	488	2e-23	gi|571532564 : PREDICTED: Dscam family member AbsCAM isoform X9 [Apis mellifera]	Pancrustacea
	comp118599_c0_seq1	47.11	121	1e-23	gi|147907437 : Dscam family member AbsCAM [Apis mellifera]	Pancrustacea
	comp118599_c0_seq1	47.11	121	1e-23	gi|571532561 : PREDICTED: Dscam family member AbsCAM isoform X8 [Apis mellifera]	Pancrustacea
	comp118599_c0_seq1	47.11	121	1e-23	gi|92380877 : Dscam family member AbsCAM-Ig7A [Apis mellifera]	Pancrustacea
	comp48438_c0_seq2	49.07	108	9e-23	gi|147907437 : Dscam family member AbsCAM [Apis mellifera]	Pancrustacea
	comp48438_c0_seq2	50	108	9e-23	gi|112732546 : cell adhesion molecule AbsCAM-Ig7B [Apis mellifera]	Pancrustacea
	comp48438_c0_seq2	49.53	107	1e-22	gi|571532564 : PREDICTED: Dscam family member AbsCAM isoform X9 [Apis mellifera]	Pancrustacea
	comp122649_c0_seq1	43.7	135	2e-22	gi|147907437 : Dscam family member AbsCAM [Apis mellifera]	Pancrustacea
	comp122649_c0_seq1	43.7	135	2e-22	gi|571532564 : PREDICTED: Dscam family member AbsCAM isoform X9 [Apis mellifera]	Pancrustacea
	comp122649_c0_seq1	43.7	135	2e-22	gi|571532561 : PREDICTED: Dscam family member AbsCAM isoform X8 [Apis mellifera]	Pancrustacea
	comp80121_c0_seq1	29.63	648	3e-77	gi|575479670 : hypothetical protein BATDEDRAFT_35164 [Batrachochytrium dendrobatidis JAM81]	Opisthokonta
	comp80121_c0_seq1	29.63	648	3e-77	gi|328770507 : hypothetical protein BATDEDRAFT_35164 [Batrachochytrium dendrobatidis JAM81]	Opisthokonta
	comp85796_c1_seq15	36.17	188	4e-24	gi|573957612 : PREDICTED: uncharacterized protein LOC102713209 [Oryza brachyantha]	Eukaryota
	comp85796_c1_seq2	37.35	166	9e-24	gi|573957612 : PREDICTED: uncharacterized protein LOC102713209 [Oryza brachyantha]	Eukaryota
	comp112703_c0_seq1	54.74	95	2e-21	gi|571532561 : PREDICTED: Dscam family member AbsCAM isoform X8 [Apis mellifera]	Pancrustacea
	comp112703_c0_seq1	54.74	95	3e-21	gi|571532564 : PREDICTED: Dscam family member AbsCAM isoform X9 [Apis mellifera]	Pancrustacea
	comp112703_c0_seq1	54.74	95	3e-21	gi|571532557 : PREDICTED: Dscam family member AbsCAM isoform X7 [Apis mellifera]	Pancrustacea
	comp93822_c0_seq1	57.58	99	2e-24	gi|571532557 : PREDICTED: Dscam family member AbsCAM isoform X7 [Apis mellifera]	Pancrustacea
	comp93822_c0_seq1	57.58	99	2e-24	gi|112732546 : cell adhesion molecule AbsCAM-Ig7B [Apis mellifera]	Pancrustacea
	comp93822_c0_seq1	57.58	99	3e-24	gi|571532553 : PREDICTED: Dscam family member AbsCAM isoform X6 [Apis mellifera]	Pancrustacea
	comp138345_c0_seq1	80	60	2e-22	gi|494593972 : Down syndrome cell adhension molecule [Eriocheir sinensis]	Eubrachyura
	comp85686_c6_seq2	25.59	422	2e-21	gi|498935889 : PREDICTED: Down syndrome cell adhesion molecule-like protein Dscam2-like [Ceratitis capitata]	Pancrustacea
	comp85686_c6_seq2	25.31	403	1e-21	gi|331031260 : down syndrome cell adhesion molecule [Pacifastacus leniusculus]	Pleocyemata
	comp85686_c6_seq1	25.59	422	2e-21	gi|498935889 : PREDICTED: Down syndrome cell adhesion molecule-like protein Dscam2-like [Ceratitis capitata]	Pancrustacea
	comp85686_c6_seq1	25.31	403	1e-21	gi|331031260 : down syndrome cell adhesion molecule [Pacifastacus leniusculus]	Pleocyemata
	comp83091_c0_seq2	25.91	359	5e-22	gi|441672876 : PREDICTED: Down syndrome cell adhesion molecule [Nomascus leucogenys]	Bilateria
	comp83091_c0_seq6	27.39	303	3e-21	gi|441672876 : PREDICTED: Down syndrome cell adhesion molecule [Nomascus leucogenys]	Bilateria
	comp110837_c0_seq1	52.48	101	1e-23	gi|269115798 : Down syndrome cell adhesion molecule [Litopenaeus vannamei]	Decapoda
	comp87071_c1_seq2	30.61	294	7e-23	gi|269115798 : Down syndrome cell adhesion molecule [Litopenaeus vannamei]	Decapoda
	comp87071_c1_seq1	30.61	294	8e-23	gi|269115798 : Down syndrome cell adhesion molecule [Litopenaeus vannamei]	Decapoda

## Sheet: Toll
Toll Component	Transcript	Identity (%)	Length	E-value	Query	ancestor_name
spatzle	comp31709_c0_seq1	54.62	130	1e-37	gi|312192245 : spatzle protein [Fenneropenaeus chinensis] [Fenneropenaeus chinensis]	Crustacea
	comp31709_c0_seq1	65.57	122	4e-49	gi|383291446 : spatzle 4 [Drosophila melanogaster] [Drosophila melanogaster]	Pancrustacea
	comp31709_c0_seq1	65.57	122	4e-49	gi|386769482 : spatzle 4 [Drosophila melanogaster] [Drosophila melanogaster]	Pancrustacea
	comp85889_c1_seq1	62.01	229	3e-75	gi|236468408 : spaetzle 3 [Tribolium castaneum] [Tribolium castaneum]	Pancrustacea
	comp85889_c1_seq1	53.54	254	1e-70	gi|22945913 : spatzle 3 [Drosophila melanogaster] [Drosophila melanogaster]	Pancrustacea
	comp85889_c1_seq1	53.54	254	1e-70	gi|24582628 : spatzle 3 [Drosophila melanogaster] [Drosophila melanogaster]	Pancrustacea
	comp90478_c0_seq11	34.7	366	3e-55	gi|310689972 : putative spatzle 3 [Ixodes ricinus] [Ixodes ricinus]	Pancrustacea
	comp64225_c0_seq2	30.46	325	4e-32	gi|270001278 : spatzle 4 [Tribolium castaneum] [Tribolium castaneum]	Pancrustacea
	comp84057_c0_seq3	83.16	196	5e-93	gi|341650470 : spatzle 5 [Tribolium castaneum] [Tribolium castaneum]	Decapoda
	comp84057_c0_seq3	87.35	166	1e-83	gi|187764371 : spaetzle 3 [Acyrthosiphon pisum] [Acyrthosiphon pisum]	Decapoda
	comp84057_c0_seq3	39.74	229	5e-32	gi|341650466 : Spz1 [Litopenaeus vannamei] [Litopenaeus vannamei]	Decapoda
	comp84057_c0_seq2	70.1	204	1e-77	gi|341650470 : Spz3 [Litopenaeus vannamei] [Litopenaeus vannamei]	Decapoda
	comp84057_c0_seq2	75.3	166	3e-70	gi|187764371 : spatzle protein [Fenneropenaeus chinensis] [Fenneropenaeus chinensis]	Decapoda
	comp84057_c0_seq2	43.93	214	7e-33	gi|341650466 : Spz1 [Litopenaeus vannamei] [Litopenaeus vannamei]	Decapoda
	comp84057_c0_seq4	67.98	203	8e-75	gi|341650470 : Spz3 [Litopenaeus vannamei] [Litopenaeus vannamei]	Decapoda
	comp84057_c0_seq4	72.73	165	2e-67	gi|187764371 : spatzle protein [Fenneropenaeus chinensis] [Fenneropenaeus chinensis]	Decapoda
	comp84057_c0_seq4	43.93	214	6e-33	gi|341650466 : Spz1 [Litopenaeus vannamei] [Litopenaeus vannamei]	Decapoda
	comp84057_c0_seq6	79.25	159	3e-72	gi|341650470 : Spz3 [Litopenaeus vannamei] [Litopenaeus vannamei]	Decapoda
	comp84057_c0_seq6	78.62	159	1e-70	gi|187764371 : spatzle protein [Fenneropenaeus chinensis] [Fenneropenaeus chinensis]	Decapoda
	comp84057_c0_seq6	41.44	181	6e-29	gi|341650466 : Spz1 [Litopenaeus vannamei] [Litopenaeus vannamei]	Decapoda
	comp84057_c0_seq1	80.5	159	2e-71	gi|341650470 : Spz3 [Litopenaeus vannamei] [Litopenaeus vannamei]	Decapoda
	comp84057_c0_seq1	78.62	159	8e-70	gi|187764371 : spatzle protein [Fenneropenaeus chinensis] [Fenneropenaeus chinensis]	Decapoda
	comp84057_c0_seq1	41.99	181	2e-26	gi|341650466 : Spz1 [Litopenaeus vannamei] [Litopenaeus vannamei]	Decapoda
	comp84057_c0_seq5	76.58	158	1e-69	gi|341650470 : Spz3 [Litopenaeus vannamei] [Litopenaeus vannamei]	Decapoda
	comp84057_c0_seq5	75.95	158	6e-68	gi|187764371 : spatzle protein [Fenneropenaeus chinensis] [Fenneropenaeus chinensis]	Decapoda
	comp84057_c0_seq5	41.44	181	5e-29	gi|341650466 : Spz1 [Litopenaeus vannamei] [Litopenaeus vannamei]	Decapoda
	comp84057_c0_seq7	77.85	158	1e-68	gi|341650470 : Spz3 [Litopenaeus vannamei] [Litopenaeus vannamei]	Decapoda
	comp84057_c0_seq7	75.95	158	4e-67	gi|187764371 : spatzle protein [Fenneropenaeus chinensis] [Fenneropenaeus chinensis]	Decapoda
	comp84057_c0_seq7	41.99	181	2e-26	gi|341650466 : Spz1 [Litopenaeus vannamei] [Litopenaeus vannamei]	Decapoda
	comp96592_c0_seq1	64.46	166	2e-62	gi|341650470 : Spz3 [Litopenaeus vannamei] [Litopenaeus vannamei]	Decapoda
	comp96592_c0_seq1	64.81	162	1e-61	gi|187764371 : spatzle protein [Fenneropenaeus chinensis] [Fenneropenaeus chinensis]	Decapoda
	comp96592_c0_seq1	37.77	188	2e-26	gi|341650466 : Spz1 [Litopenaeus vannamei] [Litopenaeus vannamei]	Decapoda
	comp119174_c0_seq1	55.07	138	2e-30	gi|341650470 : Spz3 [Litopenaeus vannamei] [Litopenaeus vannamei]	Decapoda
	comp119174_c0_seq1	64.89	94	5e-28	gi|187764371 : spatzle protein [Fenneropenaeus chinensis] [Fenneropenaeus chinensis]	Decapoda
	comp23757_c0_seq1	56.86	153	6e-48	gi|341650468 : Spz3 [Litopenaeus vannamei] [Litopenaeus vannamei]	Decapoda
	comp85131_c0_seq4	91.3	92	1e-45	gi|341650466 : Spz2 [Litopenaeus vannamei] [Litopenaeus vannamei]	Decapoda
	comp85131_c0_seq10	93.18	88	1e-44	gi|341650466 : Spz1 [Litopenaeus vannamei] [Litopenaeus vannamei]	Decapoda
	comp85131_c0_seq9	93.18	88	1e-44	gi|341650466 : Spz1 [Litopenaeus vannamei] [Litopenaeus vannamei]	Decapoda
	comp85131_c0_seq3	93.18	88	1e-44	gi|341650466 : Spz1 [Litopenaeus vannamei] [Litopenaeus vannamei]	Decapoda
	comp85131_c0_seq7	91.86	86	4e-43	gi|341650466 : Spz1 [Litopenaeus vannamei] [Litopenaeus vannamei]	Decapoda
	comp85131_c0_seq6	91.86	86	4e-43	gi|341650466 : Spz1 [Litopenaeus vannamei] [Litopenaeus vannamei]	Decapoda
	comp85131_c0_seq8	66.67	123	8e-36	gi|341650466 : Spz1 [Litopenaeus vannamei] [Litopenaeus vannamei]	Decapoda
	comp85131_c0_seq1	66.67	120	2e-34	gi|341650466 : Spz1 [Litopenaeus vannamei] [Litopenaeus vannamei]	Decapoda
	comp85131_c0_seq2	63.64	110	2e-29	gi|341650466 : Spz1 [Litopenaeus vannamei] [Litopenaeus vannamei]	Decapoda
	comp85131_c0_seq5	63.55	107	5e-28	gi|341650466 : Spz1 [Litopenaeus vannamei] [Litopenaeus vannamei]	Decapoda
	comp94858_c0_seq1	73.75	80	2e-26	gi|341650466 : Spz1 [Litopenaeus vannamei] [Litopenaeus vannamei]	Decapoda
	comp81621_c1_seq1	72.62	997	0	gi|341650456 : Spz1 [Litopenaeus vannamei] [Litopenaeus vannamei]	Decapoda
	comp83352_c1_seq4	40.79	152	2e-31	gi|262385514 : spaetzle [Artemia sinica] [Artemia sinica]	Pleocyemata
					:
toll	comp818_c0_seq1	43.64	165	9e-36	gi|641656256 : PREDICTED: sterile alpha and TIR motif-containing protein 1-like [Acyrthosiphon pisum] [Acyrthosiphon pisum]	Pancrustacea
	comp818_c0_seq1	48.41	157	9e-36	gi|498965114 : PREDICTED: toll-like receptor 13-like [Ceratitis capitata] [Ceratitis capitata]	Pancrustacea
	comp818_c0_seq1	48.41	157	9e-36	gi|498965108 : PREDICTED: protein toll-like [Ceratitis capitata] [Ceratitis capitata]	Pancrustacea
	comp87701_c1_seq4	28.09	509	4e-45	gi|668465801 : AGAP006974-PA-like protein [Anopheles sinensis] [Anopheles sinensis]	Pancrustacea
	comp87701_c1_seq4	26.83	559	3e-37	gi|646718568 : Toll-like receptor 4 [Zootermopsis nevadensis] [Zootermopsis nevadensis]	Pancrustacea
	comp87701_c1_seq4	30.59	376	2e-35	gi|642930767 : PREDICTED: toll-like receptor 2 [Tribolium castaneum] [Tribolium castaneum]	Pancrustacea
	comp87701_c1_seq2	27.17	692	3e-52	gi|668465801 : AGAP006974-PA-like protein [Anopheles sinensis] [Anopheles sinensis]	Pancrustacea
	comp87701_c1_seq2	26.83	559	3e-37	gi|646718568 : Toll-like receptor 4 [Zootermopsis nevadensis] [Zootermopsis nevadensis]	Pancrustacea
	comp87701_c1_seq2	30.59	376	2e-35	gi|642930767 : PREDICTED: toll-like receptor 2 [Tribolium castaneum] [Tribolium castaneum]	Pancrustacea
	comp81621_c0_seq1	41.86	172	2e-35	gi|619325770 : Toll-like receptor [Carcinus maenas] [Carcinus maenas]	Carcinus maenas
	comp81621_c0_seq1	66.29	175	2e-66	gi|482875827 : toll-like receptor 3, partial [Anas platyrhynchos] [Anas platyrhynchos]	Pancrustacea
	comp81621_c0_seq1	63.31	169	6e-63	gi|482875831 : PREDICTED: toll-like receptor 6-like isoform 2 [Dasypus novemcinctus] [Dasypus novemcinctus]	Pancrustacea
	comp81621_c1_seq1	43.63	965	0	gi|383291929 : Toll-6, isoform C [Drosophila melanogaster] [Drosophila melanogaster]	Pancrustacea
	comp81621_c1_seq1	43.63	965	0	gi|383291928 : Toll-6, isoform B [Drosophila melanogaster] [Drosophila melanogaster]	Pancrustacea
	comp81621_c1_seq1	41.25	960	0	gi|7302428 : Toll-7 [Drosophila melanogaster] [Drosophila melanogaster]	Pancrustacea
	comp86846_c1_seq7	91.09	1010	0	gi|619325770 : Toll-like receptor [Carcinus maenas] [Carcinus maenas]	Carcinus maenas
	comp86846_c1_seq7	31.59	1035	2e-118	gi|646706355 : Protein toll [Zootermopsis nevadensis] [Zootermopsis nevadensis]	Pancrustacea
	comp86846_c1_seq7	31.7	918	4e-104	gi|345479829 : PREDICTED: protein toll [Nasonia vitripennis] [Nasonia vitripennis]	Pancrustacea
	comp86846_c1_seq4	87.54	1051	0	gi|619325770 : Toll-like receptor [Carcinus maenas] [Carcinus maenas]	Carcinus maenas
	comp86846_c1_seq4	30.58	1076	6e-114	gi|646706355 : Protein toll [Zootermopsis nevadensis] [Zootermopsis nevadensis]	Pancrustacea
	comp86846_c1_seq4	29.36	957	5e-99	gi|607357599 : Protein toll [Cerapachys biroi] [Cerapachys biroi]	Pancrustacea
	comp31166_c1_seq1	28.28	633	9e-34	gi|7302428 : Toll-7 [Drosophila melanogaster] [Drosophila melanogaster]	Pancrustacea
	comp31166_c1_seq1	28.28	633	9e-34	gi|17648023 : Toll-7 [Drosophila melanogaster] [Drosophila melanogaster]	Pancrustacea
	comp86039_c1_seq4	29.17	480	2e-27	gi|665790237 : PREDICTED: protein toll [Microplitis demolitor] [Microplitis demolitor]	Pancrustacea
	comp86039_c1_seq4	32.24	366	2e-27	gi|345479829 : PREDICTED: protein toll [Nasonia vitripennis] [Nasonia vitripennis]	Pancrustacea
	comp86039_c1_seq3	29.85	412	8e-28	gi|108884099 : sterile alpha and TIR motif-containing protein 1 precursor, partial [Macaca mulatta] [Macaca mulatta]	Pancrustacea
	comp86039_c1_seq3	29.17	480	2e-27	gi|665790237 : PREDICTED: protein toll [Microplitis demolitor] [Microplitis demolitor]	Pancrustacea
	comp86039_c1_seq3	32.24	366	2e-27	gi|345479829 : PREDICTED: protein toll [Nasonia vitripennis] [Nasonia vitripennis]	Pancrustacea
	comp87701_c1_seq6	43.4	106	4e-23	gi|383292028 : Toll-9, isoform C [Drosophila melanogaster] [Drosophila melanogaster]	Pancrustacea
	comp87701_c1_seq6	43.4	106	4e-23	gi|7296291 : Toll-9, isoform A [Drosophila melanogaster] [Drosophila melanogaster]	Pancrustacea
	comp85637_c3_seq16	28.42	278	8e-21	gi|110825984 : malignant fibrous histiocytoma-amplified sequence 1 [Homo sapiens] [Homo sapiens]	Bilateria
	comp85637_c3_seq16	33.7	368	2e-31	gi|565403460 : toll-like receptor 4, partial [Mus musculus domesticus] [Mus musculus domesticus]	Eukaryota
	comp85637_c3_seq16	33.7	368	2e-31	gi|565403458 : TIR-NBS-LRR disease resistance protein [Cicer arietinum] [Cicer arietinum]	Eukaryota
	comp85637_c3_seq15	28.42	278	8e-21	gi|110825984 : malignant fibrous histiocytoma-amplified sequence 1 [Homo sapiens] [Homo sapiens]	Bilateria
	comp85637_c3_seq15	33.7	368	2e-31	gi|565403460 : toll-like receptor 4, partial [Mus musculus domesticus] [Mus musculus domesticus]	Eukaryota
	comp85637_c3_seq15	33.7	368	2e-31	gi|565403458 : PREDICTED: TMV resistance protein N-like isoform X6 [Solanum tuberosum] [Solanum tuberosum]	Eukaryota
	comp85637_c3_seq9	28.42	278	8e-21	gi|110825984 : malignant fibrous histiocytoma-amplified sequence 1 [Homo sapiens] [Homo sapiens]	Bilateria
	comp85637_c3_seq9	33.7	368	2e-31	gi|565403460 : toll-like receptor 4, partial [Mus musculus domesticus] [Mus musculus domesticus]	Eukaryota
	comp85637_c3_seq9	33.7	368	2e-31	gi|565403458 : PREDICTED: TMV resistance protein N-like isoform X6 [Solanum tuberosum] [Solanum tuberosum]	Eukaryota
	comp85637_c3_seq8	28.42	278	8e-21	gi|110825984 : malignant fibrous histiocytoma-amplified sequence 1 [Homo sapiens] [Homo sapiens]	Bilateria
	comp85637_c3_seq8	33.7	368	2e-31	gi|565403460 : toll-like receptor 4, partial [Mus musculus domesticus] [Mus musculus domesticus]	Eukaryota
	comp85637_c3_seq8	33.7	368	2e-31	gi|565403458 : PREDICTED: TMV resistance protein N-like isoform X6 [Solanum tuberosum] [Solanum tuberosum]	Eukaryota
	comp85637_c3_seq5	28.42	278	8e-21	gi|110825984 : malignant fibrous histiocytoma-amplified sequence 1 [Homo sapiens] [Homo sapiens]	Bilateria
	comp85637_c3_seq5	33.7	368	2e-31	gi|565403460 : toll-like receptor 4, partial [Mus musculus domesticus] [Mus musculus domesticus]	Eukaryota
	comp85637_c3_seq5	33.7	368	2e-31	gi|565403458 : PREDICTED: TMV resistance protein N-like isoform X6 [Solanum tuberosum] [Solanum tuberosum]	Eukaryota
	comp70268_c1_seq6	72.73	143	3e-59	gi|88703051 : AP-1 complex subunit sigma-3 [Homo sapiens] [Homo sapiens]	Bilateria
	comp76425_c0_seq1	40.68	558	2e-104	gi|607356793 : Protein toll [Cerapachys biroi] [Cerapachys biroi]	Pancrustacea
	comp90132_c0_seq3	27.24	624	9e-38	gi|668462247 : toll [Anopheles sinensis] [Anopheles sinensis]	Pancrustacea
	comp88330_c2_seq1	26.51	611	3e-31	gi|607356793 : Protein toll [Cerapachys biroi] [Cerapachys biroi]	Pancrustacea
	comp88330_c2_seq1	26.69	667	2e-30	gi|557754893 : PREDICTED: protein toll-like [Musca domestica] [Musca domestica]	Pancrustacea
	comp88330_c2_seq1	26.87	763	3e-30	gi|156540824 : PREDICTED: toll-like receptor 13 [Nasonia vitripennis] [Nasonia vitripennis]	Pancrustacea
	comp90327_c0_seq1	24.32	913	2e-33	gi|665789186 : PREDICTED: slit homolog 2 protein [Microplitis demolitor] [Microplitis demolitor]	Pancrustacea
	comp90327_c0_seq1	26.85	797	6e-33	gi|607356793 : Protein toll [Cerapachys biroi] [Cerapachys biroi]	Pancrustacea
	comp90327_c0_seq1	23.32	759	6e-31	gi|198149649 : GA19932 [Drosophila pseudoobscura pseudoobscura] [Drosophila pseudoobscura pseudoobscura]	Pancrustacea
	comp73272_c1_seq1	42.24	483	2e-102	gi|482875827 : toll-like receptor 3, partial [Anas platyrhynchos] [Anas platyrhynchos]	Pancrustacea
	comp73272_c1_seq1	43.87	424	1e-100	gi|91076464 : PREDICTED: slit homolog 2 protein [Tribolium castaneum] [Tribolium castaneum]	Pancrustacea
	comp73272_c1_seq1	44.34	424	2e-100	gi|646718641 : Protein toll [Zootermopsis nevadensis] [Zootermopsis nevadensis]	Pancrustacea
	comp86846_c1_seq11	92.98	798	0	gi|619325770 : Toll-like receptor [Carcinus maenas] [Carcinus maenas]	Carcinus maenas
	comp86846_c1_seq11	89.9	198	4e-103	gi|619325770 : Toll-like receptor [Carcinus maenas] [Carcinus maenas]	Carcinus maenas
	comp86846_c1_seq11	27.75	836	3e-57	gi|646706355 : Protein toll [Zootermopsis nevadensis] [Zootermopsis nevadensis]	Pancrustacea
	comp86846_c1_seq5	88.44	839	0	gi|619325770 : Toll-like receptor [Carcinus maenas] [Carcinus maenas]	Carcinus maenas
	comp86846_c1_seq5	89.9	198	4e-103	gi|619325770 : Toll-like receptor [Carcinus maenas] [Carcinus maenas]	Carcinus maenas
	comp86846_c1_seq5	27.5	811	3e-54	gi|646706355 : Protein toll [Zootermopsis nevadensis] [Zootermopsis nevadensis]	Pancrustacea
	comp33483_c0_seq1	40.89	291	2e-61	gi|91076478 : PREDICTED: slit homolog 3 protein [Tribolium castaneum] [Tribolium castaneum]	Pancrustacea
	comp33483_c0_seq1	41.98	293	2e-60	gi|577711537 : Protein toll [Ceratitis capitata] [Ceratitis capitata]	Pancrustacea
	comp33483_c0_seq1	39.86	291	2e-59	gi|662197607 : PREDICTED: LOW QUALITY PROTEIN: slit homolog 2 protein-like [Diaphorina citri] [Diaphorina citri]	Pancrustacea
	comp52150_c0_seq1	43.65	197	2e-40	gi|646718641 : Protein toll [Zootermopsis nevadensis] [Zootermopsis nevadensis]	Pancrustacea
	comp52150_c0_seq1	41.89	222	2e-38	gi|646721653 : Protein toll [Zootermopsis nevadensis] [Zootermopsis nevadensis]	Pancrustacea
	comp52150_c0_seq1	39.74	234	5e-38	gi|665789186 : PREDICTED: slit homolog 2 protein [Microplitis demolitor] [Microplitis demolitor]	Pancrustacea
	comp75544_c0_seq2	30.83	532	9e-37	gi|668462247 : toll [Anopheles sinensis] [Anopheles sinensis]	Pancrustacea
	comp75544_c0_seq2	30.77	533	4e-36	gi|568248512 : toll [Anopheles darlingi] [Anopheles darlingi]	Pancrustacea
	comp75544_c0_seq2	30.46	417	1e-30	gi|7302422 : 18 wheeler [Drosophila melanogaster] [Drosophila melanogaster]	Pancrustacea
	comp50352_c0_seq1	27.83	327	6e-23	gi|676468619 : hypothetical protein LOTGIDRAFT_163508 [Lottia gigantea] [Lottia gigantea]	Protostomia
	comp50352_c0_seq1	27.83	327	6e-23	gi|556102344 : PREDICTED: uncharacterized protein LOC102318048 [Pantholops hodgsonii] [Pantholops hodgsonii]	Protostomia
	comp50352_c0_seq1	29.18	425	2e-21	gi|403181386 : toll-like receptor 22b [Gadus morhua] [Gadus morhua]	Bilateria
	comp90478_c0_seq12	34.7	366	4e-55	gi|310689972 : Toll like receptor 4, partial [Mus musculus] [Mus musculus]	Pancrustacea
	comp90478_c0_seq12	25.47	369	4e-38	gi|219803508 : serpin peptidase inhibitor 5 precursor [Tribolium castaneum] [Tribolium castaneum]	Pancrustacea
	comp90478_c0_seq12	32.99	391	4e-50	gi|292781697 : plasminogen activator inhibitor 2, macrophage [Mus musculus] [Mus musculus]	Bilateria
	comp90478_c0_seq10	34.7	366	4e-55	gi|310689972 : Toll like receptor 4, partial [Mus musculus] [Mus musculus]	Pancrustacea
	comp90478_c0_seq10	25.47	369	4e-38	gi|219803508 : serpin peptidase inhibitor 5 precursor [Tribolium castaneum] [Tribolium castaneum]	Pancrustacea
	comp90478_c0_seq10	32.99	391	4e-50	gi|292781697 : plasminogen activator inhibitor 2, macrophage [Mus musculus] [Mus musculus]	Bilateria
	comp90478_c0_seq6	34.7	366	4e-55	gi|310689972 : Toll like receptor 4, partial [Mus musculus] [Mus musculus]	Pancrustacea
	comp90478_c0_seq6	25.47	369	4e-38	gi|219803508 : serpin peptidase inhibitor 5 precursor [Tribolium castaneum] [Tribolium castaneum]	Pancrustacea
	comp90478_c0_seq6	32.99	391	4e-50	gi|292781697 : plasminogen activator inhibitor 2, macrophage [Mus musculus] [Mus musculus]	Bilateria
	comp90478_c0_seq4	34.7	366	4e-55	gi|310689972 : Toll like receptor 4, partial [Mus musculus] [Mus musculus]	Pancrustacea
	comp90478_c0_seq4	25.47	369	4e-38	gi|219803508 : serpin peptidase inhibitor 5 precursor [Tribolium castaneum] [Tribolium castaneum]	Pancrustacea
	comp90478_c0_seq4	32.99	391	4e-50	gi|292781697 : plasminogen activator inhibitor 2, macrophage [Mus musculus] [Mus musculus]	Bilateria
	comp90478_c0_seq11	34.7	366	3e-55	gi|310689972 : toll-like receptor 4 [Gallus gallus] [Gallus gallus]	Pancrustacea
	comp90478_c0_seq11	25.47	369	4e-38	gi|219803508 : serpin peptidase inhibitor 5 precursor [Tribolium castaneum] [Tribolium castaneum]	Pancrustacea
	comp90478_c0_seq11	32.99	391	4e-50	gi|292781697 : plasminogen activator inhibitor 2, macrophage [Mus musculus] [Mus musculus]	Bilateria
	comp90478_c0_seq9	34.7	366	3e-55	gi|310689972 : Toll like receptor 4, partial [Mus musculus] [Mus musculus]	Pancrustacea
	comp90478_c0_seq9	25.47	369	4e-38	gi|219803508 : serpin peptidase inhibitor 5 precursor [Tribolium castaneum] [Tribolium castaneum]	Pancrustacea
	comp90478_c0_seq9	32.99	391	4e-50	gi|292781697 : plasminogen activator inhibitor 2, macrophage [Mus musculus] [Mus musculus]	Bilateria
	comp90478_c0_seq7	34.7	366	3e-55	gi|310689972 : Toll like receptor 4, partial [Mus musculus] [Mus musculus]	Pancrustacea
	comp90478_c0_seq7	25.47	369	4e-38	gi|219803508 : serpin peptidase inhibitor 5 precursor [Tribolium castaneum] [Tribolium castaneum]	Pancrustacea
	comp90478_c0_seq7	32.99	391	4e-50	gi|292781697 : plasminogen activator inhibitor 2, macrophage [Mus musculus] [Mus musculus]	Bilateria
	comp90478_c0_seq1	34.7	366	3e-55	gi|310689972 : Toll like receptor 4, partial [Mus musculus] [Mus musculus]	Pancrustacea
	comp90478_c0_seq1	25.47	369	4e-38	gi|219803508 : serpin peptidase inhibitor 5 precursor [Tribolium castaneum] [Tribolium castaneum]	Pancrustacea
	comp90478_c0_seq1	32.99	391	4e-50	gi|292781697 : plasminogen activator inhibitor 2, macrophage [Mus musculus] [Mus musculus]	Bilateria
	comp84174_c0_seq1	26.4	375	1e-29	gi|219803508 : serpin peptidase inhibitor 5 precursor [Tribolium castaneum] [Tribolium castaneum]	Pancrustacea
	comp84174_c0_seq1	30.16	378	2e-26	gi|310689972 : Toll like receptor 4, partial [Mus musculus domesticus] [Mus musculus domesticus]	Pancrustacea
	comp84174_c0_seq1	27.43	412	1e-31	gi|292781697 : plasminogen activator inhibitor 2, macrophage [Mus musculus] [Mus musculus]	Bilateria
	comp85917_c0_seq2	28.33	360	1e-27	gi|310689972 : Toll like receptor 4, partial [Mus musculus] [Mus musculus]	Pancrustacea
	comp85917_c0_seq2	28.26	368	4e-27	gi|219803508 : serpin peptidase inhibitor 5 precursor [Tribolium castaneum] [Tribolium castaneum]	Pancrustacea
	comp85917_c0_seq2	27.65	405	3e-31	gi|292781697 : plasminogen activator inhibitor 2, macrophage [Mus musculus] [Mus musculus]	Bilateria
	comp85917_c0_seq1	28.33	360	1e-27	gi|310689972 : Toll like receptor 4, partial [Mus musculus] [Mus musculus]	Pancrustacea
	comp85917_c0_seq1	28.26	368	4e-27	gi|219803508 : serpin peptidase inhibitor 5 precursor [Tribolium castaneum] [Tribolium castaneum]	Pancrustacea
	comp85917_c0_seq1	27.65	405	3e-31	gi|292781697 : plasminogen activator inhibitor 2, macrophage [Mus musculus] [Mus musculus]	Bilateria
	comp44349_c0_seq1	26.59	361	1e-31	gi|219803508 : serpin peptidase inhibitor 5 precursor [Tribolium castaneum] [Tribolium castaneum]	Pancrustacea
	comp44349_c0_seq1	27.04	355	2e-23	gi|310689972 : Toll like receptor 4, partial [Mus cookii] [Mus cookii]	Pancrustacea
	comp44349_c0_seq1	27.04	392	7e-30	gi|292781697 : plasminogen activator inhibitor 2, macrophage [Mus musculus] [Mus musculus]	Bilateria
	comp88118_c0_seq1	27.27	385	4e-25	gi|310689972 : Toll like receptor 4, partial [Mus musculus domesticus] [Mus musculus domesticus]	Pancrustacea
	comp88118_c0_seq1	26.67	420	8e-30	gi|292781697 : plasminogen activator inhibitor 2, macrophage [Mus musculus] [Mus musculus]	Bilateria
	comp88118_c0_seq1	26.67	420	8e-30	gi|6755098 : plasminogen activator inhibitor 2, macrophage [Mus musculus] [Mus musculus]	Bilateria
	comp73226_c1_seq1	23.73	316	3e-26	gi|219803508 : serpin peptidase inhibitor 5 precursor [Tribolium castaneum] [Tribolium castaneum]	Pancrustacea
	comp73226_c1_seq1	26.06	376	1e-21	gi|310689972 : Toll like receptor 4, partial [Mus cookii] [Mus cookii]	Pancrustacea
	comp73226_c1_seq1	24.52	420	6e-28	gi|292781697 : plasminogen activator inhibitor 2, macrophage [Mus musculus] [Mus musculus]	Bilateria
	comp84679_c1_seq5	27.03	381	6e-28	gi|219803508 : serpin peptidase inhibitor 5 precursor [Tribolium castaneum] [Tribolium castaneum]	Pancrustacea
	comp84679_c1_seq5	28.29	410	1e-27	gi|292781697 : plasminogen activator inhibitor 2, macrophage [Mus musculus] [Mus musculus]	Bilateria
	comp84679_c1_seq5	28.29	410	1e-27	gi|6755098 : plasminogen activator inhibitor 2, macrophage [Mus musculus] [Mus musculus]	Bilateria
	comp84679_c1_seq1	27.03	381	6e-28	gi|219803508 : serpin peptidase inhibitor 5 precursor [Tribolium castaneum] [Tribolium castaneum]	Pancrustacea
	comp84679_c1_seq1	28.29	410	1e-27	gi|292781697 : plasminogen activator inhibitor 2, macrophage [Mus musculus] [Mus musculus]	Bilateria
	comp84679_c1_seq1	28.29	410	1e-27	gi|6755098 : plasminogen activator inhibitor 2, macrophage [Mus musculus] [Mus musculus]	Bilateria
	comp88118_c0_seq2	27.3	326	3e-23	gi|310689972 : Toll like receptor 4, partial [Mus cookii] [Mus cookii]	Pancrustacea
	comp88118_c0_seq2	27.79	367	2e-27	gi|292781697 : plasminogen activator inhibitor 2, macrophage [Mus musculus] [Mus musculus]	Bilateria
	comp88118_c0_seq2	27.79	367	2e-27	gi|6755098 : plasminogen activator inhibitor 2, macrophage [Mus musculus] [Mus musculus]	Bilateria
	comp84855_c0_seq1	29.24	383	5e-32	gi|310689972 : Toll like receptor 4, partial [Mus musculus] [Mus musculus]	Pancrustacea
	comp48072_c1_seq1	39.17	120	2e-21	gi|8850236 : UDP-glucuronosyltransferase 1-1 precursor [Homo sapiens] [Homo sapiens]	Bilateria
	comp86846_c1_seq12	88.44	839	0	gi|619325770 : Toll-like receptor [Carcinus maenas] [Carcinus maenas]	Carcinus maenas
	comp86846_c1_seq12	27.5	811	3e-54	gi|646706355 : Protein toll [Zootermopsis nevadensis] [Zootermopsis nevadensis]	Pancrustacea
	comp86846_c1_seq12	25.8	717	4e-43	gi|54637700 : GA20210 [Drosophila pseudoobscura pseudoobscura] [Drosophila pseudoobscura pseudoobscura]	Pancrustacea
	comp86846_c1_seq6	88.44	839	0	gi|619325770 : Toll-like receptor [Carcinus maenas] [Carcinus maenas]	Carcinus maenas
	comp86846_c1_seq6	27.5	811	3e-54	gi|646706355 : Protein toll [Zootermopsis nevadensis] [Zootermopsis nevadensis]	Pancrustacea
	comp86846_c1_seq6	25.8	717	4e-43	gi|54637700 : GA20210 [Drosophila pseudoobscura pseudoobscura] [Drosophila pseudoobscura pseudoobscura]	Pancrustacea
	comp86846_c1_seq2	88.44	839	0	gi|619325770 : Toll-like receptor [Carcinus maenas] [Carcinus maenas]	Carcinus maenas
	comp86846_c1_seq2	27.5	811	3e-54	gi|646706355 : Protein toll [Zootermopsis nevadensis] [Zootermopsis nevadensis]	Pancrustacea
	comp86846_c1_seq2	25.8	717	4e-43	gi|54637700 : GA28062 [Drosophila pseudoobscura pseudoobscura] [Drosophila pseudoobscura pseudoobscura]	Pancrustacea
	comp86846_c1_seq1	88.44	839	0	gi|619325770 : Toll-like receptor [Carcinus maenas] [Carcinus maenas]	Carcinus maenas
	comp86846_c1_seq1	27.5	811	3e-54	gi|646706355 : Protein toll [Zootermopsis nevadensis] [Zootermopsis nevadensis]	Pancrustacea
	comp86846_c1_seq1	25.8	717	4e-43	gi|54637700 : GA28062 [Drosophila pseudoobscura pseudoobscura] [Drosophila pseudoobscura pseudoobscura]	Pancrustacea
	comp86846_c1_seq13	92.98	798	0	gi|619325770 : Toll-like receptor [Carcinus maenas] [Carcinus maenas]	Carcinus maenas
	comp86846_c1_seq13	27.75	836	3e-57	gi|646706355 : Protein toll [Zootermopsis nevadensis] [Zootermopsis nevadensis]	Pancrustacea
	comp86846_c1_seq13	27.24	727	2e-46	gi|345479829 : PREDICTED: protein toll [Nasonia vitripennis] [Nasonia vitripennis]	Pancrustacea
	comp86846_c1_seq10	92.98	798	0	gi|619325770 : Toll-like receptor [Carcinus maenas] [Carcinus maenas]	Carcinus maenas
	comp86846_c1_seq10	27.75	836	3e-57	gi|646706355 : Protein toll [Zootermopsis nevadensis] [Zootermopsis nevadensis]	Pancrustacea
	comp86846_c1_seq10	27.24	727	2e-46	gi|345479829 : PREDICTED: protein toll [Nasonia vitripennis] [Nasonia vitripennis]	Pancrustacea
	comp86846_c1_seq9	92.98	798	0	gi|619325770 : Toll-like receptor [Carcinus maenas] [Carcinus maenas]	Carcinus maenas
	comp86846_c1_seq9	27.75	836	3e-57	gi|646706355 : Protein toll [Zootermopsis nevadensis] [Zootermopsis nevadensis]	Pancrustacea
	comp86846_c1_seq9	27.24	727	2e-46	gi|345479829 : PREDICTED: protein toll [Nasonia vitripennis] [Nasonia vitripennis]	Pancrustacea
	comp86846_c1_seq8	92.98	798	0	gi|619325770 : Toll-like receptor [Carcinus maenas] [Carcinus maenas]	Carcinus maenas
	comp86846_c1_seq8	27.75	836	3e-57	gi|646706355 : Protein toll [Zootermopsis nevadensis] [Zootermopsis nevadensis]	Pancrustacea
	comp86846_c1_seq8	27.24	727	2e-46	gi|345479829 : PREDICTED: protein toll [Nasonia vitripennis] [Nasonia vitripennis]	Pancrustacea
	comp68718_c2_seq1	57.75	142	4e-47	gi|646718644 : Protein toll [Zootermopsis nevadensis] [Zootermopsis nevadensis]	Pancrustacea
	comp68718_c2_seq1	58.45	142	1e-44	gi|646718648 : Protein toll [Zootermopsis nevadensis] [Zootermopsis nevadensis]	Pancrustacea
	comp68718_c2_seq1	54.55	143	1e-44	gi|546680908 : toll-like receptor [Eriocheir sinensis] [Eriocheir sinensis]	Pancrustacea
	comp33927_c0_seq1	49.48	291	1e-66	gi|512886547 : PREDICTED: toll-interacting protein [Heterocephalus glaber] [Heterocephalus glaber]	Pancrustacea
	comp33927_c0_seq1	45.67	300	3e-65	gi|642912516 : PREDICTED: slit homolog 1 protein [Tribolium castaneum] [Tribolium castaneum]	Pancrustacea
	comp33927_c0_seq1	46.33	300	9e-65	gi|546680908 : toll-like receptor 22 [Labeo rohita] [Labeo rohita]	Pancrustacea
	comp68718_c0_seq1	37.39	238	8e-39	gi|512886547 : PREDICTED: toll-like receptor 1 [Heterocephalus glaber] [Heterocephalus glaber]	Pancrustacea
	comp68718_c0_seq1	39.66	237	9e-38	gi|646718641 : Protein toll [Zootermopsis nevadensis] [Zootermopsis nevadensis]	Pancrustacea
	comp68718_c0_seq1	37.39	238	1e-37	gi|91076464 : PREDICTED: slit homolog 2 protein [Tribolium castaneum] [Tribolium castaneum]	Pancrustacea
	comp50366_c0_seq1	65.03	143	4e-49	gi|108884099 : sterile alpha and TIR motif-containing protein 1 precursor, partial [Macaca mulatta] [Macaca mulatta]	Pancrustacea
	comp50366_c0_seq1	65.03	143	4e-48	gi|668465400 : vasorin [Anopheles sinensis] [Anopheles sinensis]	Pancrustacea
	comp50366_c0_seq1	62.24	143	4e-46	gi|512886350 : PREDICTED: protein toll-like [Bombyx mori] [Bombyx mori]	Pancrustacea
	comp85888_c0_seq4	24.8	621	1e-28	gi|108884094 : AAEL000633-PA [Aedes aegypti] [Aedes aegypti]	Pancrustacea
	comp85888_c0_seq4	24.48	629	7e-27	gi|668462676 : AGAP012387-PA-like protein [Anopheles sinensis] [Anopheles sinensis]	Pancrustacea
	comp85888_c0_seq4	25.49	608	4e-26	gi|383291929 : Toll-6, isoform C [Drosophila melanogaster] [Drosophila melanogaster]	Pancrustacea
	comp85888_c0_seq5	24.44	626	4e-27	gi|108884094 : AAEL000633-PA [Aedes aegypti] [Aedes aegypti]	Pancrustacea
	comp85888_c0_seq5	25.58	477	6e-25	gi|546680908 : toll-like receptor [Eriocheir sinensis] [Eriocheir sinensis]	Pancrustacea
	comp85888_c0_seq5	25.58	477	6e-25	gi|478262753 : PREDICTED: sterile alpha and TIR motif-containing protein 1 [Ceratotherium simum simum] [Ceratotherium simum simum]	Pancrustacea
	comp134408_c0_seq1	57.03	128	1e-35	gi|482875831 : PREDICTED: toll-like receptor 6-like isoform 1 [Dasypus novemcinctus] [Dasypus novemcinctus]	Pancrustacea
	comp134408_c0_seq1	50.78	128	2e-33	gi|646721653 : Protein toll [Zootermopsis nevadensis] [Zootermopsis nevadensis]	Pancrustacea
	comp134408_c0_seq1	52.38	126	1e-32	gi|193615415 : PREDICTED: slit homolog 2 protein [Acyrthosiphon pisum] [Acyrthosiphon pisum]	Pancrustacea
	comp87429_c2_seq18	32.41	253	8e-23	gi|529449388 : toll-like receptor 2 [Eriocheir sinensis] [Eriocheir sinensis]	Bilateria
	comp87429_c2_seq12	32.41	253	8e-23	gi|529449388 : toll-like receptor 2 [Eriocheir sinensis] [Eriocheir sinensis]	Bilateria
	comp87429_c2_seq36	32.41	253	8e-23	gi|529449388 : toll-like receptor 2 [Eriocheir sinensis] [Eriocheir sinensis]	Bilateria
	comp87429_c2_seq32	32.41	253	8e-23	gi|529449388 : toll-like receptor 2 [Eriocheir sinensis] [Eriocheir sinensis]	Bilateria
	comp87429_c2_seq27	32.41	253	8e-23	gi|529449388 : toll-like receptor 2 [Eriocheir sinensis] [Eriocheir sinensis]	Bilateria
	comp87429_c2_seq3	32.41	253	8e-23	gi|529449388 : toll-like receptor 2 [Eriocheir sinensis] [Eriocheir sinensis]	Bilateria
	comp87429_c2_seq46	32.41	253	1e-22	gi|529449388 : toll-like receptor 2 [Eriocheir sinensis] [Eriocheir sinensis]	Bilateria
	comp87429_c2_seq33	32.41	253	1e-22	gi|529449388 : toll-like receptor 2 [Eriocheir sinensis] [Eriocheir sinensis]	Bilateria
	comp87429_c2_seq11	32.41	253	1e-22	gi|529449388 : toll-like receptor 2 [Eriocheir sinensis] [Eriocheir sinensis]	Bilateria
	comp87429_c2_seq4	32.41	253	1e-22	gi|529449388 : toll-like receptor 2 [Eriocheir sinensis] [Eriocheir sinensis]	Bilateria
	comp87429_c2_seq43	32.41	253	3e-22	gi|529449388 : toll-like receptor 2 [Eriocheir sinensis] [Eriocheir sinensis]	Bilateria
	comp87429_c2_seq40	32.41	253	3e-22	gi|529449388 : toll-like receptor 2 [Eriocheir sinensis] [Eriocheir sinensis]	Bilateria
	comp87429_c2_seq39	32.41	253	3e-22	gi|529449388 : toll-like receptor 2 [Eriocheir sinensis] [Eriocheir sinensis]	Bilateria
	comp87429_c2_seq38	32.41	253	3e-22	gi|529449388 : toll-like receptor 2 [Eriocheir sinensis] [Eriocheir sinensis]	Bilateria
	comp87429_c2_seq35	32.41	253	3e-22	gi|529449388 : toll-like receptor 2 [Eriocheir sinensis] [Eriocheir sinensis]	Bilateria
					:
pelle	comp87296_c0_seq2	70.16	774	0	gi|552968764 : pelle-like kinase [Scylla paramamosain] [Scylla paramamosain]	Portunoidea
	comp87296_c0_seq2	67.8	354	7e-128	gi|552968764 : pelle-like kinase [Scylla paramamosain] [Scylla paramamosain]	Portunoidea
	comp87296_c0_seq1	70.16	774	0	gi|552968764 : pelle-like kinase [Scylla paramamosain] [Scylla paramamosain]	Portunoidea
	comp87296_c0_seq1	70.47	193	2e-70	gi|552968764 : pelle-like kinase [Scylla paramamosain] [Scylla paramamosain]	Portunoidea
	comp87296_c0_seq1	66.24	157	4e-50	gi|552968764 : pelle-like kinase [Scylla paramamosain] [Scylla paramamosain]	Portunoidea
	comp87296_c0_seq3	72.88	671	0	gi|552968764 : pelle-like kinase [Scylla paramamosain] [Scylla paramamosain]	Portunoidea
	comp87731_c3_seq3	37.98	287	6e-39	gi|552968764 : pelle-like kinase [Scylla paramamosain] [Scylla paramamosain]	Portunoidea
	comp87731_c3_seq2	86.43	516	0	gi|552968745 : tube protein [Scylla paramamosain] [Scylla paramamosain]	Portunoidea
	comp87731_c3_seq2	37.98	287	6e-39	gi|552968764 : pelle-like kinase [Scylla paramamosain] [Scylla paramamosain]	Portunoidea
	comp86442_c0_seq1	28.49	337	4e-23	gi|552968764 : pelle-like kinase [Scylla paramamosain] [Scylla paramamosain]	Portunoidea
	comp86442_c0_seq4	28.49	337	2e-23	gi|552968764 : pelle-like kinase [Scylla paramamosain] [Scylla paramamosain]	Portunoidea
	comp86442_c0_seq3	28.49	337	2e-23	gi|552968764 : pelle-like kinase [Scylla paramamosain] [Scylla paramamosain]	Portunoidea
	comp86442_c0_seq2	28.49	337	2e-23	gi|552968764 : pelle-like kinase [Scylla paramamosain] [Scylla paramamosain]	Portunoidea
	comp90151_c2_seq1	31.39	223	3e-23	gi|385048202 : pelle, partial [Daphnia pulex] [Daphnia pulex]	Crustacea
	comp90151_c2_seq1	31.39	223	3e-23	gi|385048200 : pelle, partial [Daphnia arenata] [Daphnia arenata]	Crustacea
	comp90151_c2_seq1	31.39	223	3e-23	gi|385048198 : pelle, partial [Daphnia pulex] [Daphnia pulex]	Crustacea
	comp90151_c2_seq3	31.39	223	3e-23	gi|385048202 : pelle, partial [Daphnia pulex] [Daphnia pulex]	Crustacea
	comp90151_c2_seq3	31.39	223	3e-23	gi|385048200 : pelle, partial [Daphnia arenata] [Daphnia arenata]	Crustacea
	comp90151_c2_seq3	31.39	223	3e-23	gi|385048198 : pelle, partial [Daphnia pulex] [Daphnia pulex]	Crustacea
	comp78517_c0_seq1	39.46	598	6e-114	gi|541038835 : serine threonine-protein kinase pelle [Ascaris suum] [Ascaris suum]	Ecdysozoa
	comp78517_c0_seq1	43.06	497	1e-103	gi|324501856 : Serine/threonine-protein kinase pelle [Ascaris suum] [Ascaris suum]	Ecdysozoa
	comp78517_c0_seq2	43.55	349	2e-69	gi|324501856 : Serine/threonine-protein kinase pelle [Ascaris suum] [Ascaris suum]	Ecdysozoa
	comp78517_c0_seq2	39.54	349	1e-57	gi|541038835 : serine threonine-protein kinase pelle [Ascaris suum] [Ascaris suum]	Ecdysozoa
	comp87031_c0_seq8	37.78	352	3e-54	gi|324501856 : Serine/threonine-protein kinase pelle [Ascaris suum] [Ascaris suum]	Ecdysozoa
	comp87031_c0_seq8	29.75	484	3e-51	gi|541038835 : serine threonine-protein kinase pelle [Ascaris suum] [Ascaris suum]	Ecdysozoa
	comp87031_c0_seq1	37.78	352	3e-54	gi|324501856 : Serine/threonine-protein kinase pelle [Ascaris suum] [Ascaris suum]	Ecdysozoa
	comp87031_c0_seq1	29.75	484	3e-51	gi|541038835 : serine threonine-protein kinase pelle [Ascaris suum] [Ascaris suum]	Ecdysozoa
	comp34501_c0_seq1	37.07	348	3e-50	gi|324501856 : Serine/threonine-protein kinase pelle [Ascaris suum] [Ascaris suum]	Ecdysozoa
	comp34501_c0_seq1	32.2	441	2e-49	gi|541038835 : serine threonine-protein kinase pelle [Ascaris suum] [Ascaris suum]	Ecdysozoa
	comp87031_c0_seq7	32.47	308	8e-37	gi|541038835 : serine threonine-protein kinase pelle [Ascaris suum] [Ascaris suum]	Ecdysozoa
	comp87031_c0_seq7	38.52	244	4e-36	gi|324501856 : Serine/threonine-protein kinase pelle [Ascaris suum] [Ascaris suum]	Ecdysozoa
	comp87031_c0_seq6	32.47	308	8e-37	gi|541038835 : serine threonine-protein kinase pelle [Ascaris suum] [Ascaris suum]	Ecdysozoa
	comp87031_c0_seq6	38.52	244	4e-36	gi|324501856 : Serine/threonine-protein kinase pelle [Ascaris suum] [Ascaris suum]	Ecdysozoa
	comp87031_c0_seq10	32.47	308	8e-37	gi|541038835 : serine threonine-protein kinase pelle [Ascaris suum] [Ascaris suum]	Ecdysozoa
	comp87031_c0_seq10	38.52	244	2e-36	gi|324501856 : Serine/threonine-protein kinase pelle [Ascaris suum] [Ascaris suum]	Ecdysozoa
	comp87031_c0_seq5	32.47	308	8e-37	gi|541038835 : serine threonine-protein kinase pelle [Ascaris suum] [Ascaris suum]	Ecdysozoa
	comp87031_c0_seq5	38.52	244	2e-36	gi|324501856 : Serine/threonine-protein kinase pelle [Ascaris suum] [Ascaris suum]	Ecdysozoa
					:
cactus	comp85756_c0_seq14	28.5	407	9e-29	gi|6137134 : cactus kinase IKK [Drosophila melanogaster] [Drosophila melanogaster]	Pancrustacea
	comp85756_c0_seq14	28.5	407	1e-28	gi|48428497 : RecName: Full=Inhibitor of nuclear factor kappa-B kinase subunit beta; Short=DmIKK-beta; AltName: Full=Cactus kinase IKK; AltName: Full=IKK-like protein; AltName: Full=Immune response deficient protein 5; AltName: Full=Lipopolysaccharide-activated> [Drosophila melanogaster]	Pancrustacea
	comp85756_c0_seq14	28.5	407	1e-28	gi|383292737 : immune response deficient 5 [Drosophila melanogaster] [Drosophila melanogaster]	Pancrustacea
	comp85756_c0_seq9	28.5	407	9e-29	gi|6137134 : cactus kinase IKK [Drosophila melanogaster] [Drosophila melanogaster]	Pancrustacea
	comp85756_c0_seq9	28.5	407	1e-28	gi|48428497 : RecName: Full=Inhibitor of nuclear factor kappa-B kinase subunit beta; Short=DmIKK-beta; AltName: Full=Cactus kinase IKK; AltName: Full=IKK-like protein; AltName: Full=Immune response deficient protein 5; AltName: Full=Lipopolysaccharide-activated> [Drosophila melanogaster]	Pancrustacea
	comp85756_c0_seq9	28.5	407	1e-28	gi|383292737 : immune response deficient 5 [Drosophila melanogaster] [Drosophila melanogaster]	Pancrustacea
	comp85756_c0_seq2	28.5	407	9e-29	gi|6137134 : cactus kinase IKK [Drosophila melanogaster] [Drosophila melanogaster]	Pancrustacea
	comp85756_c0_seq2	28.5	407	1e-28	gi|48428497 : RecName: Full=Inhibitor of nuclear factor kappa-B kinase subunit beta; Short=DmIKK-beta; AltName: Full=Cactus kinase IKK; AltName: Full=IKK-like protein; AltName: Full=Immune response deficient protein 5; AltName: Full=Lipopolysaccharide-activated> [Drosophila melanogaster]	Pancrustacea
	comp85756_c0_seq2	28.5	407	1e-28	gi|383292737 : immune response deficient 5 [Drosophila melanogaster] [Drosophila melanogaster]	Pancrustacea
	comp85756_c0_seq11	28.5	407	1e-28	gi|48428497 : RecName: Full=Inhibitor of nuclear factor kappa-B kinase subunit beta; Short=DmIKK-beta; AltName: Full=Cactus kinase IKK; AltName: Full=IKK-like protein; AltName: Full=Immune response deficient protein 5; AltName: Full=Lipopolysaccharide-activated> [Drosophila melanogaster]	Pancrustacea
	comp85756_c0_seq11	28.5	407	1e-28	gi|383292737 : immune response deficient 5 [Drosophila melanogaster] [Drosophila melanogaster]	Pancrustacea
	comp85756_c0_seq11	28.5	407	1e-28	gi|386765870 : immune response deficient 5 [Drosophila melanogaster] [Drosophila melanogaster]	Pancrustacea
	comp85756_c0_seq8	28.5	407	1e-28	gi|48428497 : RecName: Full=Inhibitor of nuclear factor kappa-B kinase subunit beta; Short=DmIKK-beta; AltName: Full=Cactus kinase IKK; AltName: Full=IKK-like protein; AltName: Full=Immune response deficient protein 5; AltName: Full=Lipopolysaccharide-activated> [Drosophila melanogaster]	Pancrustacea
	comp85756_c0_seq8	28.5	407	1e-28	gi|383292737 : immune response deficient 5 [Drosophila melanogaster] [Drosophila melanogaster]	Pancrustacea
	comp85756_c0_seq8	28.5	407	1e-28	gi|386765870 : immune response deficient 5 [Drosophila melanogaster] [Drosophila melanogaster]	Pancrustacea
	comp85756_c0_seq1	28.5	407	1e-28	gi|48428497 : RecName: Full=Inhibitor of nuclear factor kappa-B kinase subunit beta; Short=DmIKK-beta; AltName: Full=Cactus kinase IKK; AltName: Full=IKK-like protein; AltName: Full=Immune response deficient protein 5; AltName: Full=Lipopolysaccharide-activated> [Drosophila melanogaster]	Pancrustacea
	comp85756_c0_seq1	28.5	407	1e-28	gi|383292737 : immune response deficient 5 [Drosophila melanogaster] [Drosophila melanogaster]	Pancrustacea
	comp85756_c0_seq1	28.5	407	1e-28	gi|386765870 : immune response deficient 5 [Drosophila melanogaster] [Drosophila melanogaster]	Pancrustacea
	comp89079_c14_seq1	43.42	228	3e-39	gi|321478250 : developmental protein cactus [Daphnia pulex] [Daphnia pulex]	Crustacea
	comp89079_c14_seq1	42.08	221	1e-40	gi|149728129 : cactus protein [Lutzomyia longipalpis] [Lutzomyia longipalpis]	Pancrustacea
	comp89079_c14_seq1	40.08	237	2e-40	gi|254911123 : cactus isoform 2 [Tribolium castaneum] [Tribolium castaneum]	Pancrustacea
					:
dif	comp83502_c0_seq2	57.14	294	1e-100	gi|193900148 : dif-1-like [Drosophila grimshawi] [Drosophila grimshawi]	Pancrustacea
	comp83502_c0_seq2	57.14	294	1e-100	gi|195051409 : dif-1-like [Drosophila grimshawi] [Drosophila grimshawi]	Pancrustacea
	comp83502_c0_seq2	61.05	172	3e-59	gi|1890774 : DIF-1-like protein, partial [Drosophila grimshawi] [Drosophila grimshawi]	Pancrustacea
	comp83502_c0_seq1	55.85	299	6e-100	gi|193900148 : dif-1-like [Drosophila grimshawi] [Drosophila grimshawi]	Pancrustacea
	comp83502_c0_seq1	55.85	299	6e-100	gi|195051409 : dif-1-like [Drosophila grimshawi] [Drosophila grimshawi]	Pancrustacea
	comp83502_c0_seq1	58.76	177	2e-58	gi|1890774 : DIF-1-like protein, partial [Drosophila grimshawi] [Drosophila grimshawi]	Pancrustacea
	comp88843_c2_seq1	33.76	311	2e-39	gi|193900148 : dif-1-like [Drosophila grimshawi] [Drosophila grimshawi]	Pancrustacea
	comp88843_c2_seq1	33.76	311	2e-39	gi|195051409 : dif-1-like [Drosophila grimshawi] [Drosophila grimshawi]	Pancrustacea
	comp88843_c2_seq1	36.93	306	7e-42	gi|351062474 : Protein DIF-1 [Caenorhabditis elegans] [Caenorhabditis elegans]	Ecdysozoa
	comp88843_c2_seq2	29.74	306	1e-25	gi|193900148 : dif-1-like [Drosophila grimshawi] [Drosophila grimshawi]	Pancrustacea
	comp88843_c2_seq2	29.74	306	1e-25	gi|195051409 : dif-1-like [Drosophila grimshawi] [Drosophila grimshawi]	Pancrustacea
	comp88843_c2_seq2	33.33	267	7e-30	gi|671414382 : Protein BM-DIF-1, isoform c [Brugia malayi] [Brugia malayi]	Ecdysozoa
	comp21315_c0_seq1	47.79	113	2e-25	gi|193900148 : dif-1-like [Drosophila grimshawi] [Drosophila grimshawi]	Pancrustacea
	comp21315_c0_seq1	47.79	113	2e-25	gi|195051409 : dif-1-like [Drosophila grimshawi] [Drosophila grimshawi]	Pancrustacea
	comp21315_c0_seq1	50.44	113	1e-27	gi|671414382 : Protein BM-DIF-1, isoform c [Brugia malayi] [Brugia malayi]	Ecdysozoa
	comp84389_c0_seq1	31.62	291	5e-25	gi|193900148 : dif-1-like [Drosophila grimshawi] [Drosophila grimshawi]	Pancrustacea
	comp84389_c0_seq1	31.62	291	5e-25	gi|195051409 : dif-1-like [Drosophila grimshawi] [Drosophila grimshawi]	Pancrustacea
	comp84389_c0_seq1	31.27	291	3e-29	gi|351062474 : Protein DIF-1 [Caenorhabditis elegans] [Caenorhabditis elegans]	Ecdysozoa
	comp83866_c0_seq2	29.93	284	1e-23	gi|193900148 : dif-1-like [Drosophila grimshawi] [Drosophila grimshawi]	Pancrustacea
	comp83866_c0_seq2	29.93	284	1e-23	gi|195051409 : dif-1-like [Drosophila grimshawi] [Drosophila grimshawi]	Pancrustacea
	comp83866_c0_seq2	30.77	273	2e-25	gi|671414382 : Protein BM-DIF-1, isoform c [Brugia malayi] [Brugia malayi]	Ecdysozoa
	comp89026_c1_seq3	28.42	292	9e-22	gi|193900148 : dif-1-like [Drosophila grimshawi] [Drosophila grimshawi]	Pancrustacea
	comp89026_c1_seq3	28.42	292	9e-22	gi|195051409 : dif-1-like [Drosophila grimshawi] [Drosophila grimshawi]	Pancrustacea
	comp89026_c1_seq3	30.74	257	4e-22	gi|671414382 : Protein BM-DIF-1, isoform c [Brugia malayi] [Brugia malayi]	Ecdysozoa
	comp77280_c1_seq2	28.31	272	5e-22	gi|671414382 : Protein BM-DIF-1, isoform c [Brugia malayi] [Brugia malayi]	Ecdysozoa
	comp44644_c0_seq1	27.53	287	5e-21	gi|193900148 : dif-1-like [Drosophila grimshawi] [Drosophila grimshawi]	Pancrustacea
	comp44644_c0_seq1	27.53	287	5e-21	gi|195051409 : dif-1-like [Drosophila grimshawi] [Drosophila grimshawi]	Pancrustacea
	comp44644_c0_seq1	32.23	273	2e-25	gi|351062474 : Protein DIF-1 [Caenorhabditis elegans] [Caenorhabditis elegans]	Ecdysozoa
					:
myD88	comp89681_c0_seq3	80.42	475	0	gi|429510528 : myeloid differentiation primary response protein 88 [Scylla serrata] [Scylla serrata]	Portunoidea
	comp89681_c0_seq3	64.59	466	7e-169	gi|399574162 : myeloid differentiation factor 88 [Litopenaeus vannamei] [Litopenaeus vannamei]	Decapoda
	comp89681_c0_seq3	64.38	466	8e-168	gi|399574166 : myeloid differentiation factor 88 [Litopenaeus vannamei] [Litopenaeus vannamei]	Decapoda
	comp89681_c0_seq1	89.37	254	4e-132	gi|429510528 : myeloid differentiation primary response protein 88 [Scylla serrata] [Scylla serrata]	Portunoidea
	comp89681_c0_seq1	72.83	254	4e-106	gi|399574162 : myeloid differentiation factor 88 [Litopenaeus vannamei] [Litopenaeus vannamei]	Decapoda
	comp89681_c0_seq1	72.05	254	5e-105	gi|408368245 : myeloid differentiation factor 88 [Fenneropenaeus chinensis] [Fenneropenaeus chinensis]	Decapoda
	comp89681_c0_seq2	59.78	179	1e-47	gi|429510528 : myeloid differentiation primary response protein 88 [Scylla serrata] [Scylla serrata]	Portunoidea
	comp89681_c0_seq2	51.16	129	8e-23	gi|399574164 : myeloid differentiation factor 88-1 [Litopenaeus vannamei] [Litopenaeus vannamei]	Decapoda
	comp89681_c0_seq2	51.16	129	1e-22	gi|399574166 : myeloid differentiation factor 88 [Litopenaeus vannamei] [Litopenaeus vannamei]	Decapoda

## Sheet: IMD
IMD Component	Transcript	Identity (%)	Length	E-value	Query	ancestor_name
IMD	comp101987_c0_seq1	42.51	167	9e-31	gi|408366915 : immune deficiency-like protein [Fenneropenaeus chinensis] [Fenneropenaeus chinensis]	Decapoda
Akirin	comp82818_c4_seq1	73.11	212	2e-80	gi|455567079 : akirin [Litopenaeus vannamei]	Decapoda
	comp82818_c4_seq1	69.16	214	9e-76	gi|269246306 : akirin [Marsupenaeus japonicus]	Decapoda
	comp82818_c4_seq1	51.18	211	4e-46	gi|646702791 : Akirin [Zootermopsis nevadensis]	Pancrustacea
IKK	comp85756_c0_seq18	52.12	706	0	gi|440214000 : IkappaB kinase-like 2, isoform C [Drosophila melanogaster] [Drosophila melanogaster]	Pancrustacea
	comp85756_c0_seq18	52.12	706	0	gi|22946926 : IkappaB kinase-like 2, isoform B [Drosophila melanogaster] [Drosophila melanogaster]	Pancrustacea
	comp85756_c0_seq18	52.12	706	0	gi|442628615 : IkappaB kinase-like 2, isoform C [Drosophila melanogaster] [Drosophila melanogaster]	Pancrustacea
	comp85756_c0_seq6	52.12	706	0	gi|440214000 : IkappaB kinase-like 2, isoform C [Drosophila melanogaster] [Drosophila melanogaster]	Pancrustacea
	comp85756_c0_seq6	52.12	706	0	gi|22946926 : IkappaB kinase-like 2, isoform B [Drosophila melanogaster] [Drosophila melanogaster]	Pancrustacea
	comp85756_c0_seq6	52.12	706	0	gi|442628615 : IkappaB kinase-like 2, isoform C [Drosophila melanogaster] [Drosophila melanogaster]	Pancrustacea
	comp85756_c0_seq8	50.69	726	0	gi|440214000 : IkappaB kinase-like 2, isoform C [Drosophila melanogaster] [Drosophila melanogaster]	Pancrustacea
	comp85756_c0_seq8	50.69	726	0	gi|22946926 : IkappaB kinase-like 2, isoform B [Drosophila melanogaster] [Drosophila melanogaster]	Pancrustacea
	comp85756_c0_seq8	50.69	726	0	gi|442628615 : IkappaB kinase-like 2, isoform C [Drosophila melanogaster] [Drosophila melanogaster]	Pancrustacea
	comp85756_c0_seq1	50.69	726	0	gi|440214000 : IkappaB kinase-like 2, isoform C [Drosophila melanogaster] [Drosophila melanogaster]	Pancrustacea
	comp85756_c0_seq1	50.69	726	0	gi|22946926 : IkappaB kinase-like 2, isoform B [Drosophila melanogaster] [Drosophila melanogaster]	Pancrustacea
	comp85756_c0_seq1	50.69	726	0	gi|442628615 : IkappaB kinase-like 2, isoform C [Drosophila melanogaster] [Drosophila melanogaster]	Pancrustacea
	comp85756_c0_seq4	54.21	618	0	gi|440214000 : IkappaB kinase-like 2, isoform C [Drosophila melanogaster] [Drosophila melanogaster]	Pancrustacea
	comp85756_c0_seq4	54.21	618	0	gi|22946926 : IkappaB kinase-like 2, isoform B [Drosophila melanogaster] [Drosophila melanogaster]	Pancrustacea
	comp85756_c0_seq4	54.21	618	0	gi|442628615 : IkappaB kinase-like 2, isoform C [Drosophila melanogaster] [Drosophila melanogaster]	Pancrustacea
	comp85756_c0_seq11	52.51	638	0	gi|440214000 : IkappaB kinase-like 2, isoform C [Drosophila melanogaster] [Drosophila melanogaster]	Pancrustacea
	comp85756_c0_seq11	52.51	638	0	gi|22946926 : IkappaB kinase-like 2, isoform B [Drosophila melanogaster] [Drosophila melanogaster]	Pancrustacea
	comp85756_c0_seq11	52.51	638	0	gi|442628615 : IkappaB kinase-like 2, isoform C [Drosophila melanogaster] [Drosophila melanogaster]	Pancrustacea
	comp85756_c0_seq14	51.86	644	0	gi|440214000 : IkappaB kinase-like 2, isoform C [Drosophila melanogaster] [Drosophila melanogaster]	Pancrustacea
	comp85756_c0_seq14	51.86	644	0	gi|22946926 : IkappaB kinase-like 2, isoform B [Drosophila melanogaster] [Drosophila melanogaster]	Pancrustacea
	comp85756_c0_seq14	51.86	644	0	gi|442628615 : IkappaB kinase-like 2, isoform C [Drosophila melanogaster] [Drosophila melanogaster]	Pancrustacea
	comp85756_c0_seq9	51.35	703	0	gi|440214000 : IkappaB kinase-like 2, isoform C [Drosophila melanogaster] [Drosophila melanogaster]	Pancrustacea
	comp85756_c0_seq9	51.35	703	0	gi|22946926 : IkappaB kinase-like 2, isoform B [Drosophila melanogaster] [Drosophila melanogaster]	Pancrustacea
	comp85756_c0_seq9	51.35	703	0	gi|442628615 : IkappaB kinase-like 2, isoform C [Drosophila melanogaster] [Drosophila melanogaster]	Pancrustacea
	comp85756_c0_seq2	51.35	703	0	gi|440214000 : IkappaB kinase-like 2, isoform C [Drosophila melanogaster] [Drosophila melanogaster]	Pancrustacea
	comp85756_c0_seq2	51.35	703	0	gi|22946926 : IkappaB kinase-like 2, isoform B [Drosophila melanogaster] [Drosophila melanogaster]	Pancrustacea
	comp85756_c0_seq2	51.35	703	0	gi|442628615 : IkappaB kinase-like 2, isoform C [Drosophila melanogaster] [Drosophila melanogaster]	Pancrustacea
	comp85756_c0_seq17	64.04	470	4e-180	gi|270011069 : IKK epsilon [Tribolium castaneum] [Tribolium castaneum]	Pancrustacea
	comp85756_c0_seq17	59.61	510	6e-175	gi|440214000 : IkappaB kinase-like 2, isoform C [Drosophila melanogaster] [Drosophila melanogaster]	Pancrustacea
	comp85756_c0_seq17	59.61	510	6e-175	gi|22946926 : IkappaB kinase-like 2, isoform B [Drosophila melanogaster] [Drosophila melanogaster]	Pancrustacea
	comp85756_c0_seq15	64.04	470	4e-180	gi|270011069 : IKK epsilon [Tribolium castaneum] [Tribolium castaneum]	Pancrustacea
	comp85756_c0_seq15	59.61	510	6e-175	gi|440214000 : IkappaB kinase-like 2, isoform C [Drosophila melanogaster] [Drosophila melanogaster]	Pancrustacea
	comp85756_c0_seq15	59.61	510	6e-175	gi|22946926 : IkappaB kinase-like 2, isoform B [Drosophila melanogaster] [Drosophila melanogaster]	Pancrustacea
	comp85756_c0_seq5	64.04	470	4e-180	gi|270011069 : IKK epsilon [Tribolium castaneum] [Tribolium castaneum]	Pancrustacea
	comp85756_c0_seq5	59.61	510	6e-175	gi|440214000 : IkappaB kinase-like 2, isoform C [Drosophila melanogaster] [Drosophila melanogaster]	Pancrustacea
	comp85756_c0_seq5	59.61	510	6e-175	gi|22946926 : IkappaB kinase-like 2, isoform B [Drosophila melanogaster] [Drosophila melanogaster]	Pancrustacea
	comp85542_c2_seq10	31.54	409	2e-48	gi|6118518 : Sequence 9 from patent US 7759476 []	Pancrustacea
	comp85542_c2_seq10	31.3	409	1e-47	gi|48428497 : RecName: Full=Inhibitor of nuclear factor kappa-B kinase subunit beta; Short=DmIKK-beta; AltName: Full=Cactus kinase IKK; AltName: Full=IKK-like protein; AltName: Full=Immune response deficient protein 5; AltName: Full=Lipopolysaccharide-activated> [Drosophila melanogaster]	Pancrustacea
	comp85542_c2_seq10	31.3	409	1e-47	gi|383292737 : immune response deficient 5 [Drosophila melanogaster] [Drosophila melanogaster]	Pancrustacea
	comp80591_c0_seq3	29.86	211	1e-22	gi|61815768 : IKK [Nematostella vectensis] [Nematostella vectensis]	Protostomia
	comp80591_c0_seq3	42.43	304	1e-65	gi|55953117 : ribosomal protein S6 kinase beta-2 [Homo sapiens] [Homo sapiens]	Bilateria
	comp80591_c0_seq2	30.17	232	4e-23	gi|2961203 : TANK binding kinase TBK1 [Homo sapiens] [Homo sapiens]	Protostomia
	comp80591_c0_seq2	29.86	211	1e-22	gi|61815768 : IKK [Nematostella vectensis] [Nematostella vectensis]	Protostomia
	comp80591_c0_seq2	42.43	304	1e-65	gi|55953117 : ribosomal protein S6 kinase beta-2 [Homo sapiens] [Homo sapiens]	Bilateria
	comp80591_c0_seq1	30.17	232	4e-23	gi|2961203 : TANK binding kinase TBK1 [Homo sapiens] [Homo sapiens]	Protostomia
	comp80591_c0_seq1	29.86	211	1e-22	gi|61815768 : IKK [Nematostella vectensis] [Nematostella vectensis]	Protostomia
	comp80591_c0_seq1	42.43	304	1e-65	gi|55953117 : ribosomal protein S6 kinase beta-2 [Homo sapiens] [Homo sapiens]	Bilateria
	comp88506_c0_seq2	32.56	215	3e-22	gi|61815768 : IKK [Nematostella vectensis] [Nematostella vectensis]	Protostomia
	comp88506_c0_seq2	39.66	295	6e-59	gi|55953117 : ribosomal protein S6 kinase beta-2 [Homo sapiens] [Homo sapiens]	Bilateria
	comp88506_c0_seq2	35.65	359	3e-53	gi|20141488 : RecName: Full=Protein kinase C beta type; Short=PKC-B; Short=PKC-beta [Homo sapiens]	Bilateria
	comp88506_c0_seq1	32.56	215	3e-22	gi|61815768 : IKK [Nematostella vectensis] [Nematostella vectensis]	Protostomia
	comp88506_c0_seq1	39.66	295	6e-59	gi|55953117 : ribosomal protein S6 kinase beta-2 [Homo sapiens] [Homo sapiens]	Bilateria
	comp88506_c0_seq1	35.65	359	3e-53	gi|20141488 : RecName: Full=Protein kinase C beta type; Short=PKC-B; Short=PKC-beta [Homo sapiens]	Bilateria
Dredd	comp90252_c0_seq4	44	250	3e-53	gi|684282346 : putative dredd caspase [Ixodes ricinus] [Ixodes ricinus]	Arthropoda
	comp82571_c0_seq16	33.85	260	2e-33	gi|684282346 : putative dredd caspase [Ixodes ricinus] [Ixodes ricinus]	Arthropoda
	comp82571_c0_seq14	33.85	260	2e-33	gi|684282346 : putative dredd caspase [Ixodes ricinus] [Ixodes ricinus]	Arthropoda
	comp82571_c0_seq11	34.33	134	4e-28	gi|684282346 : putative dredd caspase [Ixodes ricinus] [Ixodes ricinus]	Arthropoda
	comp82571_c0_seq11	33.59	128	4e-28	gi|684282346 : putative dredd caspase [Ixodes ricinus] [Ixodes ricinus]	Arthropoda
	comp82571_c0_seq18	34.33	134	4e-28	gi|684282346 : putative dredd caspase [Ixodes ricinus] [Ixodes ricinus]	Arthropoda
	comp82571_c0_seq18	33.59	128	4e-28	gi|684282346 : putative dredd caspase [Ixodes ricinus] [Ixodes ricinus]	Arthropoda
	comp82571_c0_seq12	36.65	191	4e-27	gi|684282346 : putative dredd caspase [Ixodes ricinus] [Ixodes ricinus]	Arthropoda
	comp82571_c0_seq2	36.65	191	4e-27	gi|684282346 : putative dredd caspase [Ixodes ricinus] [Ixodes ricinus]	Arthropoda
	comp125570_c0_seq1	43.75	128	2e-25	gi|684282346 : putative dredd caspase [Ixodes ricinus] [Ixodes ricinus]	Arthropoda
	comp82571_c0_seq3	33.33	189	3e-24	gi|684282346 : putative dredd caspase [Ixodes ricinus] [Ixodes ricinus]	Arthropoda
	comp82571_c0_seq3	34.55	55	3e-24	gi|684282346 : putative dredd caspase [Ixodes ricinus] [Ixodes ricinus]	Arthropoda
	comp82571_c0_seq1	33.33	189	4e-24	gi|684282346 : putative dredd caspase [Ixodes ricinus] [Ixodes ricinus]	Arthropoda
	comp82571_c0_seq1	34.55	55	4e-24	gi|684282346 : putative dredd caspase [Ixodes ricinus] [Ixodes ricinus]	Arthropoda
	comp82571_c0_seq9	33.59	128	1e-22	gi|684282346 : putative dredd caspase [Ixodes ricinus] [Ixodes ricinus]	Arthropoda
	comp82571_c0_seq9	43.08	65	1e-22	gi|684282346 : putative dredd caspase [Ixodes ricinus] [Ixodes ricinus]	Arthropoda
	comp82571_c0_seq8	33.59	128	1e-22	gi|684282346 : putative dredd caspase [Ixodes ricinus] [Ixodes ricinus]	Arthropoda
	comp82571_c0_seq8	43.08	65	1e-22	gi|684282346 : putative dredd caspase [Ixodes ricinus] [Ixodes ricinus]	Arthropoda
Relish	comp81672_c0_seq1	86.95	567	0	gi|303307787 : relish [Eriocheir sinensis] [Eriocheir sinensis]	Eubrachyura
	comp81672_c0_seq1	77.9	525	0	gi|524903245 : Relish [Palaemon carinicauda] [Palaemon carinicauda]	Pleocyemata
	comp81672_c0_seq1	75.14	523	0	gi|384095957 : relish [Penaeus monodon] [Penaeus monodon]	Decapoda
	comp85846_c0_seq5	33.55	313	5e-35	gi|303307787 : relish [Eriocheir sinensis] [Eriocheir sinensis]	Eubrachyura
	comp85846_c0_seq5	31.46	321	8e-33	gi|524903245 : Relish [Palaemon carinicauda] [Palaemon carinicauda]	Pleocyemata
	comp85846_c0_seq5	32.44	336	3e-35	gi|384095957 : relish [Penaeus monodon] [Penaeus monodon]	Decapoda
	comp85846_c0_seq4	33.55	313	6e-35	gi|303307787 : relish [Eriocheir sinensis] [Eriocheir sinensis]	Eubrachyura
	comp85846_c0_seq4	31.46	321	8e-33	gi|524903245 : Relish [Palaemon carinicauda] [Palaemon carinicauda]	Pleocyemata
	comp85846_c0_seq4	32.44	336	2e-35	gi|148841064 : relish [Litopenaeus vannamei] [Litopenaeus vannamei]	Decapoda
	comp85846_c0_seq3	33.55	313	6e-35	gi|303307787 : relish [Eriocheir sinensis] [Eriocheir sinensis]	Eubrachyura
	comp85846_c0_seq3	31.46	321	9e-33	gi|524903245 : Relish [Palaemon carinicauda] [Palaemon carinicauda]	Pleocyemata
	comp85846_c0_seq3	32.44	336	3e-35	gi|384095957 : relish [Penaeus monodon] [Penaeus monodon]	Decapoda
	comp85846_c0_seq9	33.55	313	2e-35	gi|303307787 : relish [Eriocheir sinensis] [Eriocheir sinensis]	Eubrachyura
	comp85846_c0_seq9	31.46	321	5e-33	gi|524903245 : Relish [Palaemon carinicauda] [Palaemon carinicauda]	Pleocyemata
	comp85846_c0_seq9	32.91	313	1e-35	gi|384095957 : relish [Penaeus monodon] [Penaeus monodon]	Decapoda
	comp85846_c0_seq7	33.55	313	2e-35	gi|303307787 : relish [Eriocheir sinensis] [Eriocheir sinensis]	Eubrachyura
	comp85846_c0_seq7	31.46	321	6e-33	gi|524903245 : Relish [Palaemon carinicauda] [Palaemon carinicauda]	Pleocyemata
	comp85846_c0_seq7	32.91	313	1e-35	gi|212656623 : relish [Fenneropenaeus chinensis] [Fenneropenaeus chinensis]	Decapoda
	comp85846_c0_seq8	33.55	313	2e-35	gi|303307787 : relish [Eriocheir sinensis] [Eriocheir sinensis]	Eubrachyura
	comp85846_c0_seq8	31.46	321	6e-33	gi|524903245 : Relish [Palaemon carinicauda] [Palaemon carinicauda]	Pleocyemata
	comp85846_c0_seq8	32.91	313	1e-35	gi|148841064 : relish [Litopenaeus vannamei] [Litopenaeus vannamei]	Decapoda
	comp81672_c1_seq1	71	607	0	gi|303307787 : relish [Eriocheir sinensis] [Eriocheir sinensis]	Eubrachyura
	comp81672_c1_seq1	61.54	559	0	gi|384095957 : relish [Penaeus monodon] [Penaeus monodon]	Decapoda
	comp81672_c1_seq1	61	559	0	gi|148841064 : relish [Litopenaeus vannamei] [Litopenaeus vannamei]	Decapoda
					:
TAB	comp87218_c5_seq3	47.53	162	9e-33	gi|550238089 : TGF-beta-activated kinase 1 and MAP3K7-binding protein 1, partial [Anoplophora glabripennis] [Anoplophora glabripennis]	Pancrustacea
	comp87218_c5_seq3	44.14	290	2e-56	gi|674083511 : PREDICTED: TGF-beta-activated kinase 1 and MAP3K7-binding protein 1 isoform X3 [Nannospalax galili] [Nannospalax galili]	Bilateria
	comp87218_c5_seq1	47.53	162	9e-33	gi|550238089 : TGF-beta-activated kinase 1 and MAP3K7-binding protein 1, partial [Anoplophora glabripennis] [Anoplophora glabripennis]	Pancrustacea
	comp87218_c5_seq1	44.14	290	2e-56	gi|674083511 : PREDICTED: TGF-beta-activated kinase 1 and MAP3K7-binding protein 1 isoform X3 [Nannospalax galili] [Nannospalax galili]	Bilateria
	comp81728_c0_seq2	39.11	202	2e-36	gi|565311829 : TGF-beta-activated kinase 1 and MAP3K7-binding protein 1, partial [Ophiophagus hannah] [Ophiophagus hannah]	Bilateria
	comp81728_c0_seq2	47.62	147	3e-33	gi|224095125 : PREDICTED: TGF-beta-activated kinase 1 and MAP3K7-binding protein 1 [Taeniopygia guttata] [Taeniopygia guttata]	Bilateria
	comp81728_c0_seq2	45.45	154	5e-31	gi|558109363 : PREDICTED: TGF-beta-activated kinase 1 and MAP3K7-binding protein 1 [Pelodiscus sinensis] [Pelodiscus sinensis]	Bilateria
	comp81728_c0_seq1	39.11	202	2e-36	gi|565311829 : TGF-beta-activated kinase 1 and MAP3K7-binding protein 1, partial [Ophiophagus hannah] [Ophiophagus hannah]	Bilateria
	comp81728_c0_seq1	47.62	147	3e-33	gi|224095125 : PREDICTED: TGF-beta-activated kinase 1 and MAP3K7-binding protein 1 [Taeniopygia guttata] [Taeniopygia guttata]	Bilateria
	comp81728_c0_seq1	42.11	190	4e-31	gi|558109363 : PREDICTED: TGF-beta-activated kinase 1 and MAP3K7-binding protein 1 [Pelodiscus sinensis] [Pelodiscus sinensis]	Bilateria
					:
TAK	comp87745_c1_seq1	31.91	257	5e-21	gi|7295585 : TGF-beta activated kinase 1, isoform A [Drosophila melanogaster] [Drosophila melanogaster]	Pancrustacea
	comp87745_c1_seq1	31.91	257	5e-21	gi|17647993 : TGF-beta activated kinase 1, isoform A [Drosophila melanogaster] [Drosophila melanogaster]	Pancrustacea
	comp56347_c0_seq3	28.92	287	3e-23	gi|7295585 : TGF-beta activated kinase 1, isoform A [Drosophila melanogaster] [Drosophila melanogaster]	Pancrustacea
	comp56347_c0_seq3	28.92	287	3e-23	gi|17647993 : TGF-beta activated kinase 1, isoform A [Drosophila melanogaster] [Drosophila melanogaster]	Pancrustacea
	comp56347_c0_seq2	28.92	287	3e-23	gi|7295585 : TGF-beta activated kinase 1, isoform A [Drosophila melanogaster] [Drosophila melanogaster]	Pancrustacea
	comp56347_c0_seq2	28.92	287	3e-23	gi|17647993 : TGF-beta activated kinase 1, isoform A [Drosophila melanogaster] [Drosophila melanogaster]	Pancrustacea
	comp56347_c0_seq1	30.22	268	6e-23	gi|7295585 : TGF-beta activated kinase 1, isoform A [Drosophila melanogaster] [Drosophila melanogaster]	Pancrustacea
	comp56347_c0_seq1	30.22	268	6e-23	gi|17647993 : TGF-beta activated kinase 1, isoform A [Drosophila melanogaster] [Drosophila melanogaster]	Pancrustacea
	comp88793_c1_seq5	29.2	250	6e-23	gi|7295585 : TGF-beta activated kinase 1, isoform A [Drosophila melanogaster] [Drosophila melanogaster]	Pancrustacea
	comp88793_c1_seq5	29.2	250	6e-23	gi|17647993 : TGF-beta activated kinase 1, isoform A [Drosophila melanogaster] [Drosophila melanogaster]	Pancrustacea
	comp88793_c1_seq4	29.2	250	6e-23	gi|7295585 : TGF-beta activated kinase 1, isoform A [Drosophila melanogaster] [Drosophila melanogaster]	Pancrustacea
	comp88793_c1_seq4	29.2	250	6e-23	gi|17647993 : TGF-beta activated kinase 1, isoform A [Drosophila melanogaster] [Drosophila melanogaster]	Pancrustacea
	comp88793_c1_seq3	29.2	250	5e-23	gi|7295585 : TGF-beta activated kinase 1, isoform A [Drosophila melanogaster] [Drosophila melanogaster]	Pancrustacea
	comp88793_c1_seq3	29.2	250	5e-23	gi|17647993 : TGF-beta activated kinase 1, isoform A [Drosophila melanogaster] [Drosophila melanogaster]	Pancrustacea
	comp85781_c0_seq1	30.95	252	8e-23	gi|7295585 : TGF-beta activated kinase 1, isoform A [Drosophila melanogaster] [Drosophila melanogaster]	Pancrustacea
	comp85781_c0_seq1	30.95	252	8e-23	gi|17647993 : TGF-beta activated kinase 1, isoform A [Drosophila melanogaster] [Drosophila melanogaster]	Pancrustacea
	comp89549_c0_seq3	31.68	262	3e-28	gi|7295585 : TGF-beta activated kinase 1, isoform A [Drosophila melanogaster] [Drosophila melanogaster]	Pancrustacea
	comp89549_c0_seq3	31.68	262	3e-28	gi|17647993 : TGF-beta activated kinase 1, isoform A [Drosophila melanogaster] [Drosophila melanogaster]	Pancrustacea
	comp89549_c0_seq3	38.13	278	5e-50	gi|587651919 : angiopoietin-1 receptor isoform 3 precursor [Homo sapiens] [Homo sapiens]	Bilateria
	comp89549_c0_seq1	31.68	262	3e-28	gi|7295585 : TGF-beta activated kinase 1, isoform A [Drosophila melanogaster] [Drosophila melanogaster]	Pancrustacea
	comp89549_c0_seq1	31.68	262	3e-28	gi|17647993 : TGF-beta activated kinase 1, isoform A [Drosophila melanogaster] [Drosophila melanogaster]	Pancrustacea
	comp89549_c0_seq1	38.13	278	5e-50	gi|587651919 : angiopoietin-1 receptor isoform 3 precursor [Homo sapiens] [Homo sapiens]	Bilateria
	comp89858_c0_seq3	29.77	262	3e-25	gi|7295585 : TGF-beta activated kinase 1, isoform A [Drosophila melanogaster] [Drosophila melanogaster]	Pancrustacea
	comp89858_c0_seq3	29.77	262	3e-25	gi|17647993 : TGF-beta activated kinase 1, isoform A [Drosophila melanogaster] [Drosophila melanogaster]	Pancrustacea
	comp89858_c0_seq3	36.55	290	1e-49	gi|587651919 : angiopoietin-1 receptor isoform 3 precursor [Homo sapiens] [Homo sapiens]	Bilateria
	comp89858_c0_seq12	29.77	262	3e-25	gi|7295585 : TGF-beta activated kinase 1, isoform A [Drosophila melanogaster] [Drosophila melanogaster]	Pancrustacea
	comp89858_c0_seq12	29.77	262	3e-25	gi|17647993 : TGF-beta activated kinase 1, isoform A [Drosophila melanogaster] [Drosophila melanogaster]	Pancrustacea
	comp89858_c0_seq12	36.55	290	1e-49	gi|587651919 : angiopoietin-1 receptor isoform 3 precursor [Homo sapiens] [Homo sapiens]	Bilateria
	comp89858_c0_seq1	29.77	262	3e-25	gi|7295585 : TGF-beta activated kinase 1, isoform A [Drosophila melanogaster] [Drosophila melanogaster]	Pancrustacea
	comp89858_c0_seq1	29.77	262	3e-25	gi|17647993 : TGF-beta activated kinase 1, isoform A [Drosophila melanogaster] [Drosophila melanogaster]	Pancrustacea
	comp89858_c0_seq1	36.55	290	2e-49	gi|587651919 : angiopoietin-1 receptor isoform 3 precursor [Homo sapiens] [Homo sapiens]	Bilateria
	comp89858_c0_seq17	29.77	262	4e-25	gi|7295585 : TGF-beta activated kinase 1, isoform A [Drosophila melanogaster] [Drosophila melanogaster]	Pancrustacea
	comp89858_c0_seq17	29.77	262	4e-25	gi|17647993 : TGF-beta activated kinase 1, isoform A [Drosophila melanogaster] [Drosophila melanogaster]	Pancrustacea
	comp89858_c0_seq17	36.55	290	2e-49	gi|587651919 : angiopoietin-1 receptor isoform 3 precursor [Homo sapiens] [Homo sapiens]	Bilateria
	comp89858_c0_seq15	29.77	262	3e-25	gi|7295585 : TGF-beta activated kinase 1, isoform A [Drosophila melanogaster] [Drosophila melanogaster]	Pancrustacea
	comp89858_c0_seq15	29.77	262	3e-25	gi|17647993 : TGF-beta activated kinase 1, isoform A [Drosophila melanogaster] [Drosophila melanogaster]	Pancrustacea
	comp89858_c0_seq15	36.55	290	2e-49	gi|587651919 : angiopoietin-1 receptor isoform 3 precursor [Homo sapiens] [Homo sapiens]	Bilateria
	comp89858_c0_seq9	29.77	262	3e-25	gi|7295585 : TGF-beta activated kinase 1, isoform A [Drosophila melanogaster] [Drosophila melanogaster]	Pancrustacea
	comp89858_c0_seq9	29.77	262	3e-25	gi|17647993 : TGF-beta activated kinase 1, isoform A [Drosophila melanogaster] [Drosophila melanogaster]	Pancrustacea
	comp89858_c0_seq9	36.55	290	2e-49	gi|587651919 : angiopoietin-1 receptor isoform 3 precursor [Homo sapiens] [Homo sapiens]	Bilateria
	comp89858_c0_seq10	29.77	262	4e-25	gi|7295585 : TGF-beta activated kinase 1, isoform A [Drosophila melanogaster] [Drosophila melanogaster]	Pancrustacea
	comp89858_c0_seq10	29.77	262	4e-25	gi|17647993 : TGF-beta activated kinase 1, isoform A [Drosophila melanogaster] [Drosophila melanogaster]	Pancrustacea
	comp89858_c0_seq10	36.55	290	2e-49	gi|587651919 : angiopoietin-1 receptor isoform 3 precursor [Homo sapiens] [Homo sapiens]	Bilateria
	comp89858_c0_seq8	29.77	262	3e-25	gi|7295585 : TGF-beta activated kinase 1, isoform A [Drosophila melanogaster] [Drosophila melanogaster]	Pancrustacea
	comp89858_c0_seq8	29.77	262	3e-25	gi|17647993 : TGF-beta activated kinase 1, isoform A [Drosophila melanogaster] [Drosophila melanogaster]	Pancrustacea
	comp89858_c0_seq8	36.55	290	2e-49	gi|587651919 : angiopoietin-1 receptor isoform 3 precursor [Homo sapiens] [Homo sapiens]	Bilateria
	comp89858_c0_seq14	29.77	262	3e-25	gi|7295585 : TGF-beta activated kinase 1, isoform A [Drosophila melanogaster] [Drosophila melanogaster]	Pancrustacea
	comp89858_c0_seq14	29.77	262	3e-25	gi|17647993 : TGF-beta activated kinase 1, isoform A [Drosophila melanogaster] [Drosophila melanogaster]	Pancrustacea
	comp89858_c0_seq14	36.88	282	2e-49	gi|587651919 : angiopoietin-1 receptor isoform 3 precursor [Homo sapiens] [Homo sapiens]	Bilateria
	comp89858_c0_seq7	29.77	262	3e-25	gi|7295585 : TGF-beta activated kinase 1, isoform A [Drosophila melanogaster] [Drosophila melanogaster]	Pancrustacea
	comp89858_c0_seq7	29.77	262	3e-25	gi|17647993 : TGF-beta activated kinase 1, isoform A [Drosophila melanogaster] [Drosophila melanogaster]	Pancrustacea
	comp89858_c0_seq7	36.88	282	2e-49	gi|587651919 : angiopoietin-1 receptor isoform 3 precursor [Homo sapiens] [Homo sapiens]	Bilateria
	comp89858_c0_seq13	29.77	262	4e-25	gi|7295585 : TGF-beta activated kinase 1, isoform A [Drosophila melanogaster] [Drosophila melanogaster]	Pancrustacea
	comp89858_c0_seq13	29.77	262	4e-25	gi|17647993 : TGF-beta activated kinase 1, isoform A [Drosophila melanogaster] [Drosophila melanogaster]	Pancrustacea
	comp89858_c0_seq13	36.88	282	2e-49	gi|587651919 : angiopoietin-1 receptor isoform 3 precursor [Homo sapiens] [Homo sapiens]	Bilateria
	comp89858_c0_seq5	29.77	262	4e-25	gi|7295585 : TGF-beta activated kinase 1, isoform A [Drosophila melanogaster] [Drosophila melanogaster]	Pancrustacea
	comp89858_c0_seq5	29.77	262	4e-25	gi|17647993 : TGF-beta activated kinase 1, isoform A [Drosophila melanogaster] [Drosophila melanogaster]	Pancrustacea
	comp89858_c0_seq5	36.88	282	2e-49	gi|587651919 : angiopoietin-1 receptor isoform 3 precursor [Homo sapiens] [Homo sapiens]	Bilateria
	comp89858_c0_seq18	29.77	262	3e-25	gi|7295585 : TGF-beta activated kinase 1, isoform A [Drosophila melanogaster] [Drosophila melanogaster]	Pancrustacea
	comp89858_c0_seq18	29.77	262	3e-25	gi|17647993 : TGF-beta activated kinase 1, isoform A [Drosophila melanogaster] [Drosophila melanogaster]	Pancrustacea
	comp89858_c0_seq18	36.88	282	2e-49	gi|587651919 : angiopoietin-1 receptor isoform 3 precursor [Homo sapiens] [Homo sapiens]	Bilateria
	comp89858_c0_seq2	29.77	262	3e-25	gi|7295585 : TGF-beta activated kinase 1, isoform A [Drosophila melanogaster] [Drosophila melanogaster]	Pancrustacea
	comp89858_c0_seq2	29.77	262	3e-25	gi|17647993 : TGF-beta activated kinase 1, isoform A [Drosophila melanogaster] [Drosophila melanogaster]	Pancrustacea
	comp89858_c0_seq2	36.88	282	2e-49	gi|587651919 : angiopoietin-1 receptor isoform 3 precursor [Homo sapiens] [Homo sapiens]	Bilateria
	comp89858_c0_seq16	29.77	262	4e-25	gi|7295585 : TGF-beta activated kinase 1, isoform A [Drosophila melanogaster] [Drosophila melanogaster]	Pancrustacea
	comp89858_c0_seq16	29.77	262	4e-25	gi|17647993 : TGF-beta activated kinase 1, isoform A [Drosophila melanogaster] [Drosophila melanogaster]	Pancrustacea
	comp89858_c0_seq16	36.88	282	3e-49	gi|587651919 : angiopoietin-1 receptor isoform 3 precursor [Homo sapiens] [Homo sapiens]	Bilateria
	comp89858_c0_seq4	29.77	262	4e-25	gi|7295585 : TGF-beta activated kinase 1, isoform A [Drosophila melanogaster] [Drosophila melanogaster]	Pancrustacea
	comp89858_c0_seq4	29.77	262	4e-25	gi|17647993 : TGF-beta activated kinase 1, isoform A [Drosophila melanogaster] [Drosophila melanogaster]	Pancrustacea
	comp89858_c0_seq4	36.88	282	3e-49	gi|587651919 : angiopoietin-1 receptor isoform 3 precursor [Homo sapiens] [Homo sapiens]	Bilateria
	comp87596_c0_seq8	29.13	254	3e-25	gi|7295585 : TGF-beta activated kinase 1, isoform A [Drosophila melanogaster] [Drosophila melanogaster]	Pancrustacea
	comp87596_c0_seq8	29.13	254	3e-25	gi|17647993 : TGF-beta activated kinase 1, isoform A [Drosophila melanogaster] [Drosophila melanogaster]	Pancrustacea
	comp87596_c0_seq8	39.1	266	4e-47	gi|587651919 : angiopoietin-1 receptor isoform 3 precursor [Homo sapiens] [Homo sapiens]	Bilateria
	comp87596_c0_seq1	29.13	254	3e-25	gi|7295585 : TGF-beta activated kinase 1, isoform A [Drosophila melanogaster] [Drosophila melanogaster]	Pancrustacea
	comp87596_c0_seq1	29.13	254	3e-25	gi|17647993 : TGF-beta activated kinase 1, isoform A [Drosophila melanogaster] [Drosophila melanogaster]	Pancrustacea
	comp87596_c0_seq1	39.1	266	4e-47	gi|587651919 : angiopoietin-1 receptor isoform 3 precursor [Homo sapiens] [Homo sapiens]	Bilateria
	comp89549_c0_seq2	30.83	253	3e-24	gi|7295585 : TGF-beta activated kinase 1, isoform A [Drosophila melanogaster] [Drosophila melanogaster]	Pancrustacea
	comp89549_c0_seq2	30.83	253	3e-24	gi|17647993 : TGF-beta activated kinase 1, isoform A [Drosophila melanogaster] [Drosophila melanogaster]	Pancrustacea
	comp89549_c0_seq2	38.49	265	1e-46	gi|587651919 : angiopoietin-1 receptor isoform 3 precursor [Homo sapiens] [Homo sapiens]	Bilateria
	comp79915_c0_seq7	27.48	302	6e-23	gi|7295585 : TGF-beta activated kinase 1, isoform A [Drosophila melanogaster] [Drosophila melanogaster]	Pancrustacea
	comp79915_c0_seq7	27.48	302	6e-23	gi|17647993 : TGF-beta activated kinase 1, isoform A [Drosophila melanogaster] [Drosophila melanogaster]	Pancrustacea
	comp79915_c0_seq7	37.01	281	9e-48	gi|459358372 : Chain A, Crystal Structure Of The Kinase Domain Of Human Vegfr2 With Imidazo[1, 2-b]pyridazine Derivative [Homo sapiens]	Bilateria
	comp79915_c0_seq6	27.48	302	6e-23	gi|7295585 : TGF-beta activated kinase 1, isoform A [Drosophila melanogaster] [Drosophila melanogaster]	Pancrustacea
	comp79915_c0_seq6	27.48	302	6e-23	gi|17647993 : TGF-beta activated kinase 1, isoform A [Drosophila melanogaster] [Drosophila melanogaster]	Pancrustacea
	comp79915_c0_seq6	37.01	281	9e-48	gi|459358372 : Chain A, Crystal Structure Of The Kinase Domain Of Human Vegfr2 With Imidazo[1, 2-b]pyridazine Derivative [Homo sapiens]	Bilateria
	comp79915_c0_seq5	27.48	302	6e-23	gi|7295585 : TGF-beta activated kinase 1, isoform A [Drosophila melanogaster] [Drosophila melanogaster]	Pancrustacea
	comp79915_c0_seq5	27.48	302	6e-23	gi|17647993 : TGF-beta activated kinase 1, isoform A [Drosophila melanogaster] [Drosophila melanogaster]	Pancrustacea
	comp79915_c0_seq5	37.01	281	9e-48	gi|459358372 : Chain A, Crystal Structure Of The Kinase Domain Of Human Vegfr2 With Imidazo[1, 2-b]pyridazine Derivative [Homo sapiens]	Bilateria
	comp79915_c0_seq4	27.48	302	6e-23	gi|7295585 : TGF-beta activated kinase 1, isoform A [Drosophila melanogaster] [Drosophila melanogaster]	Pancrustacea
	comp79915_c0_seq4	27.48	302	6e-23	gi|17647993 : TGF-beta activated kinase 1, isoform A [Drosophila melanogaster] [Drosophila melanogaster]	Pancrustacea
	comp79915_c0_seq4	37.01	281	9e-48	gi|459358372 : Chain A, Crystal Structure Of The Kinase Domain Of Human Vegfr2 With Imidazo[1, 2-b]pyridazine Derivative [Homo sapiens]	Bilateria
	comp79915_c0_seq3	27.48	302	6e-23	gi|7295585 : TGF-beta activated kinase 1, isoform A [Drosophila melanogaster] [Drosophila melanogaster]	Pancrustacea
	comp79915_c0_seq3	27.48	302	6e-23	gi|17647993 : TGF-beta activated kinase 1, isoform A [Drosophila melanogaster] [Drosophila melanogaster]	Pancrustacea
	comp79915_c0_seq3	37.01	281	9e-48	gi|459358372 : Chain A, Crystal Structure Of The Kinase Domain Of Human Vegfr2 With Imidazo[1, 2-b]pyridazine Derivative [Homo sapiens]	Bilateria
	comp79915_c0_seq2	27.48	302	6e-23	gi|7295585 : TGF-beta activated kinase 1, isoform A [Drosophila melanogaster] [Drosophila melanogaster]	Pancrustacea
	comp79915_c0_seq2	27.48	302	6e-23	gi|17647993 : TGF-beta activated kinase 1, isoform A [Drosophila melanogaster] [Drosophila melanogaster]	Pancrustacea
	comp79915_c0_seq2	37.01	281	9e-48	gi|459358372 : Chain A, Crystal Structure Of The Kinase Domain Of Human Vegfr2 With Imidazo[1, 2-b]pyridazine Derivative [Homo sapiens]	Bilateria
	comp79915_c0_seq1	27.48	302	6e-23	gi|7295585 : TGF-beta activated kinase 1, isoform A [Drosophila melanogaster] [Drosophila melanogaster]	Pancrustacea
	comp79915_c0_seq1	27.48	302	6e-23	gi|17647993 : TGF-beta activated kinase 1, isoform A [Drosophila melanogaster] [Drosophila melanogaster]	Pancrustacea
	comp79915_c0_seq1	37.01	281	9e-48	gi|459358372 : Chain A, Crystal Structure Of The Kinase Domain Of Human Vegfr2 With Imidazo[1, 2-b]pyridazine Derivative [Homo sapiens]	Bilateria
	comp89341_c1_seq37	27.48	262	9e-22	gi|7295585 : TGF-beta activated kinase 1, isoform A [Drosophila melanogaster] [Drosophila melanogaster]	Pancrustacea
	comp89341_c1_seq37	27.48	262	9e-22	gi|17647993 : TGF-beta activated kinase 1, isoform A [Drosophila melanogaster] [Drosophila melanogaster]	Pancrustacea
	comp89341_c1_seq37	37.1	283	2e-46	gi|587651919 : angiopoietin-1 receptor isoform 3 precursor [Homo sapiens] [Homo sapiens]	Bilateria
	comp89341_c1_seq29	27.48	262	9e-22	gi|7295585 : TGF-beta activated kinase 1, isoform A [Drosophila melanogaster] [Drosophila melanogaster]	Pancrustacea
	comp89341_c1_seq29	27.48	262	9e-22	gi|17647993 : TGF-beta activated kinase 1, isoform A [Drosophila melanogaster] [Drosophila melanogaster]	Pancrustacea
	comp89341_c1_seq29	37.1	283	2e-46	gi|587651919 : angiopoietin-1 receptor isoform 3 precursor [Homo sapiens] [Homo sapiens]	Bilateria
	comp89341_c1_seq26	27.48	262	9e-22	gi|7295585 : TGF-beta activated kinase 1, isoform A [Drosophila melanogaster] [Drosophila melanogaster]	Pancrustacea
	comp89341_c1_seq26	27.48	262	9e-22	gi|17647993 : TGF-beta activated kinase 1, isoform A [Drosophila melanogaster] [Drosophila melanogaster]	Pancrustacea
	comp89341_c1_seq26	37.1	283	2e-46	gi|587651919 : angiopoietin-1 receptor isoform 3 precursor [Homo sapiens] [Homo sapiens]	Bilateria
	comp89341_c1_seq25	27.48	262	9e-22	gi|7295585 : TGF-beta activated kinase 1, isoform A [Drosophila melanogaster] [Drosophila melanogaster]	Pancrustacea
	comp89341_c1_seq25	27.48	262	9e-22	gi|17647993 : TGF-beta activated kinase 1, isoform A [Drosophila melanogaster] [Drosophila melanogaster]	Pancrustacea
	comp89341_c1_seq25	37.1	283	2e-46	gi|587651919 : angiopoietin-1 receptor isoform 3 precursor [Homo sapiens] [Homo sapiens]	Bilateria
	comp89341_c1_seq23	27.48	262	9e-22	gi|7295585 : TGF-beta activated kinase 1, isoform A [Drosophila melanogaster] [Drosophila melanogaster]	Pancrustacea
	comp89341_c1_seq23	27.48	262	9e-22	gi|17647993 : TGF-beta activated kinase 1, isoform A [Drosophila melanogaster] [Drosophila melanogaster]	Pancrustacea
	comp89341_c1_seq23	37.1	283	2e-46	gi|587651919 : angiopoietin-1 receptor isoform 3 precursor [Homo sapiens] [Homo sapiens]	Bilateria
	comp89341_c1_seq21	27.48	262	9e-22	gi|7295585 : TGF-beta activated kinase 1, isoform A [Drosophila melanogaster] [Drosophila melanogaster]	Pancrustacea
	comp89341_c1_seq21	27.48	262	9e-22	gi|17647993 : TGF-beta activated kinase 1, isoform A [Drosophila melanogaster] [Drosophila melanogaster]	Pancrustacea
	comp89341_c1_seq21	37.1	283	2e-46	gi|587651919 : angiopoietin-1 receptor isoform 3 precursor [Homo sapiens] [Homo sapiens]	Bilateria
	comp89341_c1_seq46	27.48	262	1e-21	gi|7295585 : TGF-beta activated kinase 1, isoform A [Drosophila melanogaster] [Drosophila melanogaster]	Pancrustacea
	comp89341_c1_seq46	27.48	262	1e-21	gi|17647993 : TGF-beta activated kinase 1, isoform A [Drosophila melanogaster] [Drosophila melanogaster]	Pancrustacea
	comp89341_c1_seq46	37.1	283	3e-46	gi|587651919 : angiopoietin-1 receptor isoform 3 precursor [Homo sapiens] [Homo sapiens]	Bilateria
	comp89341_c1_seq31	27.48	262	1e-21	gi|7295585 : TGF-beta activated kinase 1, isoform A [Drosophila melanogaster] [Drosophila melanogaster]	Pancrustacea
	comp89341_c1_seq31	27.48	262	1e-21	gi|17647993 : TGF-beta activated kinase 1, isoform A [Drosophila melanogaster] [Drosophila melanogaster]	Pancrustacea
	comp89341_c1_seq31	37.1	283	3e-46	gi|587651919 : angiopoietin-1 receptor isoform 3 precursor [Homo sapiens] [Homo sapiens]	Bilateria
	comp89341_c1_seq27	27.48	262	1e-21	gi|7295585 : TGF-beta activated kinase 1, isoform A [Drosophila melanogaster] [Drosophila melanogaster]	Pancrustacea
	comp89341_c1_seq27	27.48	262	1e-21	gi|17647993 : TGF-beta activated kinase 1, isoform A [Drosophila melanogaster] [Drosophila melanogaster]	Pancrustacea
	comp89341_c1_seq27	37.1	283	3e-46	gi|587651919 : angiopoietin-1 receptor isoform 3 precursor [Homo sapiens] [Homo sapiens]	Bilateria
	comp89341_c1_seq9	27.48	262	1e-21	gi|7295585 : TGF-beta activated kinase 1, isoform A [Drosophila melanogaster] [Drosophila melanogaster]	Pancrustacea
	comp89341_c1_seq9	27.48	262	1e-21	gi|17647993 : TGF-beta activated kinase 1, isoform A [Drosophila melanogaster] [Drosophila melanogaster]	Pancrustacea
	comp89341_c1_seq9	37.1	283	3e-46	gi|587651919 : angiopoietin-1 receptor isoform 3 precursor [Homo sapiens] [Homo sapiens]	Bilateria
	comp87355_c4_seq11	29.8	255	5e-27	gi|7295585 : TGF-beta activated kinase 1, isoform A [Drosophila melanogaster] [Drosophila melanogaster]	Pancrustacea
	comp87355_c4_seq11	29.8	255	5e-27	gi|17647993 : TGF-beta activated kinase 1, isoform A [Drosophila melanogaster] [Drosophila melanogaster]	Pancrustacea
	comp87355_c4_seq11	41.15	260	2e-47	gi|327200634 : Chain B, Crystal Structure Of The Kinase Domain Of Human Her2 (Erbb2). [Homo sapiens]	Bilateria
	comp87355_c4_seq10	29.8	255	5e-27	gi|7295585 : TGF-beta activated kinase 1, isoform A [Drosophila melanogaster] [Drosophila melanogaster]	Pancrustacea
	comp87355_c4_seq10	29.8	255	5e-27	gi|17647993 : TGF-beta activated kinase 1, isoform A [Drosophila melanogaster] [Drosophila melanogaster]	Pancrustacea
	comp87355_c4_seq10	41.15	260	2e-47	gi|327200634 : Chain B, Crystal Structure Of The Kinase Domain Of Human Her2 (Erbb2). [Homo sapiens]	Bilateria
	comp87355_c4_seq8	29.8	255	4e-27	gi|7295585 : TGF-beta activated kinase 1, isoform A [Drosophila melanogaster] [Drosophila melanogaster]	Pancrustacea
	comp87355_c4_seq8	29.8	255	4e-27	gi|17647993 : TGF-beta activated kinase 1, isoform A [Drosophila melanogaster] [Drosophila melanogaster]	Pancrustacea
	comp87355_c4_seq8	41.15	260	2e-47	gi|327200634 : Chain B, Crystal Structure Of The Kinase Domain Of Human Her2 (Erbb2). [Homo sapiens]	Bilateria
	comp87355_c4_seq5	29.8	255	4e-27	gi|7295585 : TGF-beta activated kinase 1, isoform A [Drosophila melanogaster] [Drosophila melanogaster]	Pancrustacea
	comp87355_c4_seq5	29.8	255	4e-27	gi|17647993 : TGF-beta activated kinase 1, isoform A [Drosophila melanogaster] [Drosophila melanogaster]	Pancrustacea
	comp87355_c4_seq5	41.15	260	2e-47	gi|327200634 : Chain B, Crystal Structure Of The Kinase Domain Of Human Her2 (Erbb2). [Homo sapiens]	Bilateria
	comp87355_c4_seq9	29.8	255	2e-27	gi|7295585 : TGF-beta activated kinase 1, isoform A [Drosophila melanogaster] [Drosophila melanogaster]	Pancrustacea
	comp87355_c4_seq9	29.8	255	2e-27	gi|17647993 : TGF-beta activated kinase 1, isoform A [Drosophila melanogaster] [Drosophila melanogaster]	Pancrustacea
	comp87355_c4_seq9	41.15	260	2e-47	gi|327200634 : Chain B, Crystal Structure Of The Kinase Domain Of Human Her2 (Erbb2). [Homo sapiens]	Bilateria
	comp87355_c4_seq2	29.8	255	2e-27	gi|7295585 : TGF-beta activated kinase 1, isoform A [Drosophila melanogaster] [Drosophila melanogaster]	Pancrustacea
	comp87355_c4_seq2	29.8	255	2e-27	gi|17647993 : TGF-beta activated kinase 1, isoform A [Drosophila melanogaster] [Drosophila melanogaster]	Pancrustacea
	comp86484_c0_seq4	30	280	5e-25	gi|7295585 : TGF-beta activated kinase 1, isoform A [Drosophila melanogaster] [Drosophila melanogaster]	Pancrustacea
	comp86484_c0_seq4	30	280	5e-25	gi|17647993 : TGF-beta activated kinase 1, isoform A [Drosophila melanogaster] [Drosophila melanogaster]	Pancrustacea
	comp86484_c0_seq3	30	280	6e-25	gi|7295585 : TGF-beta activated kinase 1, isoform A [Drosophila melanogaster] [Drosophila melanogaster]	Pancrustacea
	comp86484_c0_seq3	30	280	6e-25	gi|17647993 : TGF-beta activated kinase 1, isoform A [Drosophila melanogaster] [Drosophila melanogaster]	Pancrustacea
	comp87355_c4_seq3	29.48	251	3e-26	gi|7295585 : TGF-beta activated kinase 1, isoform A [Drosophila melanogaster] [Drosophila melanogaster]	Pancrustacea
	comp87355_c4_seq3	29.48	251	3e-26	gi|17647993 : TGF-beta activated kinase 1, isoform A [Drosophila melanogaster] [Drosophila melanogaster]	Pancrustacea
	comp87355_c4_seq13	29.48	251	2e-26	gi|7295585 : TGF-beta activated kinase 1, isoform A [Drosophila melanogaster] [Drosophila melanogaster]	Pancrustacea
	comp87355_c4_seq13	29.48	251	2e-26	gi|17647993 : TGF-beta activated kinase 1, isoform A [Drosophila melanogaster] [Drosophila melanogaster]	Pancrustacea
	comp85686_c3_seq5	29.13	254	5e-26	gi|272477113 : Tak1-like 2 [Drosophila melanogaster] [Drosophila melanogaster]	Pancrustacea
	comp85686_c3_seq5	29.13	254	5e-26	gi|281362314 : Tak1-like 2 [Drosophila melanogaster] [Drosophila melanogaster]	Pancrustacea
	comp85686_c3_seq5	27.39	241	3e-23	gi|7295585 : TGF-beta activated kinase 1, isoform A [Drosophila melanogaster] [Drosophila melanogaster]	Pancrustacea
	comp85686_c3_seq4	29.13	254	5e-26	gi|272477113 : Tak1-like 2 [Drosophila melanogaster] [Drosophila melanogaster]	Pancrustacea
	comp85686_c3_seq4	29.13	254	5e-26	gi|281362314 : Tak1-like 2 [Drosophila melanogaster] [Drosophila melanogaster]	Pancrustacea
	comp85686_c3_seq4	27.39	241	3e-23	gi|7295585 : TGF-beta activated kinase 1, isoform A [Drosophila melanogaster] [Drosophila melanogaster]	Pancrustacea
	comp85686_c3_seq2	29.13	254	5e-26	gi|272477113 : Tak1-like 2 [Drosophila melanogaster] [Drosophila melanogaster]	Pancrustacea
	comp85686_c3_seq2	29.13	254	5e-26	gi|281362314 : Tak1-like 2 [Drosophila melanogaster] [Drosophila melanogaster]	Pancrustacea
	comp85686_c3_seq2	27.39	241	3e-23	gi|7295585 : TGF-beta activated kinase 1, isoform A [Drosophila melanogaster] [Drosophila melanogaster]	Pancrustacea
	comp85425_c0_seq1	27.78	270	1e-22	gi|7295585 : TGF-beta activated kinase 1, isoform A [Drosophila melanogaster] [Drosophila melanogaster]	Pancrustacea
	comp85425_c0_seq1	27.78	270	1e-22	gi|17647993 : TGF-beta activated kinase 1, isoform A [Drosophila melanogaster] [Drosophila melanogaster]	Pancrustacea
	comp85425_c0_seq7	27.78	270	1e-22	gi|7295585 : TGF-beta activated kinase 1, isoform A [Drosophila melanogaster] [Drosophila melanogaster]	Pancrustacea
	comp85425_c0_seq7	27.78	270	1e-22	gi|17647993 : TGF-beta activated kinase 1, isoform A [Drosophila melanogaster] [Drosophila melanogaster]	Pancrustacea
	comp85425_c0_seq2	27.78	270	1e-22	gi|7295585 : TGF-beta activated kinase 1, isoform A [Drosophila melanogaster] [Drosophila melanogaster]	Pancrustacea
	comp85425_c0_seq2	27.78	270	1e-22	gi|17647993 : TGF-beta activated kinase 1, isoform A [Drosophila melanogaster] [Drosophila melanogaster]	Pancrustacea
	comp85041_c1_seq3	25.93	270	9e-22	gi|7295585 : TGF-beta activated kinase 1, isoform A [Drosophila melanogaster] [Drosophila melanogaster]	Pancrustacea
	comp85041_c1_seq3	25.93	270	9e-22	gi|17647993 : TGF-beta activated kinase 1, isoform A [Drosophila melanogaster] [Drosophila melanogaster]	Pancrustacea
	comp85041_c1_seq2	25.93	270	1e-21	gi|7295585 : TGF-beta activated kinase 1, isoform A [Drosophila melanogaster] [Drosophila melanogaster]	Pancrustacea
	comp85041_c1_seq2	25.93	270	1e-21	gi|17647993 : TGF-beta activated kinase 1, isoform A [Drosophila melanogaster] [Drosophila melanogaster]	Pancrustacea
	comp72011_c0_seq2	34.75	259	8e-35	gi|7295585 : TGF-beta activated kinase 1, isoform A [Drosophila melanogaster] [Drosophila melanogaster]	Pancrustacea
	comp72011_c0_seq2	34.75	259	8e-35	gi|17647993 : TGF-beta activated kinase 1, isoform A [Drosophila melanogaster] [Drosophila melanogaster]	Pancrustacea
	comp72011_c0_seq2	28.99	276	6e-25	gi|272477113 : Tak1-like 2 [Drosophila melanogaster] [Drosophila melanogaster]	Pancrustacea
	comp72011_c0_seq1	34.75	259	8e-35	gi|7295585 : TGF-beta activated kinase 1, isoform A [Drosophila melanogaster] [Drosophila melanogaster]	Pancrustacea
	comp72011_c0_seq1	34.75	259	8e-35	gi|17647993 : TGF-beta activated kinase 1, isoform A [Drosophila melanogaster] [Drosophila melanogaster]	Pancrustacea
	comp72011_c0_seq1	28.99	276	6e-25	gi|272477113 : Tak1-like 2 [Drosophila melanogaster] [Drosophila melanogaster]	Pancrustacea
	comp86442_c0_seq3	33.1	281	9e-37	gi|7295585 : TGF-beta activated kinase 1, isoform A [Drosophila melanogaster] [Drosophila melanogaster]	Pancrustacea
	comp86442_c0_seq3	33.1	281	9e-37	gi|17647993 : TGF-beta activated kinase 1, isoform A [Drosophila melanogaster] [Drosophila melanogaster]	Pancrustacea
	comp86442_c0_seq3	33.47	236	2e-28	gi|272477113 : Tak1-like 2 [Drosophila melanogaster] [Drosophila melanogaster]	Pancrustacea
	comp86442_c0_seq2	33.1	281	6e-37	gi|7295585 : TGF-beta activated kinase 1, isoform A [Drosophila melanogaster] [Drosophila melanogaster]	Pancrustacea
	comp86442_c0_seq2	33.1	281	6e-37	gi|17647993 : TGF-beta activated kinase 1, isoform A [Drosophila melanogaster] [Drosophila melanogaster]	Pancrustacea
	comp86442_c0_seq2	33.47	236	2e-28	gi|272477113 : Tak1-like 2 [Drosophila melanogaster] [Drosophila melanogaster]	Pancrustacea
	comp86442_c0_seq4	33.1	281	9e-37	gi|7295585 : TGF-beta activated kinase 1, isoform A [Drosophila melanogaster] [Drosophila melanogaster]	Pancrustacea
	comp86442_c0_seq4	33.1	281	9e-37	gi|17647993 : TGF-beta activated kinase 1, isoform A [Drosophila melanogaster] [Drosophila melanogaster]	Pancrustacea
	comp86442_c0_seq4	33.47	236	3e-28	gi|272477113 : Tak1-like 2 [Drosophila melanogaster] [Drosophila melanogaster]	Pancrustacea
	comp86442_c0_seq1	33.1	281	7e-37	gi|7295585 : TGF-beta activated kinase 1, isoform A [Drosophila melanogaster] [Drosophila melanogaster]	Pancrustacea
	comp86442_c0_seq1	33.1	281	7e-37	gi|17647993 : TGF-beta activated kinase 1, isoform A [Drosophila melanogaster] [Drosophila melanogaster]	Pancrustacea
	comp86442_c0_seq1	33.47	236	2e-28	gi|272477113 : Tak1-like 2 [Drosophila melanogaster] [Drosophila melanogaster]	Pancrustacea
	comp90151_c2_seq3	47.39	268	1e-76	gi|7295585 : TGF-beta activated kinase 1, isoform A [Drosophila melanogaster] [Drosophila melanogaster]	Pancrustacea
	comp90151_c2_seq3	47.39	268	1e-76	gi|17647993 : TGF-beta activated kinase 1, isoform A [Drosophila melanogaster] [Drosophila melanogaster]	Pancrustacea
	comp90151_c2_seq3	36.59	287	8e-53	gi|272477113 : Tak1-like 2 [Drosophila melanogaster] [Drosophila melanogaster]	Pancrustacea
	comp90151_c2_seq1	47.39	268	2e-76	gi|7295585 : TGF-beta activated kinase 1, isoform A [Drosophila melanogaster] [Drosophila melanogaster]	Pancrustacea
	comp90151_c2_seq1	47.39	268	2e-76	gi|17647993 : TGF-beta activated kinase 1, isoform A [Drosophila melanogaster] [Drosophila melanogaster]	Pancrustacea
	comp90151_c2_seq1	37.28	287	4e-52	gi|272477113 : Tak1-like 2 [Drosophila melanogaster] [Drosophila melanogaster]	Pancrustacea
	comp84391_c0_seq18	32.1	271	1e-31	gi|7295585 : TGF-beta activated kinase 1, isoform A [Drosophila melanogaster] [Drosophila melanogaster]	Pancrustacea
	comp84391_c0_seq18	32.1	271	1e-31	gi|17647993 : TGF-beta activated kinase 1, isoform A [Drosophila melanogaster] [Drosophila melanogaster]	Pancrustacea
	comp84391_c0_seq18	34.21	266	4e-33	gi|268054361 : TGF-beta activated kinase-like protein [Saccoglossus kowalevskii] [Saccoglossus kowalevskii]	Bilateria
	comp84391_c0_seq14	32.1	271	1e-31	gi|7295585 : TGF-beta activated kinase 1, isoform A [Drosophila melanogaster] [Drosophila melanogaster]	Pancrustacea
	comp84391_c0_seq14	32.1	271	1e-31	gi|17647993 : TGF-beta activated kinase 1, isoform A [Drosophila melanogaster] [Drosophila melanogaster]	Pancrustacea
	comp84391_c0_seq14	34.21	266	4e-33	gi|268054361 : TGF-beta activated kinase-like protein [Saccoglossus kowalevskii] [Saccoglossus kowalevskii]	Bilateria
	comp84391_c0_seq10	32.1	271	1e-31	gi|7295585 : TGF-beta activated kinase 1, isoform A [Drosophila melanogaster] [Drosophila melanogaster]	Pancrustacea
	comp84391_c0_seq10	32.1	271	1e-31	gi|17647993 : TGF-beta activated kinase 1, isoform A [Drosophila melanogaster] [Drosophila melanogaster]	Pancrustacea
	comp84391_c0_seq10	34.21	266	4e-33	gi|268054361 : TGF-beta activated kinase-like protein [Saccoglossus kowalevskii] [Saccoglossus kowalevskii]	Bilateria
	comp84391_c0_seq3	32.1	271	1e-31	gi|7295585 : TGF-beta activated kinase 1, isoform A [Drosophila melanogaster] [Drosophila melanogaster]	Pancrustacea
	comp84391_c0_seq3	32.1	271	1e-31	gi|17647993 : TGF-beta activated kinase 1, isoform A [Drosophila melanogaster] [Drosophila melanogaster]	Pancrustacea
	comp84391_c0_seq3	34.21	266	4e-33	gi|268054361 : TGF-beta activated kinase-like protein [Saccoglossus kowalevskii] [Saccoglossus kowalevskii]	Bilateria
	comp84391_c0_seq20	32.1	271	2e-31	gi|7295585 : TGF-beta activated kinase 1, isoform A [Drosophila melanogaster] [Drosophila melanogaster]	Pancrustacea
	comp84391_c0_seq20	32.1	271	2e-31	gi|17647993 : TGF-beta activated kinase 1, isoform A [Drosophila melanogaster] [Drosophila melanogaster]	Pancrustacea
	comp84391_c0_seq20	34.21	266	7e-33	gi|268054361 : TGF-beta activated kinase-like protein [Saccoglossus kowalevskii] [Saccoglossus kowalevskii]	Bilateria
	comp84391_c0_seq16	32.1	271	2e-31	gi|7295585 : TGF-beta activated kinase 1, isoform A [Drosophila melanogaster] [Drosophila melanogaster]	Pancrustacea
	comp84391_c0_seq16	32.1	271	2e-31	gi|17647993 : TGF-beta activated kinase 1, isoform A [Drosophila melanogaster] [Drosophila melanogaster]	Pancrustacea
	comp84391_c0_seq16	34.21	266	7e-33	gi|268054361 : TGF-beta activated kinase-like protein [Saccoglossus kowalevskii] [Saccoglossus kowalevskii]	Bilateria
	comp84391_c0_seq12	32.1	271	2e-31	gi|7295585 : TGF-beta activated kinase 1, isoform A [Drosophila melanogaster] [Drosophila melanogaster]	Pancrustacea
	comp84391_c0_seq12	32.1	271	2e-31	gi|17647993 : TGF-beta activated kinase 1, isoform A [Drosophila melanogaster] [Drosophila melanogaster]	Pancrustacea
	comp84391_c0_seq12	34.21	266	7e-33	gi|268054361 : TGF-beta activated kinase-like protein [Saccoglossus kowalevskii] [Saccoglossus kowalevskii]	Bilateria
	comp84391_c0_seq6	32.1	271	2e-31	gi|7295585 : TGF-beta activated kinase 1, isoform A [Drosophila melanogaster] [Drosophila melanogaster]	Pancrustacea
	comp84391_c0_seq6	32.1	271	2e-31	gi|17647993 : TGF-beta activated kinase 1, isoform A [Drosophila melanogaster] [Drosophila melanogaster]	Pancrustacea
	comp84391_c0_seq6	34.21	266	7e-33	gi|268054361 : TGF-beta activated kinase-like protein [Saccoglossus kowalevskii] [Saccoglossus kowalevskii]	Bilateria
	comp81966_c0_seq1	29.39	313	1e-25	gi|7295585 : TGF-beta activated kinase 1, isoform A [Drosophila melanogaster] [Drosophila melanogaster]	Pancrustacea
	comp81966_c0_seq1	29.39	313	1e-25	gi|17647993 : TGF-beta activated kinase 1, isoform A [Drosophila melanogaster] [Drosophila melanogaster]	Pancrustacea
	comp81966_c0_seq1	72.82	287	5e-123	gi|529482121 : Chain B, Crystal Structure Of Human B-raf Bound To A Dfg-out Inhibitor 5b [Homo sapiens]	Bilateria
	comp81966_c0_seq3	29.39	313	2e-25	gi|7295585 : TGF-beta activated kinase 1, isoform A [Drosophila melanogaster] [Drosophila melanogaster]	Pancrustacea
	comp81966_c0_seq3	29.39	313	2e-25	gi|17647993 : TGF-beta activated kinase 1, isoform A [Drosophila melanogaster] [Drosophila melanogaster]	Pancrustacea
	comp81966_c0_seq3	72.82	287	7e-123	gi|529482121 : Chain B, Crystal Structure Of Human B-raf Bound To A Dfg-out Inhibitor 5b [Homo sapiens]	Bilateria
	comp81966_c0_seq2	30	290	3e-25	gi|7295585 : TGF-beta activated kinase 1, isoform A [Drosophila melanogaster] [Drosophila melanogaster]	Pancrustacea
	comp81966_c0_seq2	30	290	3e-25	gi|17647993 : TGF-beta activated kinase 1, isoform A [Drosophila melanogaster] [Drosophila melanogaster]	Pancrustacea
	comp81966_c0_seq2	72.82	287	1e-122	gi|529482121 : Chain B, Crystal Structure Of Human B-raf Bound To A Dfg-out Inhibitor 5b [Homo sapiens]	Bilateria

## Sheet: Response
Response	Transcript	Identity (%)	Length	E-value	Query	ancestor_name
ALF	comp79835_c0_seq2	65.98	97	2e-34	gi|302138013 : anti-lipopolysacharide factor [Fenneropenaeus indicus]	Decapoda
	comp79835_c0_seq2	63.54	96	3e-33	gi|301350791 : anti-lipopolysacharide factor [Penaeus monodon]	Decapoda
Crustin	comp88229_c1_seq1	56.36	110	8e-31	gi|162945361 : crustin antimicrobial peptide [Scylla paramamosain]	Portunoidea
	comp88229_c1_seq1	55.45	110	1e-30	gi|162945363 : crustin antimicrobial peptide [Scylla paramamosain]	Portunoidea
	comp88229_c1_seq1	55.45	110	9e-30	gi|320117470 : crustin [Scylla serrata]	Portunoidea
	comp91133_c0_seq1	65.38	78	7e-24	gi|255653868 : crustin 1 [Panulirus japonicus]	Pleocyemata
	comp91133_c0_seq1	59.3	86	2e-21	gi|148613145 : crustin [Farfantepenaeus brasiliensis]	Decapoda
	comp91133_c0_seq1	55.06	89	3e-21	gi|269798963 : crustin 1 [Fenneropenaeus chinensis]	Decapoda
Carcinin	comp88229_c1_seq1	86.36	110	1e-49	gi|18157188 : carcinin [Carcinus maenas]	Carcinus maenas
	comp88229_c1_seq1	98.8	83	4e-43	gi|5531235 : 11.5 kDa antibacterial protein [Carcinus maenas]	Carcinsu maenas
Lysozyme	comp83352_c1_seq4	41.13	124	4e-23	gi|675374133 : Lysozyme 1, partial [Stegodyphus mimosarum]	Arthropoda
	comp83352_c1_seq2	41.13	124	4e-23	gi|675374133 : Lysozyme 1, partial [Stegodyphus mimosarum]	Arthropoda
	comp83352_c1_seq1	41.13	124	4e-23	gi|675374133 : Lysozyme 1, partial [Stegodyphus mimosarum]	Arthropoda
iNOS	comp89503_c2_seq27	52.6	308	1e-96	gi|13359094 : inducible nitric oxide synthase [Cyprinus carpio]	Pancrustacea
	comp89503_c2_seq27	57.33	539	0	gi|85542913 : RecName: Full=Nitric oxide synthase, inducible; AltName: Full=Inducible NO synthase; Short=Inducible NOS; Short=iNOS; AltName: Full=NOS type II; AltName: Full=Peptidyl-cysteine S-nitrosylase NOS2	Bilateria
	comp89503_c2_seq27	45.04	766	0	gi|8473504 : RecName: Full=Nitric oxide synthase, inducible; AltName: Full=Inducible NO synthase; Short=Inducible NOS; Short=iNOS; AltName: Full=NOS type II; AltName: Full=Peptidyl-cysteine S-nitrosylase NOS2	Bilateria
	comp89503_c2_seq23	52.6	308	1e-96	gi|13359094 : inducible nitric oxide synthase [Cyprinus carpio]	Pancrustacea
	comp89503_c2_seq23	57.33	539	0	gi|85542913 : RecName: Full=Nitric oxide synthase, inducible; AltName: Full=Inducible NO synthase; Short=Inducible NOS; Short=iNOS; AltName: Full=NOS type II; AltName: Full=Peptidyl-cysteine S-nitrosylase NOS2	Bilateria
	comp89503_c2_seq23	45.04	766	0	gi|8473504 : RecName: Full=Nitric oxide synthase, inducible; AltName: Full=Inducible NO synthase; Short=Inducible NOS; Short=iNOS; AltName: Full=NOS type II; AltName: Full=Peptidyl-cysteine S-nitrosylase NOS2	Bilateria
	comp89503_c2_seq22	52.6	308	1e-96	gi|13359094 : inducible nitric oxide synthase [Cyprinus carpio]	Pancrustacea
	comp89503_c2_seq22	57.33	539	0	gi|85542913 : RecName: Full=Nitric oxide synthase, inducible; AltName: Full=Inducible NO synthase; Short=Inducible NOS; Short=iNOS; AltName: Full=NOS type II; AltName: Full=Peptidyl-cysteine S-nitrosylase NOS2	Bilateria
	comp89503_c2_seq22	44	800	0	gi|8473504 : RecName: Full=Nitric oxide synthase, inducible; AltName: Full=Inducible NO synthase; Short=Inducible NOS; Short=iNOS; AltName: Full=NOS type II; AltName: Full=Peptidyl-cysteine S-nitrosylase NOS2	Bilateria
	comp89503_c2_seq16	52.6	308	1e-96	gi|13359094 : inducible nitric oxide synthase [Cyprinus carpio]	Pancrustacea
	comp89503_c2_seq16	57.33	539	0	gi|85542913 : RecName: Full=Nitric oxide synthase, inducible; AltName: Full=Inducible NO synthase; Short=Inducible NOS; Short=iNOS; AltName: Full=NOS type II; AltName: Full=Peptidyl-cysteine S-nitrosylase NOS2	Bilateria
	comp89503_c2_seq16	44.03	804	0	gi|8473504 : RecName: Full=Nitric oxide synthase, inducible; AltName: Full=Inducible NO synthase; Short=Inducible NOS; Short=iNOS; AltName: Full=NOS type II; AltName: Full=Peptidyl-cysteine S-nitrosylase NOS2	Bilateria
	comp89503_c2_seq15	52.6	308	1e-96	gi|13359094 : inducible nitric oxide synthase [Cyprinus carpio]	Pancrustacea
	comp89503_c2_seq15	57.33	539	0	gi|85542913 : RecName: Full=Nitric oxide synthase, inducible; AltName: Full=Inducible NO synthase; Short=Inducible NOS; Short=iNOS; AltName: Full=NOS type II; AltName: Full=Peptidyl-cysteine S-nitrosylase NOS2	Bilateria
	comp89503_c2_seq15	44	800	0	gi|8473504 : RecName: Full=Nitric oxide synthase, inducible; AltName: Full=Inducible NO synthase; Short=Inducible NOS; Short=iNOS; AltName: Full=NOS type II; AltName: Full=Peptidyl-cysteine S-nitrosylase NOS2	Bilateria
	comp89503_c2_seq13	52.6	308	1e-96	gi|13359094 : nitric oxide synthase 2 [Meriones unguiculatus]	Pancrustacea
	comp89503_c2_seq13	57.33	539	0	gi|85542913 : RecName: Full=Nitric oxide synthase, inducible; AltName: Full=Inducible NO synthase; Short=Inducible NOS; Short=iNOS; AltName: Full=NOS type II; AltName: Full=Peptidyl-cysteine S-nitrosylase NOS2	Bilateria
	comp89503_c2_seq13	45.04	766	0	gi|8473504 : RecName: Full=Nitric oxide synthase, inducible; AltName: Full=Inducible NO synthase; Short=Inducible NOS; Short=iNOS; AltName: Full=NOS type II; AltName: Full=Peptidyl-cysteine S-nitrosylase NOS2	Bilateria
	comp89503_c2_seq7	52.6	308	1e-96	gi|13359094 : nitric oxide synthase 2 [Meriones unguiculatus]	Pancrustacea
	comp89503_c2_seq7	57.33	539	0	gi|85542913 : RecName: Full=Nitric oxide synthase, inducible; AltName: Full=Inducible NO synthase; Short=Inducible NOS; Short=iNOS; AltName: Full=NOS type II; AltName: Full=Peptidyl-cysteine S-nitrosylase NOS2	Bilateria
	comp89503_c2_seq7	44.03	804	0	gi|8473504 : RecName: Full=Nitric oxide synthase, inducible; AltName: Full=Inducible NO synthase; Short=Inducible NOS; Short=iNOS; AltName: Full=NOS type II; AltName: Full=Peptidyl-cysteine S-nitrosylase NOS2	Bilateria
	comp89503_c2_seq4	52.6	308	1e-96	gi|13359094 : nitric oxide synthase 2 [Meriones unguiculatus]	Pancrustacea
	comp89503_c2_seq4	57.33	539	0	gi|85542913 : RecName: Full=Nitric oxide synthase, inducible; AltName: Full=Inducible NO synthase; Short=Inducible NOS; Short=iNOS; AltName: Full=NOS type II; AltName: Full=Peptidyl-cysteine S-nitrosylase NOS2	Bilateria
	comp89503_c2_seq4	44.03	804	0	gi|8473504 : RecName: Full=Nitric oxide synthase, inducible; AltName: Full=Inducible NO synthase; Short=Inducible NOS; Short=iNOS; AltName: Full=NOS type II; AltName: Full=Peptidyl-cysteine S-nitrosylase NOS2	Bilateria
	comp89503_c2_seq3	52.6	308	1e-96	gi|13359094 : nitric oxide synthase 2 [Meriones unguiculatus]	Pancrustacea
	comp89503_c2_seq3	57.33	539	0	gi|85542913 : RecName: Full=Nitric oxide synthase, inducible; AltName: Full=Inducible NO synthase; Short=Inducible NOS; Short=iNOS; AltName: Full=NOS type II; AltName: Full=Peptidyl-cysteine S-nitrosylase NOS2	Bilateria
	comp89503_c2_seq3	44	800	0	gi|8473504 : RecName: Full=Nitric oxide synthase, inducible; AltName: Full=Inducible NO synthase; Short=Inducible NOS; Short=iNOS; AltName: Full=NOS type II; AltName: Full=Peptidyl-cysteine S-nitrosylase NOS2	Bilateria
	comp89503_c2_seq26	52.6	308	1e-96	gi|13359094 : inducible nitric oxide synthase [Cyprinus carpio]	Pancrustacea
	comp89503_c2_seq26	53.73	590	0	gi|85542913 : RecName: Full=Nitric oxide synthase, inducible; AltName: Full=Inducible NO synthase; Short=Inducible NOS; Short=iNOS; AltName: Full=NOS type II; AltName: Full=Peptidyl-cysteine S-nitrosylase NOS2	Bilateria
	comp89503_c2_seq26	50.56	623	0	gi|1709334 : RecName: Full=Nitric oxide synthase, inducible; AltName: Full=Inducible NO synthase; Short=Inducible NOS; Short=iNOS; AltName: Full=NOS type II; AltName: Full=Peptidyl-cysteine S-nitrosylase NOS2	Bilateria
	comp89503_c2_seq25	52.6	308	1e-96	gi|13359094 : inducible nitric oxide synthase [Cyprinus carpio]	Pancrustacea
	comp89503_c2_seq25	53.73	590	0	gi|85542913 : RecName: Full=Nitric oxide synthase, inducible; AltName: Full=Inducible NO synthase; Short=Inducible NOS; Short=iNOS; AltName: Full=NOS type II; AltName: Full=Peptidyl-cysteine S-nitrosylase NOS2	Bilateria
	comp89503_c2_seq25	50.56	623	0	gi|1709334 : RecName: Full=Nitric oxide synthase, inducible; AltName: Full=Inducible NO synthase; Short=Inducible NOS; Short=iNOS; AltName: Full=NOS type II; AltName: Full=Peptidyl-cysteine S-nitrosylase NOS2	Bilateria
	comp89503_c2_seq21	52.6	308	1e-96	gi|13359094 : inducible nitric oxide synthase [Cyprinus carpio]	Pancrustacea
	comp89503_c2_seq21	53.73	590	0	gi|85542913 : RecName: Full=Nitric oxide synthase, inducible; AltName: Full=Inducible NO synthase; Short=Inducible NOS; Short=iNOS; AltName: Full=NOS type II; AltName: Full=Peptidyl-cysteine S-nitrosylase NOS2	Bilateria
	comp89503_c2_seq21	50.56	623	0	gi|1709334 : RecName: Full=Nitric oxide synthase, inducible; AltName: Full=Inducible NO synthase; Short=Inducible NOS; Short=iNOS; AltName: Full=NOS type II; AltName: Full=Peptidyl-cysteine S-nitrosylase NOS2	Bilateria
	comp89503_c2_seq20	52.6	308	1e-96	gi|13359094 : inducible nitric oxide synthase [Cyprinus carpio]	Pancrustacea
	comp89503_c2_seq20	53.73	590	0	gi|85542913 : RecName: Full=Nitric oxide synthase, inducible; AltName: Full=Inducible NO synthase; Short=Inducible NOS; Short=iNOS; AltName: Full=NOS type II; AltName: Full=Peptidyl-cysteine S-nitrosylase NOS2	Bilateria
	comp89503_c2_seq20	50.56	623	0	gi|1709334 : RecName: Full=Nitric oxide synthase, inducible; AltName: Full=Inducible NO synthase; Short=Inducible NOS; Short=iNOS; AltName: Full=NOS type II; AltName: Full=Peptidyl-cysteine S-nitrosylase NOS2	Bilateria
	comp89503_c2_seq19	52.6	308	1e-96	gi|13359094 : inducible nitric oxide synthase [Cyprinus carpio]	Pancrustacea
	comp89503_c2_seq19	53.73	590	0	gi|85542913 : RecName: Full=Nitric oxide synthase, inducible; AltName: Full=Inducible NO synthase; Short=Inducible NOS; Short=iNOS; AltName: Full=NOS type II; AltName: Full=Peptidyl-cysteine S-nitrosylase NOS2	Bilateria
	comp89503_c2_seq19	50.56	623	0	gi|1709334 : RecName: Full=Nitric oxide synthase, inducible; AltName: Full=Inducible NO synthase; Short=Inducible NOS; Short=iNOS; AltName: Full=NOS type II; AltName: Full=Peptidyl-cysteine S-nitrosylase NOS2	Bilateria
	comp89503_c2_seq17	52.6	308	1e-96	gi|13359094 : inducible nitric oxide synthase [Cyprinus carpio]	Pancrustacea
	comp89503_c2_seq17	53.73	590	0	gi|85542913 : RecName: Full=Nitric oxide synthase, inducible; AltName: Full=Inducible NO synthase; Short=Inducible NOS; Short=iNOS; AltName: Full=NOS type II; AltName: Full=Peptidyl-cysteine S-nitrosylase NOS2	Bilateria
	comp89503_c2_seq17	50.56	623	0	gi|1709334 : RecName: Full=Nitric oxide synthase, inducible; AltName: Full=Inducible NO synthase; Short=Inducible NOS; Short=iNOS; AltName: Full=NOS type II; AltName: Full=Peptidyl-cysteine S-nitrosylase NOS2	Bilateria
	comp89503_c2_seq9	52.6	308	1e-96	gi|13359094 : nitric oxide synthase 2 [Meriones unguiculatus]	Pancrustacea
	comp89503_c2_seq9	53.73	590	0	gi|85542913 : RecName: Full=Nitric oxide synthase, inducible; AltName: Full=Inducible NO synthase; Short=Inducible NOS; Short=iNOS; AltName: Full=NOS type II; AltName: Full=Peptidyl-cysteine S-nitrosylase NOS2	Bilateria
	comp89503_c2_seq9	50.56	623	0	gi|1709334 : RecName: Full=Nitric oxide synthase, inducible; AltName: Full=Inducible NO synthase; Short=Inducible NOS; Short=iNOS; AltName: Full=NOS type II; AltName: Full=Peptidyl-cysteine S-nitrosylase NOS2	Bilateria
	comp89503_c2_seq8	52.6	308	1e-96	gi|13359094 : nitric oxide synthase 2 [Meriones unguiculatus]	Pancrustacea
	comp89503_c2_seq8	53.73	590	0	gi|85542913 : RecName: Full=Nitric oxide synthase, inducible; AltName: Full=Inducible NO synthase; Short=Inducible NOS; Short=iNOS; AltName: Full=NOS type II; AltName: Full=Peptidyl-cysteine S-nitrosylase NOS2	Bilateria
	comp89503_c2_seq8	50.56	623	0	gi|1709334 : RecName: Full=Nitric oxide synthase, inducible; AltName: Full=Inducible NO synthase; Short=Inducible NOS; Short=iNOS; AltName: Full=NOS type II; AltName: Full=Peptidyl-cysteine S-nitrosylase NOS2	Bilateria
	comp89503_c2_seq5	52.6	308	1e-96	gi|13359094 : nitric oxide synthase 2 [Meriones unguiculatus]	Pancrustacea
	comp89503_c2_seq5	53.73	590	0	gi|85542913 : RecName: Full=Nitric oxide synthase, inducible; AltName: Full=Inducible NO synthase; Short=Inducible NOS; Short=iNOS; AltName: Full=NOS type II; AltName: Full=Peptidyl-cysteine S-nitrosylase NOS2	Bilateria
	comp89503_c2_seq5	50.56	623	0	gi|1709334 : RecName: Full=Nitric oxide synthase, inducible; AltName: Full=Inducible NO synthase; Short=Inducible NOS; Short=iNOS; AltName: Full=NOS type II; AltName: Full=Peptidyl-cysteine S-nitrosylase NOS2	Bilateria
	comp45327_c0_seq1	32.23	636	2e-79	gi|54695166 : inducible nitric oxide synthase [Cyprinus carpio]	Bilateria
	comp45327_c0_seq1	32.64	625	9e-79	gi|299367 : inducible nitric oxide synthase [Canis lupus familiaris]	Bilateria
	comp45327_c0_seq1	32.48	625	5e-78	gi|1709334 : RecName: Full=Nitric oxide synthase, inducible; AltName: Full=Inducible NO synthase; Short=Inducible NOS; Short=iNOS; AltName: Full=NOS type II; AltName: Full=Peptidyl-cysteine S-nitrosylase NOS2	Bilateria
	comp90003_c0_seq2	25.68	623	3e-44	gi|299367 : inducible nitric oxide synthase [Canis lupus familiaris]	Bilateria
	comp90003_c0_seq2	25.92	625	2e-42	gi|2935553 : heart muscle inducible nitric oxide synthase [Homo sapiens]	Bilateria
	comp90003_c0_seq2	25.36	623	3e-42	gi|1709334 : RecName: Full=Nitric oxide synthase, inducible; AltName: Full=Inducible NO synthase; Short=Inducible NOS; Short=iNOS; AltName: Full=NOS type II; AltName: Full=Peptidyl-cysteine S-nitrosylase NOS2	Bilateria
	comp90003_c0_seq1	25.68	623	3e-44	gi|299367 : inducible nitric oxide synthase [Canis lupus familiaris]	Bilateria
	comp90003_c0_seq1	25.92	625	2e-42	gi|2935553 : heart muscle inducible nitric oxide synthase [Homo sapiens]	Bilateria
	comp90003_c0_seq1	25.36	623	3e-42	gi|1709334 : RecName: Full=Nitric oxide synthase, inducible; AltName: Full=Inducible NO synthase; Short=Inducible NOS; Short=iNOS; AltName: Full=NOS type II; AltName: Full=Peptidyl-cysteine S-nitrosylase NOS2	Bilateria
	comp72742_c0_seq1	28.48	453	1e-36	gi|545177894 : PREDICTED: inducible nitric oxide synthase isoform X1 [Equus caballus]	Bilateria
	comp72742_c0_seq1	28.1	452	2e-34	gi|126352548 : inducible nitric oxide synthase [Equus caballus]	Bilateria
	comp72742_c0_seq1	28	450	1e-32	gi|2935553 : heart muscle inducible nitric oxide synthase [Homo sapiens]	Bilateria
	comp88225_c1_seq3	62.85	541	0	gi|41017277 : RecName: Full=Inositol-3-phosphate synthase; Short=MIP synthase; AltName: Full=Myo-inositol 1-phosphate synthase; Short=IPS; Short=MI-1-P synthase	Pancrustacea
	comp88225_c1_seq3	62.85	541	0	gi|7304217 : inos [Drosophila melanogaster]	Pancrustacea
	comp88225_c1_seq3	62.85	541	0	gi|17137626 : inos [Drosophila melanogaster]	Pancrustacea
	comp84434_c0_seq1	97.32	224	1e-129	gi|323706730 : inducible-nitric oxide synthase [Rana temporaria]	Bilateria
	comp89023_c0_seq5	93.3	224	9e-125	gi|323706730 : inducible-nitric oxide synthase [Rana temporaria]	Bilateria
	comp89023_c0_seq12	93.3	224	9e-125	gi|323706730 : inducible-nitric oxide synthase [Rana temporaria]	Bilateria
	comp89023_c0_seq11	93.3	224	1e-124	gi|323706730 : inducible-nitric oxide synthase [Rana temporaria]	Bilateria
	comp74904_c1_seq1	90.62	224	8e-122	gi|323706730 : inducible-nitric oxide synthase [Rana temporaria]	Bilateria
	comp89023_c0_seq9	90.18	224	2e-121	gi|323706730 : inducible-nitric oxide synthase [Rana temporaria]	Bilateria
	comp89023_c0_seq1	90.18	224	2e-121	gi|323706730 : inducible-nitric oxide synthase [Rana temporaria]	Bilateria
	comp89023_c0_seq7	90.18	224	2e-121	gi|323706730 : inducible-nitric oxide synthase [Rana temporaria]	Bilateria
	comp89023_c0_seq6	90.18	224	2e-121	gi|323706730 : inducible-nitric oxide synthase [Rana temporaria]	Bilateria
	comp89023_c0_seq10	90.18	224	6e-121	gi|323706730 : inducible-nitric oxide synthase [Rana temporaria]	Bilateria
	comp89023_c0_seq8	90.18	224	6e-121	gi|323706730 : inducible-nitric oxide synthase [Rana temporaria]	Bilateria
	comp81489_c0_seq1	81.16	207	3e-99	gi|323706730 : inducible-nitric oxide synthase [Rana temporaria]	Bilateria
	comp30465_c0_seq1	78.22	202	4e-95	gi|323706730 : inducible nitric oxide synthase [Anas platyrhynchos]	Bilateria
	comp27121_c0_seq1	96.1	154	2e-84	gi|323706730 : inducible nitric oxide synthase [Anas platyrhynchos]	Bilateria
	comp35563_c0_seq1	54.22	225	1e-70	gi|323706730 : inducible nitric oxide synthase [Anas platyrhynchos]	Bilateria
	comp71074_c0_seq1	84.51	142	5e-68	gi|323706730 : inducible nitric oxide synthase [Anas platyrhynchos]	Bilateria
	comp82858_c1_seq1	52.44	225	1e-67	gi|323706730 : inducible nitric oxide synthase [Anas platyrhynchos]	Bilateria
	comp89023_c0_seq3	88.14	118	6e-59	gi|323706730 : inducible nitric oxide synthase [Anas platyrhynchos]	Bilateria
	comp89023_c0_seq2	88.14	118	6e-59	gi|323706730 : inducible nitric oxide synthase [Anas platyrhynchos]	Bilateria
	comp69720_c2_seq1	50	164	1e-43	gi|323706730 : inducible nitric oxide synthase [Anas platyrhynchos]	Bilateria
	comp81489_c1_seq1	95.29	85	6e-42	gi|323706730 : inducible nitric oxide synthase [Anas platyrhynchos]	Bilateria
	comp86600_c1_seq1	39.41	236	5e-41	gi|323706730 : inducible nitric oxide synthase [Anas platyrhynchos]	Bilateria
	comp54319_c1_seq1	75.64	78	3e-28	gi|323706730 : inducible nitric oxide synthase [Anas platyrhynchos]	Bilateria
	comp80634_c0_seq2	29.13	254	4e-26	gi|323706730 : inducible nitric oxide synthase [Anas platyrhynchos]	Bilateria
	comp80634_c0_seq1	29.13	254	4e-26	gi|323706730 : inducible nitric oxide synthase [Anas platyrhynchos]	Bilateria
	comp11610_c0_seq1	94	50	9e-23	gi|323706730 : inducible nitric oxide synthase [Anas platyrhynchos]	Bilateria
	comp88114_c0_seq12	27.1	155	5e-22	gi|323706730 : inducible nitric oxide synthase [Anas platyrhynchos]	Bilateria
	comp88114_c0_seq12	40	50	5e-22	gi|323706730 : inducible nitric oxide synthase [Anas platyrhynchos]	Bilateria
	comp88114_c0_seq10	27.1	155	5e-22	gi|323706730 : inducible nitric oxide synthase [Anas platyrhynchos]	Bilateria
	comp88114_c0_seq10	40	50	5e-22	gi|323706730 : inducible nitric oxide synthase [Anas platyrhynchos]	Bilateria
	comp58812_c0_seq1	45.61	114	7e-22	gi|323706730 : inducible nitric oxide synthase [Anas platyrhynchos]	Bilateria
	comp88298_c2_seq1	43.66	339	2e-76	gi|83583630 : inducible nitric oxide synthase [Rattus norvegicus]	Bilateria
	comp76404_c0_seq1	37.6	359	5e-67	gi|83583630 : inducible nitric oxide synthase [Rattus norvegicus]	Bilateria
	comp89446_c0_seq10	34.47	412	4e-58	gi|83583630 : inducible nitric oxide synthase [Rattus norvegicus]	Bilateria
	comp89446_c0_seq12	34.48	406	5e-58	gi|83583630 : inducible nitric oxide synthase [Rattus norvegicus]	Bilateria
	comp89446_c0_seq1	34.48	406	5e-58	gi|83583630 : inducible nitric oxide synthase [Rattus norvegicus]	Bilateria
	comp89446_c0_seq9	34.47	412	5e-58	gi|83583630 : inducible nitric oxide synthase [Rattus norvegicus]	Bilateria
	comp89446_c0_seq2	34.48	406	5e-58	gi|83583630 : inducible nitric oxide synthase [Rattus norvegicus]	Bilateria
	comp89446_c0_seq8	34.48	406	5e-58	gi|83583630 : inducible nitric oxide synthase [Rattus norvegicus]	Bilateria
	comp89446_c0_seq6	34.47	412	6e-58	gi|83583630 : inducible nitric oxide synthase [Rattus norvegicus]	Bilateria
	comp89446_c0_seq7	34.47	412	7e-58	gi|83583630 : inducible nitric oxide synthase [Rattus norvegicus]	Bilateria
	comp86713_c2_seq1	27.08	384	1e-28	gi|83583630 : inducible nitric oxide synthase [Rattus norvegicus]	Bilateria
	comp86713_c2_seq2	27.08	384	1e-28	gi|83583630 : inducible nitric oxide synthase [Rattus norvegicus]	Bilateria

## Sheet: Melanization
Melanization	Transcript	Identity (%)	Length	E-value	Query	ancestor_name
lozenge	comp15200_c0_seq1	83.58	67	3e-28	gi|157114991 : lozenge [Aedes aegypti]	Pancrustacea
	comp15200_c0_seq1	80.6	67	1e-27	gi|270012747 : lozenge [Tribolium castaneum]	Pancrustacea
	comp15200_c0_seq1	76.12	67	6e-27	gi|307183733 : Protein lozenge [Camponotus floridanus]	Pancrustacea
	comp25139_c0_seq1	87.69	65	5e-29	gi|270012747 : lozenge [Tribolium castaneum]	Pancrustacea
	comp25139_c0_seq1	86.15	65	3e-28	gi|307198907 : Protein lozenge [Harpegnathos saltator]	Pancrustacea
	comp25139_c0_seq1	86.15	65	3e-28	gi|307183737 : Protein lozenge [Camponotus floridanus]	Pancrustacea
	comp25139_c1_seq1	78.95	76	5e-26	gi|332022526 : Protein lozenge [Acromyrmex echinatior]	Pancrustacea
	comp25139_c1_seq1	77.63	76	8e-26	gi|607367383 : Protein lozenge [Cerapachys biroi]	Pancrustacea
					:
mp1	comp82459_c0_seq1	39.39	358	1e-53	gi|28381111 : melanization protease 1, isoform A [Drosophila melanogaster]	Pancrustacea
	comp82459_c0_seq1	39.39	358	1e-53	gi|28571479 : melanization protease 1, isoform A [Drosophila melanogaster]	Pancrustacea
	comp82459_c0_seq1	38.69	367	2e-51	gi|220902987 : melanization protease 1, isoform C [Drosophila melanogaster]	Pancrustacea
	comp87254_c1_seq6	40.07	277	2e-45	gi|220902987 : melanization protease 1, isoform C [Drosophila melanogaster]	Pancrustacea
	comp87254_c1_seq6	40.07	277	2e-45	gi|28381111 : melanization protease 1, isoform A [Drosophila melanogaster]	Pancrustacea
	comp87254_c1_seq6	40.07	277	2e-45	gi|221329987 : melanization protease 1, isoform C [Drosophila melanogaster]	Pancrustacea
	comp87254_c1_seq1	40.07	277	2e-45	gi|220902987 : melanization protease 1, isoform C [Drosophila melanogaster]	Pancrustacea
	comp87254_c1_seq1	40.07	277	2e-45	gi|28381111 : melanization protease 1, isoform A [Drosophila melanogaster]	Pancrustacea
	comp87254_c1_seq1	40.07	277	2e-45	gi|221329987 : melanization protease 1, isoform C [Drosophila melanogaster]	Pancrustacea
	comp70224_c0_seq1	38.81	268	1e-43	gi|220902987 : melanization protease 1, isoform C [Drosophila melanogaster]	Pancrustacea
	comp70224_c0_seq1	38.81	268	1e-43	gi|28381111 : melanization protease 1, isoform A [Drosophila melanogaster]	Pancrustacea
	comp70224_c0_seq1	38.81	268	1e-43	gi|221329987 : melanization protease 1, isoform C [Drosophila melanogaster]	Pancrustacea
	comp72300_c0_seq1	38.89	288	1e-43	gi|28381111 : melanization protease 1, isoform A [Drosophila melanogaster]	Pancrustacea
	comp72300_c0_seq1	38.89	288	1e-43	gi|28571479 : melanization protease 1, isoform A [Drosophila melanogaster]	Pancrustacea
	comp72300_c0_seq1	38.89	288	2e-43	gi|220902987 : melanization protease 1, isoform C [Drosophila melanogaster]	Pancrustacea
	comp84061_c1_seq1	38.46	286	3e-42	gi|220902987 : melanization protease 1, isoform C [Drosophila melanogaster]	Pancrustacea
	comp84061_c1_seq1	38.46	286	3e-42	gi|28381111 : melanization protease 1, isoform A [Drosophila melanogaster]	Pancrustacea
	comp84061_c1_seq1	38.46	286	3e-42	gi|221329987 : melanization protease 1, isoform C [Drosophila melanogaster]	Pancrustacea
	comp80580_c1_seq3	35.09	379	3e-42	gi|28381111 : melanization protease 1, isoform A [Drosophila melanogaster]	Pancrustacea
	comp80580_c1_seq3	35.09	379	3e-42	gi|28571479 : melanization protease 1, isoform A [Drosophila melanogaster]	Pancrustacea
	comp80580_c1_seq3	34.37	387	1e-40	gi|220902987 : melanization protease 1, isoform C [Drosophila melanogaster]	Pancrustacea
	comp80580_c1_seq2	35.09	379	3e-42	gi|28381111 : melanization protease 1, isoform A [Drosophila melanogaster]	Pancrustacea
	comp80580_c1_seq2	35.09	379	3e-42	gi|28571479 : melanization protease 1, isoform A [Drosophila melanogaster]	Pancrustacea
	comp80580_c1_seq2	34.37	387	1e-40	gi|220902987 : melanization protease 1, isoform C [Drosophila melanogaster]	Pancrustacea
	comp80580_c1_seq1	35.09	379	3e-42	gi|28381111 : melanization protease 1, isoform A [Drosophila melanogaster]	Pancrustacea
	comp80580_c1_seq1	35.09	379	3e-42	gi|28571479 : melanization protease 1, isoform A [Drosophila melanogaster]	Pancrustacea
	comp80580_c1_seq1	34.37	387	1e-40	gi|220902987 : melanization protease 1, isoform C [Drosophila melanogaster]	Pancrustacea
	comp82268_c0_seq2	38.29	269	3e-37	gi|220902987 : melanization protease 1, isoform C [Drosophila melanogaster]	Pancrustacea
	comp82268_c0_seq2	38.29	269	3e-37	gi|28381111 : melanization protease 1, isoform A [Drosophila melanogaster]	Pancrustacea
	comp82268_c0_seq2	38.29	269	3e-37	gi|221329987 : melanization protease 1, isoform C [Drosophila melanogaster]	Pancrustacea
	comp70591_c0_seq1	33.52	361	1e-37	gi|28381111 : melanization protease 1, isoform A [Drosophila melanogaster]	Pancrustacea
	comp70591_c0_seq1	33.52	361	1e-37	gi|28571479 : melanization protease 1, isoform A [Drosophila melanogaster]	Pancrustacea
	comp70591_c0_seq1	32.25	369	1e-35	gi|220902987 : melanization protease 1, isoform C [Drosophila melanogaster]	Pancrustacea
	comp85093_c0_seq1	37.59	266	3e-35	gi|220902987 : melanization protease 1, isoform C [Drosophila melanogaster]	Pancrustacea
	comp85093_c0_seq1	37.59	266	3e-35	gi|28381111 : melanization protease 1, isoform A [Drosophila melanogaster]	Pancrustacea
	comp85093_c0_seq1	37.59	266	3e-35	gi|221329987 : melanization protease 1, isoform C [Drosophila melanogaster]	Pancrustacea
	comp70059_c0_seq1	36.6	265	8e-35	gi|220902987 : melanization protease 1, isoform C [Drosophila melanogaster]	Pancrustacea
	comp70059_c0_seq1	36.6	265	8e-35	gi|28381111 : melanization protease 1, isoform A [Drosophila melanogaster]	Pancrustacea
	comp70059_c0_seq1	36.6	265	8e-35	gi|221329987 : melanization protease 1, isoform C [Drosophila melanogaster]	Pancrustacea
	comp44649_c0_seq1	35.99	289	2e-34	gi|220902987 : melanization protease 1, isoform C [Drosophila melanogaster]	Pancrustacea
	comp44649_c0_seq1	35.99	289	2e-34	gi|28381111 : melanization protease 1, isoform A [Drosophila melanogaster]	Pancrustacea
	comp44649_c0_seq1	35.99	289	2e-34	gi|221329987 : melanization protease 1, isoform C [Drosophila melanogaster]	Pancrustacea
	comp77296_c0_seq1	34.64	280	5e-33	gi|220902987 : melanization protease 1, isoform C [Drosophila melanogaster]	Pancrustacea
	comp77296_c0_seq1	34.64	280	5e-33	gi|28381111 : melanization protease 1, isoform A [Drosophila melanogaster]	Pancrustacea
	comp77296_c0_seq1	34.64	280	5e-33	gi|221329987 : melanization protease 1, isoform C [Drosophila melanogaster]	Pancrustacea
	comp83163_c0_seq1	30.53	380	1e-33	gi|28381111 : melanization protease 1, isoform A [Drosophila melanogaster]	Pancrustacea
	comp83163_c0_seq1	30.53	380	1e-33	gi|28571479 : melanization protease 1, isoform A [Drosophila melanogaster]	Pancrustacea
	comp83163_c0_seq1	34.64	280	3e-32	gi|220902987 : melanization protease 1, isoform C [Drosophila melanogaster]	Pancrustacea
	comp64076_c0_seq1	35.04	274	4e-30	gi|220902987 : melanization protease 1, isoform C [Drosophila melanogaster]	Pancrustacea
	comp64076_c0_seq1	35.04	274	4e-30	gi|28381111 : melanization protease 1, isoform A [Drosophila melanogaster]	Pancrustacea
	comp64076_c0_seq1	35.04	274	4e-30	gi|221329987 : melanization protease 1, isoform C [Drosophila melanogaster]	Pancrustacea
	comp66253_c0_seq1	34.81	270	5e-30	gi|28381111 : melanization protease 1, isoform A [Drosophila melanogaster]	Pancrustacea
	comp66253_c0_seq1	34.81	270	5e-30	gi|28571479 : melanization protease 1, isoform A [Drosophila melanogaster]	Pancrustacea
	comp66253_c0_seq1	34.81	270	6e-30	gi|220902987 : melanization protease 1, isoform C [Drosophila melanogaster]	Pancrustacea
	comp81773_c0_seq2	29.83	409	2e-29	gi|220902987 : melanization protease 1, isoform C [Drosophila melanogaster]	Pancrustacea
	comp81773_c0_seq2	29.83	409	2e-29	gi|221329987 : melanization protease 1, isoform C [Drosophila melanogaster]	Pancrustacea
	comp81773_c0_seq2	35.19	270	4e-29	gi|28381111 : melanization protease 1, isoform A [Drosophila melanogaster]	Pancrustacea
	comp88398_c0_seq3	32.85	347	5e-29	gi|28381111 : melanization protease 1, isoform A [Drosophila melanogaster]	Pancrustacea
	comp88398_c0_seq3	32.85	347	5e-29	gi|28571479 : melanization protease 1, isoform A [Drosophila melanogaster]	Pancrustacea
	comp88398_c0_seq3	31.52	387	6e-29	gi|220902987 : melanization protease 1, isoform C [Drosophila melanogaster]	Pancrustacea
	comp88398_c0_seq2	30.75	413	7e-29	gi|220902987 : melanization protease 1, isoform C [Drosophila melanogaster]	Pancrustacea
	comp88398_c0_seq2	30.75	413	7e-29	gi|221329987 : melanization protease 1, isoform C [Drosophila melanogaster]	Pancrustacea
	comp88398_c0_seq2	29.98	417	2e-28	gi|28381111 : melanization protease 1, isoform A [Drosophila melanogaster]	Pancrustacea
	comp80185_c0_seq1	35.29	272	1e-28	gi|28381111 : melanization protease 1, isoform A [Drosophila melanogaster]	Pancrustacea
	comp80185_c0_seq1	35.29	272	1e-28	gi|28571479 : melanization protease 1, isoform A [Drosophila melanogaster]	Pancrustacea
	comp80185_c0_seq1	35.29	272	2e-28	gi|220902987 : melanization protease 1, isoform C [Drosophila melanogaster]	Pancrustacea
	comp90092_c0_seq2	34.46	267	1e-27	gi|220902987 : melanization protease 1, isoform C [Drosophila melanogaster]	Pancrustacea
	comp90092_c0_seq2	34.46	267	1e-27	gi|28381111 : melanization protease 1, isoform A [Drosophila melanogaster]	Pancrustacea
	comp90092_c0_seq2	34.46	267	1e-27	gi|221329987 : melanization protease 1, isoform C [Drosophila melanogaster]	Pancrustacea
	comp75527_c0_seq2	33.33	273	2e-27	gi|220902987 : melanization protease 1, isoform C [Drosophila melanogaster]	Pancrustacea
	comp75527_c0_seq2	33.33	273	2e-27	gi|28381111 : melanization protease 1, isoform A [Drosophila melanogaster]	Pancrustacea
	comp75527_c0_seq2	33.33	273	2e-27	gi|221329987 : melanization protease 1, isoform C [Drosophila melanogaster]	Pancrustacea
	comp89283_c3_seq32	34.85	264	2e-27	gi|220902987 : melanization protease 1, isoform C [Drosophila melanogaster]	Pancrustacea
	comp89283_c3_seq32	34.22	263	2e-27	gi|28381111 : melanization protease 1, isoform A [Drosophila melanogaster]	Pancrustacea
	comp89283_c3_seq32	34.85	264	2e-27	gi|221329987 : melanization protease 1, isoform C [Drosophila melanogaster]	Pancrustacea
	comp89283_c3_seq28	34.85	264	2e-27	gi|220902987 : melanization protease 1, isoform C [Drosophila melanogaster]	Pancrustacea
	comp89283_c3_seq28	34.22	263	2e-27	gi|28381111 : melanization protease 1, isoform A [Drosophila melanogaster]	Pancrustacea
	comp89283_c3_seq28	34.85	264	2e-27	gi|221329987 : melanization protease 1, isoform C [Drosophila melanogaster]	Pancrustacea
	comp85138_c4_seq3	32.46	268	2e-27	gi|220902987 : melanization protease 1, isoform C [Drosophila melanogaster]	Pancrustacea
	comp85138_c4_seq3	32.46	268	2e-27	gi|28381111 : melanization protease 1, isoform A [Drosophila melanogaster]	Pancrustacea
	comp85138_c4_seq3	32.46	268	2e-27	gi|221329987 : melanization protease 1, isoform C [Drosophila melanogaster]	Pancrustacea
	comp85138_c4_seq1	32.46	268	2e-27	gi|220902987 : melanization protease 1, isoform C [Drosophila melanogaster]	Pancrustacea
	comp85138_c4_seq1	32.46	268	2e-27	gi|28381111 : melanization protease 1, isoform A [Drosophila melanogaster]	Pancrustacea
	comp85138_c4_seq1	32.46	268	2e-27	gi|221329987 : melanization protease 1, isoform C [Drosophila melanogaster]	Pancrustacea
	comp78055_c1_seq1	34.17	278	2e-27	gi|220902987 : melanization protease 1, isoform C [Drosophila melanogaster]	Pancrustacea
	comp78055_c1_seq1	34.17	278	2e-27	gi|221329987 : melanization protease 1, isoform C [Drosophila melanogaster]	Pancrustacea
	comp78055_c1_seq1	34.17	278	3e-27	gi|28381111 : melanization protease 1, isoform A [Drosophila melanogaster]	Pancrustacea
	comp67989_c0_seq1	34.83	290	6e-27	gi|220902987 : melanization protease 1, isoform C [Drosophila melanogaster]	Pancrustacea
	comp67989_c0_seq1	34.83	290	6e-27	gi|28381111 : melanization protease 1, isoform A [Drosophila melanogaster]	Pancrustacea
	comp67989_c0_seq1	34.83	290	6e-27	gi|221329987 : melanization protease 1, isoform C [Drosophila melanogaster]	Pancrustacea
	comp77357_c0_seq2	35.38	260	1e-26	gi|220902987 : melanization protease 1, isoform C [Drosophila melanogaster]	Pancrustacea
	comp77357_c0_seq2	35.09	265	1e-26	gi|28381111 : melanization protease 1, isoform A [Drosophila melanogaster]	Pancrustacea
	comp77357_c0_seq2	35.38	260	1e-26	gi|221329987 : melanization protease 1, isoform C [Drosophila melanogaster]	Pancrustacea
	comp90092_c4_seq2	34.1	261	1e-26	gi|220902987 : melanization protease 1, isoform C [Drosophila melanogaster]	Pancrustacea
	comp90092_c4_seq2	34.1	261	1e-26	gi|28381111 : melanization protease 1, isoform A [Drosophila melanogaster]	Pancrustacea
	comp90092_c4_seq2	34.1	261	1e-26	gi|221329987 : melanization protease 1, isoform C [Drosophila melanogaster]	Pancrustacea
	comp80315_c0_seq1	33.46	269	2e-26	gi|220902987 : melanization protease 1, isoform C [Drosophila melanogaster]	Pancrustacea
	comp80315_c0_seq1	33.46	269	2e-26	gi|28381111 : melanization protease 1, isoform A [Drosophila melanogaster]	Pancrustacea
	comp80315_c0_seq1	33.46	269	2e-26	gi|221329987 : melanization protease 1, isoform C [Drosophila melanogaster]	Pancrustacea
	comp36267_c0_seq1	32.28	254	2e-25	gi|220902987 : melanization protease 1, isoform C [Drosophila melanogaster]	Pancrustacea
	comp36267_c0_seq1	32.28	254	2e-25	gi|221329987 : melanization protease 1, isoform C [Drosophila melanogaster]	Pancrustacea
	comp36267_c0_seq1	32.28	254	3e-25	gi|28381111 : melanization protease 1, isoform A [Drosophila melanogaster]	Pancrustacea
	comp90567_c0_seq1	30.11	269	2e-25	gi|220902987 : melanization protease 1, isoform C [Drosophila melanogaster]	Pancrustacea
	comp90567_c0_seq1	30.11	269	2e-25	gi|221329987 : melanization protease 1, isoform C [Drosophila melanogaster]	Pancrustacea
	comp90567_c0_seq1	30.11	269	3e-25	gi|28381111 : melanization protease 1, isoform A [Drosophila melanogaster]	Pancrustacea
	comp88326_c4_seq1	31.46	267	8e-25	gi|220902987 : melanization protease 1, isoform C [Drosophila melanogaster]	Pancrustacea
	comp88326_c4_seq1	31.46	267	8e-25	gi|28381111 : melanization protease 1, isoform A [Drosophila melanogaster]	Pancrustacea
	comp88326_c4_seq1	31.46	267	8e-25	gi|221329987 : melanization protease 1, isoform C [Drosophila melanogaster]	Pancrustacea
	comp65771_c0_seq1	31.72	268	2e-24	gi|220902987 : melanization protease 1, isoform C [Drosophila melanogaster]	Pancrustacea
	comp65771_c0_seq1	31.72	268	2e-24	gi|28381111 : melanization protease 1, isoform A [Drosophila melanogaster]	Pancrustacea
	comp65771_c0_seq1	31.72	268	2e-24	gi|221329987 : melanization protease 1, isoform C [Drosophila melanogaster]	Pancrustacea
	comp85370_c1_seq1	32.81	253	3e-24	gi|28381111 : melanization protease 1, isoform A [Drosophila melanogaster]	Pancrustacea
	comp85370_c1_seq1	32.81	253	3e-24	gi|28571479 : melanization protease 1, isoform A [Drosophila melanogaster]	Pancrustacea
	comp85370_c1_seq1	32.81	253	4e-24	gi|220902987 : melanization protease 1, isoform C [Drosophila melanogaster]	Pancrustacea
	comp90092_c0_seq1	31.23	269	1e-23	gi|220902987 : melanization protease 1, isoform C [Drosophila melanogaster]	Pancrustacea
	comp90092_c0_seq1	31.58	266	1e-23	gi|28381111 : melanization protease 1, isoform A [Drosophila melanogaster]	Pancrustacea
	comp90092_c0_seq1	31.23	269	1e-23	gi|221329987 : melanization protease 1, isoform C [Drosophila melanogaster]	Pancrustacea
	comp72175_c0_seq1	35.11	282	1e-25	gi|28381111 : melanization protease 1, isoform A [Drosophila melanogaster]	Pancrustacea
	comp72175_c0_seq1	35.11	282	1e-25	gi|28571479 : melanization protease 1, isoform A [Drosophila melanogaster]	Pancrustacea
	comp72175_c0_seq1	34.36	291	1e-23	gi|220902987 : melanization protease 1, isoform C [Drosophila melanogaster]	Pancrustacea
	comp65525_c0_seq1	32.96	270	2e-23	gi|220902987 : melanization protease 1, isoform C [Drosophila melanogaster]	Pancrustacea
	comp65525_c0_seq1	32.96	270	2e-23	gi|28381111 : melanization protease 1, isoform A [Drosophila melanogaster]	Pancrustacea
	comp65525_c0_seq1	32.96	270	2e-23	gi|221329987 : melanization protease 1, isoform C [Drosophila melanogaster]	Pancrustacea
	comp44446_c0_seq1	30.5	282	2e-23	gi|220902987 : melanization protease 1, isoform C [Drosophila melanogaster]	Pancrustacea
	comp44446_c0_seq1	30.5	282	2e-23	gi|28381111 : melanization protease 1, isoform A [Drosophila melanogaster]	Pancrustacea
	comp44446_c0_seq1	30.5	282	2e-23	gi|221329987 : melanization protease 1, isoform C [Drosophila melanogaster]	Pancrustacea
	comp88265_c1_seq64	33.88	242	4e-23	gi|220902987 : melanization protease 1, isoform C [Drosophila melanogaster]	Pancrustacea
	comp88265_c1_seq64	33.88	242	4e-23	gi|28381111 : melanization protease 1, isoform A [Drosophila melanogaster]	Pancrustacea
	comp88265_c1_seq64	33.88	242	4e-23	gi|221329987 : melanization protease 1, isoform C [Drosophila melanogaster]	Pancrustacea
	comp88265_c1_seq31	33.88	242	4e-23	gi|220902987 : melanization protease 1, isoform C [Drosophila melanogaster]	Pancrustacea
	comp88265_c1_seq31	33.88	242	4e-23	gi|28381111 : melanization protease 1, isoform A [Drosophila melanogaster]	Pancrustacea
	comp88265_c1_seq31	33.88	242	4e-23	gi|221329987 : melanization protease 1, isoform C [Drosophila melanogaster]	Pancrustacea
	comp88265_c1_seq19	33.88	242	4e-23	gi|220902987 : melanization protease 1, isoform C [Drosophila melanogaster]	Pancrustacea
	comp88265_c1_seq19	33.88	242	4e-23	gi|28381111 : melanization protease 1, isoform A [Drosophila melanogaster]	Pancrustacea
	comp88265_c1_seq19	33.88	242	4e-23	gi|221329987 : melanization protease 1, isoform C [Drosophila melanogaster]	Pancrustacea
	comp88265_c1_seq14	33.88	242	4e-23	gi|220902987 : melanization protease 1, isoform C [Drosophila melanogaster]	Pancrustacea
	comp88265_c1_seq14	33.88	242	4e-23	gi|28381111 : melanization protease 1, isoform A [Drosophila melanogaster]	Pancrustacea
	comp88265_c1_seq14	33.88	242	4e-23	gi|221329987 : melanization protease 1, isoform C [Drosophila melanogaster]	Pancrustacea
	comp88265_c1_seq58	33.88	242	4e-23	gi|220902987 : melanization protease 1, isoform C [Drosophila melanogaster]	Pancrustacea
	comp88265_c1_seq58	33.88	242	4e-23	gi|28381111 : melanization protease 1, isoform A [Drosophila melanogaster]	Pancrustacea
	comp88265_c1_seq58	33.88	242	4e-23	gi|221329987 : melanization protease 1, isoform C [Drosophila melanogaster]	Pancrustacea
	comp88265_c1_seq35	33.88	242	4e-23	gi|220902987 : melanization protease 1, isoform C [Drosophila melanogaster]	Pancrustacea
	comp88265_c1_seq35	33.88	242	4e-23	gi|28381111 : melanization protease 1, isoform A [Drosophila melanogaster]	Pancrustacea
	comp88265_c1_seq35	33.88	242	4e-23	gi|221329987 : melanization protease 1, isoform C [Drosophila melanogaster]	Pancrustacea
	comp62285_c0_seq1	34.63	257	8e-23	gi|220902987 : melanization protease 1, isoform C [Drosophila melanogaster]	Pancrustacea
	comp62285_c0_seq1	34.63	257	8e-23	gi|221329987 : melanization protease 1, isoform C [Drosophila melanogaster]	Pancrustacea
	comp62285_c0_seq1	34.63	257	9e-23	gi|28381111 : melanization protease 1, isoform A [Drosophila melanogaster]	Pancrustacea
	comp66479_c0_seq1	31.29	294	1e-22	gi|220902987 : melanization protease 1, isoform C [Drosophila melanogaster]	Pancrustacea
	comp66479_c0_seq1	31.29	294	1e-22	gi|28381111 : melanization protease 1, isoform A [Drosophila melanogaster]	Pancrustacea
	comp66479_c0_seq1	31.29	294	1e-22	gi|221329987 : melanization protease 1, isoform C [Drosophila melanogaster]	Pancrustacea
	comp89172_c1_seq9	33.84	263	3e-22	gi|220902987 : melanization protease 1, isoform C [Drosophila melanogaster]	Pancrustacea
	comp89172_c1_seq9	33.84	263	3e-22	gi|28381111 : melanization protease 1, isoform A [Drosophila melanogaster]	Pancrustacea
	comp89172_c1_seq9	33.84	263	3e-22	gi|221329987 : melanization protease 1, isoform C [Drosophila melanogaster]	Pancrustacea
	comp89172_c1_seq6	34.09	264	5e-22	gi|220902987 : melanization protease 1, isoform C [Drosophila melanogaster]	Pancrustacea
	comp89172_c1_seq6	34.09	264	5e-22	gi|28381111 : melanization protease 1, isoform A [Drosophila melanogaster]	Pancrustacea
	comp89172_c1_seq6	34.09	264	5e-22	gi|221329987 : melanization protease 1, isoform C [Drosophila melanogaster]	Pancrustacea
	comp76973_c0_seq2	29.3	273	5e-22	gi|220902987 : melanization protease 1, isoform C [Drosophila melanogaster]	Pancrustacea
	comp76973_c0_seq2	29.3	273	5e-22	gi|28381111 : melanization protease 1, isoform A [Drosophila melanogaster]	Pancrustacea
	comp76973_c0_seq2	29.3	273	5e-22	gi|221329987 : melanization protease 1, isoform C [Drosophila melanogaster]	Pancrustacea
	comp89172_c1_seq1	34.09	264	6e-22	gi|220902987 : melanization protease 1, isoform C [Drosophila melanogaster]	Pancrustacea
	comp89172_c1_seq1	34.09	264	6e-22	gi|28381111 : melanization protease 1, isoform A [Drosophila melanogaster]	Pancrustacea
	comp89172_c1_seq1	34.09	264	6e-22	gi|221329987 : melanization protease 1, isoform C [Drosophila melanogaster]	Pancrustacea
	comp90278_c1_seq1	29.88	251	2e-21	gi|28381111 : melanization protease 1, isoform A [Drosophila melanogaster]	Pancrustacea
	comp90278_c1_seq1	29.88	251	2e-21	gi|28571479 : melanization protease 1, isoform A [Drosophila melanogaster]	Pancrustacea
	comp90278_c1_seq1	29.88	251	3e-21	gi|220902987 : melanization protease 1, isoform C [Drosophila melanogaster]	Pancrustacea
	comp74051_c0_seq3	27.24	268	3e-21	gi|220902987 : melanization protease 1, isoform C [Drosophila melanogaster]	Pancrustacea
	comp74051_c0_seq3	27.24	268	3e-21	gi|28381111 : melanization protease 1, isoform A [Drosophila melanogaster]	Pancrustacea
	comp74051_c0_seq3	27.24	268	3e-21	gi|221329987 : melanization protease 1, isoform C [Drosophila melanogaster]	Pancrustacea
	comp74051_c0_seq4	27.24	268	4e-21	gi|220902987 : melanization protease 1, isoform C [Drosophila melanogaster]	Pancrustacea
	comp74051_c0_seq4	27.24	268	4e-21	gi|28381111 : melanization protease 1, isoform A [Drosophila melanogaster]	Pancrustacea
	comp74051_c0_seq4	27.24	268	4e-21	gi|221329987 : melanization protease 1, isoform C [Drosophila melanogaster]	Pancrustacea
	comp35950_c0_seq1	32.19	233	6e-21	gi|220902987 : melanization protease 1, isoform C [Drosophila melanogaster]	Pancrustacea
	comp35950_c0_seq1	31.76	233	6e-21	gi|28381111 : melanization protease 1, isoform A [Drosophila melanogaster]	Pancrustacea
	comp35950_c0_seq1	32.19	233	6e-21	gi|221329987 : melanization protease 1, isoform C [Drosophila melanogaster]	Pancrustacea
					:
peroxynectin	comp54068_c0_seq1	51.2	125	4e-32	gi|321457906 : putative peroxinectin [Daphnia pulex]	Crustacea
					:
PPAE	comp85093_c0_seq1	60.6	368	2e-135	gi|414151636 : prophenoloxidase activating enzyme [Litopenaeus vannamei]	Decapoda
	comp85093_c0_seq1	55.45	431	1e-134	gi|414151624 : prophenoloxidase activating enzyme [Fenneropenaeus chinensis]	Decapoda
	comp85093_c0_seq1	55.2	433	1e-133	gi|227122174 : prophenoloxidase-activating enzyme [Penaeus monodon]	Decapoda
	comp70059_c0_seq1	48.58	424	5e-113	gi|414151624 : prophenoloxidase activating enzyme [Fenneropenaeus chinensis]	Decapoda
	comp70059_c0_seq1	48.11	424	9e-112	gi|227122174 : prophenoloxidase-activating enzyme [Penaeus monodon]	Decapoda
	comp70059_c0_seq1	52.82	373	2e-111	gi|414151636 : prophenoloxidase activating enzyme [Litopenaeus vannamei]	Decapoda
	comp64076_c0_seq1	61.04	249	5e-84	gi|414151636 : prophenoloxidase activating enzyme [Litopenaeus vannamei]	Decapoda
	comp64076_c0_seq1	60.64	249	4e-83	gi|227122174 : prophenoloxidase-activating enzyme [Penaeus monodon]	Decapoda
	comp64076_c0_seq1	60.24	249	1e-82	gi|414151624 : prophenoloxidase activating enzyme [Fenneropenaeus chinensis]	Decapoda
	comp82268_c0_seq2	47.06	238	2e-54	gi|414151636 : prophenoloxidase activating enzyme [Litopenaeus vannamei]	Decapoda
	comp82268_c0_seq2	46.64	238	2e-53	gi|227122174 : prophenoloxidase-activating enzyme [Penaeus monodon]	Decapoda
	comp82268_c0_seq2	46.91	243	4e-53	gi|414151624 : prophenoloxidase activating enzyme [Fenneropenaeus chinensis]	Decapoda
	comp77296_c0_seq1	43.08	253	7e-48	gi|414151636 : prophenoloxidase activating enzyme [Litopenaeus vannamei]	Decapoda
	comp77296_c0_seq1	42.69	253	7e-47	gi|414151624 : prophenoloxidase activating enzyme [Fenneropenaeus chinensis]	Decapoda
	comp77296_c0_seq1	43.08	253	1e-46	gi|227122174 : prophenoloxidase-activating enzyme [Penaeus monodon]	Decapoda
	comp78055_c1_seq1	44.54	229	5e-48	gi|227122174 : prophenoloxidase-activating enzyme [Penaeus monodon]	Decapoda
	comp78055_c1_seq1	43.23	229	1e-47	gi|414151636 : prophenoloxidase activating enzyme [Litopenaeus vannamei]	Decapoda
	comp78055_c1_seq1	43.23	229	1e-46	gi|414151624 : prophenoloxidase activating enzyme [Fenneropenaeus chinensis]	Decapoda
	comp44446_c0_seq1	40.59	239	2e-45	gi|414151636 : prophenoloxidase activating enzyme [Litopenaeus vannamei]	Decapoda
	comp44446_c0_seq1	39.58	240	2e-43	gi|227122174 : prophenoloxidase-activating enzyme [Penaeus monodon]	Decapoda
	comp44446_c0_seq1	39.17	240	1e-42	gi|414151624 : prophenoloxidase activating enzyme [Fenneropenaeus chinensis]	Decapoda
	comp65771_c0_seq1	41.6	238	2e-42	gi|414151636 : prophenoloxidase activating enzyme [Litopenaeus vannamei]	Decapoda
	comp65771_c0_seq1	42.44	238	2e-42	gi|227122174 : prophenoloxidase-activating enzyme [Penaeus monodon]	Decapoda
	comp65771_c0_seq1	41.6	238	3e-41	gi|414151624 : prophenoloxidase activating enzyme [Fenneropenaeus chinensis]	Decapoda
	comp77357_c0_seq2	30.23	301	8e-26	gi|385654052 : serine proteinase-like protein [Macrobrachium nipponense]	Pleocyemata
	comp77357_c0_seq2	39.45	256	3e-42	gi|414151636 : prophenoloxidase activating enzyme [Litopenaeus vannamei]	Decapoda
	comp77357_c0_seq2	40	250	4e-41	gi|414151624 : prophenoloxidase activating enzyme [Fenneropenaeus chinensis]	Decapoda
	comp75527_c0_seq2	40.89	247	3e-42	gi|414151636 : prophenoloxidase activating enzyme [Litopenaeus vannamei]	Decapoda
	comp75527_c0_seq2	41.3	247	7e-42	gi|227122174 : prophenoloxidase-activating enzyme [Penaeus monodon]	Decapoda
	comp75527_c0_seq2	41.6	238	2e-41	gi|414151624 : prophenoloxidase activating enzyme [Fenneropenaeus chinensis]	Decapoda
	comp81773_c0_seq2	39.68	252	5e-42	gi|414151636 : prophenoloxidase activating enzyme [Litopenaeus vannamei]	Decapoda
	comp81773_c0_seq2	40.08	252	5e-41	gi|227122174 : prophenoloxidase-activating enzyme [Penaeus monodon]	Decapoda
	comp81773_c0_seq2	39.68	252	7e-41	gi|414151624 : prophenoloxidase activating enzyme [Fenneropenaeus chinensis]	Decapoda
	comp90092_c0_seq2	41.74	242	2e-43	gi|227122174 : prophenoloxidase-activating enzyme [Penaeus monodon]	Decapoda
	comp90092_c0_seq2	40.91	242	5e-42	gi|414151624 : prophenoloxidase activating enzyme [Fenneropenaeus chinensis]	Decapoda
	comp90092_c0_seq2	40.5	242	9e-42	gi|414151636 : prophenoloxidase activating enzyme [Litopenaeus vannamei]	Decapoda
	comp62285_c0_seq1	44.02	234	2e-41	gi|414151636 : prophenoloxidase activating enzyme [Litopenaeus vannamei]	Decapoda
	comp62285_c0_seq1	44.07	236	6e-40	gi|414151624 : prophenoloxidase activating enzyme [Fenneropenaeus chinensis]	Decapoda
	comp62285_c0_seq1	43.4	235	8e-40	gi|227122174 : prophenoloxidase-activating enzyme [Penaeus monodon]	Decapoda
	comp44649_c0_seq1	40.56	249	1e-40	gi|414151624 : prophenoloxidase activating enzyme [Fenneropenaeus chinensis]	Decapoda
	comp44649_c0_seq1	39.76	249	2e-40	gi|414151636 : prophenoloxidase activating enzyme [Litopenaeus vannamei]	Decapoda
	comp44649_c0_seq1	40.56	249	4e-40	gi|227122174 : prophenoloxidase-activating enzyme [Penaeus monodon]	Decapoda
	comp83163_c0_seq1	34.77	348	9e-40	gi|414151636 : prophenoloxidase activating enzyme [Litopenaeus vannamei]	Decapoda
	comp83163_c0_seq1	34.29	347	2e-38	gi|414151624 : prophenoloxidase activating enzyme [Fenneropenaeus chinensis]	Decapoda
	comp83163_c0_seq1	34.77	348	2e-38	gi|227122174 : prophenoloxidase-activating enzyme [Penaeus monodon]	Decapoda
	comp80185_c0_seq1	40.33	243	2e-40	gi|414151624 : prophenoloxidase activating enzyme [Fenneropenaeus chinensis]	Decapoda
	comp80185_c0_seq1	40.33	243	2e-40	gi|227122174 : prophenoloxidase-activating enzyme [Penaeus monodon]	Decapoda
	comp80185_c0_seq1	39.09	243	2e-39	gi|414151636 : prophenoloxidase activating enzyme [Litopenaeus vannamei]	Decapoda
	comp88398_c0_seq2	32.56	390	5e-39	gi|414151636 : prophenoloxidase activating enzyme [Litopenaeus vannamei]	Decapoda
	comp88398_c0_seq2	37.5	256	8e-38	gi|414151624 : prophenoloxidase activating enzyme [Fenneropenaeus chinensis]	Decapoda
	comp88398_c0_seq2	37.21	258	3e-37	gi|227122174 : prophenoloxidase-activating enzyme [Penaeus monodon]	Decapoda
	comp85138_c4_seq3	39.75	239	9e-40	gi|414151624 : prophenoloxidase activating enzyme [Fenneropenaeus chinensis]	Decapoda
	comp85138_c4_seq3	38.66	238	3e-39	gi|227122174 : prophenoloxidase-activating enzyme [Penaeus monodon]	Decapoda
	comp85138_c4_seq3	38.91	239	2e-38	gi|414151636 : prophenoloxidase activating enzyme [Litopenaeus vannamei]	Decapoda
	comp85138_c4_seq1	39.75	239	9e-40	gi|414151624 : prophenoloxidase activating enzyme [Fenneropenaeus chinensis]	Decapoda
	comp85138_c4_seq1	38.66	238	3e-39	gi|227122174 : prophenoloxidase-activating enzyme [Penaeus monodon]	Decapoda
	comp85138_c4_seq1	38.91	239	2e-38	gi|414151636 : prophenoloxidase activating enzyme [Litopenaeus vannamei]	Decapoda
	comp80315_c0_seq1	38.65	251	2e-38	gi|414151636 : prophenoloxidase activating enzyme [Litopenaeus vannamei]	Decapoda
	comp80315_c0_seq1	38.65	251	6e-37	gi|414151624 : prophenoloxidase activating enzyme [Fenneropenaeus chinensis]	Decapoda
	comp80315_c0_seq1	38.65	251	7e-37	gi|227122174 : prophenoloxidase-activating enzyme [Penaeus monodon]	Decapoda
	comp88398_c0_seq3	32.34	368	3e-38	gi|414151636 : prophenoloxidase activating enzyme [Litopenaeus vannamei]	Decapoda
	comp88398_c0_seq3	37.02	262	5e-37	gi|414151624 : prophenoloxidase activating enzyme [Fenneropenaeus chinensis]	Decapoda
	comp88398_c0_seq3	37.02	262	2e-36	gi|227122174 : prophenoloxidase-activating enzyme [Penaeus monodon]	Decapoda
	comp88265_c1_seq58	43.06	216	4e-38	gi|414151636 : prophenoloxidase activating enzyme [Litopenaeus vannamei]	Decapoda
	comp88265_c1_seq58	41.4	215	6e-37	gi|227122174 : prophenoloxidase-activating enzyme [Penaeus monodon]	Decapoda
	comp88265_c1_seq58	40.93	215	5e-36	gi|414151624 : prophenoloxidase activating enzyme [Fenneropenaeus chinensis]	Decapoda
	comp88265_c1_seq35	43.06	216	4e-38	gi|414151636 : prophenoloxidase activating enzyme [Litopenaeus vannamei]	Decapoda
	comp88265_c1_seq35	41.4	215	6e-37	gi|227122174 : prophenoloxidase-activating enzyme [Penaeus monodon]	Decapoda
	comp88265_c1_seq35	40.93	215	5e-36	gi|414151624 : prophenoloxidase activating enzyme [Fenneropenaeus chinensis]	Decapoda
	comp90092_c4_seq2	40.25	236	4e-38	gi|414151636 : prophenoloxidase activating enzyme [Litopenaeus vannamei]	Decapoda
	comp90092_c4_seq2	40.25	236	1e-37	gi|414151624 : prophenoloxidase activating enzyme [Fenneropenaeus chinensis]	Decapoda
	comp90092_c4_seq2	39.83	236	1e-36	gi|227122174 : prophenoloxidase-activating enzyme [Penaeus monodon]	Decapoda
	comp88265_c1_seq64	43.06	216	6e-38	gi|414151636 : prophenoloxidase activating enzyme [Litopenaeus vannamei]	Decapoda
	comp88265_c1_seq64	41.4	215	1e-36	gi|227122174 : prophenoloxidase-activating enzyme [Penaeus monodon]	Decapoda
	comp88265_c1_seq64	40.93	215	8e-36	gi|414151624 : prophenoloxidase activating enzyme [Fenneropenaeus chinensis]	Decapoda
	comp88265_c1_seq31	43.06	216	6e-38	gi|414151636 : prophenoloxidase activating enzyme [Litopenaeus vannamei]	Decapoda
	comp88265_c1_seq31	41.4	215	1e-36	gi|227122174 : prophenoloxidase-activating enzyme [Penaeus monodon]	Decapoda
	comp88265_c1_seq31	40.93	215	8e-36	gi|414151624 : prophenoloxidase activating enzyme [Fenneropenaeus chinensis]	Decapoda
	comp88265_c1_seq19	43.06	216	6e-38	gi|414151636 : prophenoloxidase activating enzyme [Litopenaeus vannamei]	Decapoda
	comp88265_c1_seq19	41.4	215	1e-36	gi|227122174 : prophenoloxidase-activating enzyme [Penaeus monodon]	Decapoda
	comp88265_c1_seq19	40.93	215	8e-36	gi|414151624 : prophenoloxidase activating enzyme [Fenneropenaeus chinensis]	Decapoda
	comp88265_c1_seq14	43.06	216	6e-38	gi|414151636 : prophenoloxidase activating enzyme [Litopenaeus vannamei]	Decapoda
	comp88265_c1_seq14	41.4	215	1e-36	gi|227122174 : prophenoloxidase-activating enzyme [Penaeus monodon]	Decapoda
	comp88265_c1_seq14	40.93	215	8e-36	gi|414151624 : prophenoloxidase activating enzyme [Fenneropenaeus chinensis]	Decapoda
	comp88326_c4_seq1	38.06	247	2e-37	gi|227122174 : prophenoloxidase-activating enzyme [Penaeus monodon]	Decapoda
	comp88326_c4_seq1	37.65	247	3e-37	gi|414151636 : prophenoloxidase activating enzyme [Litopenaeus vannamei]	Decapoda
	comp88326_c4_seq1	37.65	247	4e-36	gi|414151624 : prophenoloxidase activating enzyme [Fenneropenaeus chinensis]	Decapoda
	comp90092_c0_seq1	37.3	244	8e-37	gi|414151636 : prophenoloxidase activating enzyme [Litopenaeus vannamei]	Decapoda
	comp90092_c0_seq1	36.07	244	2e-35	gi|227122174 : prophenoloxidase-activating enzyme [Penaeus monodon]	Decapoda
	comp90092_c0_seq1	36.07	244	5e-35	gi|414151624 : prophenoloxidase activating enzyme [Fenneropenaeus chinensis]	Decapoda
	comp835_c1_seq1	44.31	167	3e-35	gi|227122174 : prophenoloxidase-activating enzyme [Penaeus monodon]	Decapoda
	comp835_c1_seq1	43.71	167	5e-35	gi|414151636 : prophenoloxidase activating enzyme [Litopenaeus vannamei]	Decapoda
	comp835_c1_seq1	43.71	167	1e-34	gi|414151624 : prophenoloxidase activating enzyme [Fenneropenaeus chinensis]	Decapoda
	comp66253_c0_seq1	35.63	247	8e-35	gi|227122174 : prophenoloxidase-activating enzyme [Penaeus monodon]	Decapoda
	comp66253_c0_seq1	34.82	247	4e-34	gi|414151624 : prophenoloxidase activating enzyme [Fenneropenaeus chinensis]	Decapoda
	comp66253_c0_seq1	35.22	247	5e-34	gi|414151636 : prophenoloxidase activating enzyme [Litopenaeus vannamei]	Decapoda
	comp82459_c0_seq1	37.27	271	3e-34	gi|414151624 : prophenoloxidase activating enzyme [Fenneropenaeus chinensis]	Decapoda
	comp82459_c0_seq1	38.22	259	3e-34	gi|227122174 : prophenoloxidase-activating enzyme [Penaeus monodon]	Decapoda
	comp82459_c0_seq1	32.48	351	6e-34	gi|414151636 : prophenoloxidase activating enzyme [Litopenaeus vannamei]	Decapoda
	comp85370_c1_seq1	38.46	234	7e-34	gi|414151636 : prophenoloxidase activating enzyme [Litopenaeus vannamei]	Decapoda
	comp85370_c1_seq1	37.18	234	2e-32	gi|414151624 : prophenoloxidase activating enzyme [Fenneropenaeus chinensis]	Decapoda
	comp85370_c1_seq1	36.48	233	5e-32	gi|227122174 : prophenoloxidase-activating enzyme [Penaeus monodon]	Decapoda
	comp36267_c0_seq1	28.97	290	8e-24	gi|385654052 : serine proteinase-like protein [Macrobrachium nipponense]	Pleocyemata
	comp36267_c0_seq1	32.91	234	4e-34	gi|227122174 : prophenoloxidase-activating enzyme [Penaeus monodon]	Decapoda
	comp36267_c0_seq1	32.91	234	7e-34	gi|414151624 : prophenoloxidase activating enzyme [Fenneropenaeus chinensis]	Decapoda
	comp66811_c0_seq1	33.99	253	4e-33	gi|414151636 : prophenoloxidase activating enzyme [Litopenaeus vannamei]	Decapoda
	comp66811_c0_seq1	33.47	251	1e-32	gi|414151624 : prophenoloxidase activating enzyme [Fenneropenaeus chinensis]	Decapoda
	comp66811_c0_seq1	33.6	253	1e-32	gi|227122174 : prophenoloxidase-activating enzyme [Penaeus monodon]	Decapoda
	comp81451_c0_seq1	33.33	252	9e-33	gi|414151636 : prophenoloxidase activating enzyme [Litopenaeus vannamei]	Decapoda
	comp81451_c0_seq1	33.99	253	3e-32	gi|227122174 : prophenoloxidase-activating enzyme [Penaeus monodon]	Decapoda
	comp81451_c0_seq1	33.6	253	1e-31	gi|414151624 : prophenoloxidase activating enzyme [Fenneropenaeus chinensis]	Decapoda
	comp76973_c0_seq2	38.46	234	3e-32	gi|414151636 : prophenoloxidase activating enzyme [Litopenaeus vannamei]	Decapoda
	comp76973_c0_seq2	37.18	234	5e-30	gi|227122174 : prophenoloxidase-activating enzyme [Penaeus monodon]	Decapoda
	comp76973_c0_seq2	36.75	234	3e-29	gi|414151624 : prophenoloxidase activating enzyme [Fenneropenaeus chinensis]	Decapoda
	comp89172_c1_seq6	37.4	254	3e-32	gi|414151636 : prophenoloxidase activating enzyme [Litopenaeus vannamei]	Decapoda
	comp89172_c1_seq6	37.4	254	6e-32	gi|227122174 : prophenoloxidase-activating enzyme [Penaeus monodon]	Decapoda
	comp89172_c1_seq6	36.22	254	5e-30	gi|414151624 : prophenoloxidase activating enzyme [Fenneropenaeus chinensis]	Decapoda
	comp89172_c1_seq1	37.4	254	3e-32	gi|414151636 : prophenoloxidase activating enzyme [Litopenaeus vannamei]	Decapoda
	comp89172_c1_seq1	37.4	254	6e-32	gi|227122174 : prophenoloxidase-activating enzyme [Penaeus monodon]	Decapoda
	comp89172_c1_seq1	36.22	254	6e-30	gi|414151624 : prophenoloxidase activating enzyme [Fenneropenaeus chinensis]	Decapoda
	comp90567_c0_seq1	34.43	244	9e-33	gi|227122174 : prophenoloxidase-activating enzyme [Penaeus monodon]	Decapoda
	comp90567_c0_seq1	34.02	244	4e-32	gi|414151636 : prophenoloxidase activating enzyme [Litopenaeus vannamei]	Decapoda
	comp90567_c0_seq1	32.79	244	5e-31	gi|414151624 : prophenoloxidase activating enzyme [Fenneropenaeus chinensis]	Decapoda
	comp81277_c0_seq1	34.29	245	2e-32	gi|227122174 : prophenoloxidase-activating enzyme [Penaeus monodon]	Decapoda
	comp81277_c0_seq1	33.47	245	6e-32	gi|414151636 : prophenoloxidase activating enzyme [Litopenaeus vannamei]	Decapoda
	comp81277_c0_seq1	33.75	240	4e-31	gi|414151624 : prophenoloxidase activating enzyme [Fenneropenaeus chinensis]	Decapoda
	comp89172_c1_seq9	31.51	292	1e-21	gi|385654052 : serine proteinase-like protein [Macrobrachium nipponense]	Pleocyemata
	comp89172_c1_seq9	36.99	246	7e-32	gi|414151636 : prophenoloxidase activating enzyme [Litopenaeus vannamei]	Decapoda
	comp89172_c1_seq9	36.99	246	2e-31	gi|227122174 : prophenoloxidase-activating enzyme [Penaeus monodon]	Decapoda
	comp89283_c3_seq32	36.1	241	1e-31	gi|414151636 : prophenoloxidase activating enzyme [Litopenaeus vannamei]	Decapoda
	comp89283_c3_seq32	37.04	243	2e-31	gi|414151624 : prophenoloxidase activating enzyme [Fenneropenaeus chinensis]	Decapoda
	comp89283_c3_seq32	36.51	241	6e-31	gi|227122174 : prophenoloxidase-activating enzyme [Penaeus monodon]	Decapoda
	comp89283_c3_seq28	36.1	241	1e-31	gi|414151636 : prophenoloxidase activating enzyme [Litopenaeus vannamei]	Decapoda
	comp89283_c3_seq28	37.04	243	2e-31	gi|414151624 : prophenoloxidase activating enzyme [Fenneropenaeus chinensis]	Decapoda
	comp89283_c3_seq28	36.51	241	6e-31	gi|227122174 : prophenoloxidase-activating enzyme [Penaeus monodon]	Decapoda
	comp70224_c0_seq1	35.5	262	4e-32	gi|414151624 : prophenoloxidase activating enzyme [Fenneropenaeus chinensis]	Decapoda
	comp70224_c0_seq1	34.75	259	8e-32	gi|227122174 : prophenoloxidase-activating enzyme [Penaeus monodon]	Decapoda
	comp70224_c0_seq1	33.98	259	2e-31	gi|414151636 : prophenoloxidase activating enzyme [Litopenaeus vannamei]	Decapoda
	comp69917_c0_seq4	38.49	239	2e-31	gi|414151636 : prophenoloxidase activating enzyme [Litopenaeus vannamei]	Decapoda
	comp69917_c0_seq4	37.66	239	1e-29	gi|227122174 : prophenoloxidase-activating enzyme [Penaeus monodon]	Decapoda
	comp69917_c0_seq4	37.24	239	4e-29	gi|414151624 : prophenoloxidase activating enzyme [Fenneropenaeus chinensis]	Decapoda
	comp88265_c1_seq66	47.71	153	4e-31	gi|414151636 : prophenoloxidase activating enzyme [Litopenaeus vannamei]	Decapoda
	comp88265_c1_seq66	46.41	153	5e-30	gi|227122174 : prophenoloxidase-activating enzyme [Penaeus monodon]	Decapoda
	comp88265_c1_seq66	46.41	153	1e-29	gi|414151624 : prophenoloxidase activating enzyme [Fenneropenaeus chinensis]	Decapoda
	comp88265_c1_seq23	47.71	153	4e-31	gi|414151636 : prophenoloxidase activating enzyme [Litopenaeus vannamei]	Decapoda
	comp88265_c1_seq23	46.41	153	5e-30	gi|227122174 : prophenoloxidase-activating enzyme [Penaeus monodon]	Decapoda
	comp88265_c1_seq23	46.41	153	1e-29	gi|414151624 : prophenoloxidase activating enzyme [Fenneropenaeus chinensis]	Decapoda
	comp88265_c1_seq17	47.71	153	4e-31	gi|414151636 : prophenoloxidase activating enzyme [Litopenaeus vannamei]	Decapoda
	comp88265_c1_seq17	46.41	153	5e-30	gi|227122174 : prophenoloxidase-activating enzyme [Penaeus monodon]	Decapoda
	comp88265_c1_seq17	46.41	153	1e-29	gi|414151624 : prophenoloxidase activating enzyme [Fenneropenaeus chinensis]	Decapoda
	comp72300_c0_seq1	34.07	270	4e-32	gi|414151624 : prophenoloxidase activating enzyme [Fenneropenaeus chinensis]	Decapoda
	comp72300_c0_seq1	34.48	261	1e-31	gi|227122174 : prophenoloxidase-activating enzyme [Penaeus monodon]	Decapoda
	comp72300_c0_seq1	33.85	260	5e-31	gi|414151636 : prophenoloxidase activating enzyme [Litopenaeus vannamei]	Decapoda
	comp88265_c1_seq41	47.71	153	5e-31	gi|414151636 : prophenoloxidase activating enzyme [Litopenaeus vannamei]	Decapoda
	comp88265_c1_seq41	46.41	153	7e-30	gi|227122174 : prophenoloxidase-activating enzyme [Penaeus monodon]	Decapoda
	comp88265_c1_seq41	46.41	153	1e-29	gi|414151624 : prophenoloxidase activating enzyme [Fenneropenaeus chinensis]	Decapoda
	comp88265_c1_seq25	47.71	153	5e-31	gi|414151636 : prophenoloxidase activating enzyme [Litopenaeus vannamei]	Decapoda
	comp88265_c1_seq25	46.41	153	7e-30	gi|227122174 : prophenoloxidase-activating enzyme [Penaeus monodon]	Decapoda
	comp88265_c1_seq25	46.41	153	1e-29	gi|414151624 : prophenoloxidase activating enzyme [Fenneropenaeus chinensis]	Decapoda
	comp88265_c1_seq13	47.71	153	5e-31	gi|414151636 : prophenoloxidase activating enzyme [Litopenaeus vannamei]	Decapoda
	comp88265_c1_seq13	46.41	153	7e-30	gi|227122174 : prophenoloxidase-activating enzyme [Penaeus monodon]	Decapoda
	comp88265_c1_seq13	46.41	153	1e-29	gi|414151624 : prophenoloxidase activating enzyme [Fenneropenaeus chinensis]	Decapoda
	comp89079_c6_seq1	38.08	239	2e-32	gi|227122174 : prophenoloxidase-activating enzyme [Penaeus monodon]	Decapoda
	comp89079_c6_seq1	37.24	239	3e-31	gi|414151624 : prophenoloxidase activating enzyme [Fenneropenaeus chinensis]	Decapoda
	comp89079_c6_seq1	36.4	239	5e-31	gi|414151636 : prophenoloxidase activating enzyme [Litopenaeus vannamei]	Decapoda
	comp88265_c1_seq34	47.71	153	6e-31	gi|414151636 : prophenoloxidase activating enzyme [Litopenaeus vannamei]	Decapoda
	comp88265_c1_seq34	46.41	153	8e-30	gi|227122174 : prophenoloxidase-activating enzyme [Penaeus monodon]	Decapoda
	comp88265_c1_seq34	46.41	153	2e-29	gi|414151624 : prophenoloxidase activating enzyme [Fenneropenaeus chinensis]	Decapoda
	comp88265_c1_seq8	47.71	153	8e-31	gi|414151636 : prophenoloxidase activating enzyme [Litopenaeus vannamei]	Decapoda
	comp88265_c1_seq8	46.41	153	1e-29	gi|227122174 : prophenoloxidase-activating enzyme [Penaeus monodon]	Decapoda
	comp88265_c1_seq8	46.41	153	2e-29	gi|414151624 : prophenoloxidase activating enzyme [Fenneropenaeus chinensis]	Decapoda
	comp88265_c1_seq55	47.71	153	9e-31	gi|414151636 : prophenoloxidase activating enzyme [Litopenaeus vannamei]	Decapoda
	comp88265_c1_seq55	46.41	153	1e-29	gi|227122174 : prophenoloxidase-activating enzyme [Penaeus monodon]	Decapoda
	comp88265_c1_seq55	46.41	153	3e-29	gi|414151624 : prophenoloxidase activating enzyme [Fenneropenaeus chinensis]	Decapoda
	comp88265_c1_seq11	47.71	153	9e-31	gi|414151636 : prophenoloxidase activating enzyme [Litopenaeus vannamei]	Decapoda
	comp88265_c1_seq11	46.41	153	1e-29	gi|227122174 : prophenoloxidase-activating enzyme [Penaeus monodon]	Decapoda
	comp88265_c1_seq11	46.41	153	3e-29	gi|414151624 : prophenoloxidase activating enzyme [Fenneropenaeus chinensis]	Decapoda
	comp88265_c1_seq6	47.71	153	9e-31	gi|414151636 : prophenoloxidase activating enzyme [Litopenaeus vannamei]	Decapoda
	comp88265_c1_seq6	46.41	153	1e-29	gi|227122174 : prophenoloxidase-activating enzyme [Penaeus monodon]	Decapoda
	comp88265_c1_seq6	46.41	153	3e-29	gi|414151624 : prophenoloxidase activating enzyme [Fenneropenaeus chinensis]	Decapoda
	comp69917_c0_seq1	38.56	236	1e-30	gi|414151636 : prophenoloxidase activating enzyme [Litopenaeus vannamei]	Decapoda
	comp69917_c0_seq1	37.71	236	4e-29	gi|227122174 : prophenoloxidase-activating enzyme [Penaeus monodon]	Decapoda
	comp69917_c0_seq1	36.86	236	3e-28	gi|414151624 : prophenoloxidase activating enzyme [Fenneropenaeus chinensis]	Decapoda
	comp80580_c1_seq3	36.68	259	3e-32	gi|414151624 : prophenoloxidase activating enzyme [Fenneropenaeus chinensis]	Decapoda
	comp80580_c1_seq3	36.68	259	7e-32	gi|227122174 : prophenoloxidase-activating enzyme [Penaeus monodon]	Decapoda
	comp80580_c1_seq3	35.91	259	1e-30	gi|414151636 : prophenoloxidase activating enzyme [Litopenaeus vannamei]	Decapoda
	comp80580_c1_seq2	36.68	259	3e-32	gi|414151624 : prophenoloxidase activating enzyme [Fenneropenaeus chinensis]	Decapoda
	comp80580_c1_seq2	36.68	259	7e-32	gi|227122174 : prophenoloxidase-activating enzyme [Penaeus monodon]	Decapoda
	comp80580_c1_seq2	35.91	259	1e-30	gi|414151636 : prophenoloxidase activating enzyme [Litopenaeus vannamei]	Decapoda
	comp80580_c1_seq1	36.68	259	3e-32	gi|414151624 : prophenoloxidase activating enzyme [Fenneropenaeus chinensis]	Decapoda
	comp80580_c1_seq1	36.68	259	7e-32	gi|227122174 : prophenoloxidase-activating enzyme [Penaeus monodon]	Decapoda
	comp80580_c1_seq1	35.91	259	1e-30	gi|414151636 : prophenoloxidase activating enzyme [Litopenaeus vannamei]	Decapoda
	comp88265_c1_seq30	47.71	153	1e-30	gi|414151636 : prophenoloxidase activating enzyme [Litopenaeus vannamei]	Decapoda
	comp88265_c1_seq30	46.41	153	1e-29	gi|227122174 : prophenoloxidase-activating enzyme [Penaeus monodon]	Decapoda
	comp88265_c1_seq30	46.41	153	3e-29	gi|414151624 : prophenoloxidase activating enzyme [Fenneropenaeus chinensis]	Decapoda
	comp88265_c1_seq28	47.71	153	1e-30	gi|414151636 : prophenoloxidase activating enzyme [Litopenaeus vannamei]	Decapoda
	comp88265_c1_seq28	46.41	153	1e-29	gi|227122174 : prophenoloxidase-activating enzyme [Penaeus monodon]	Decapoda
	comp88265_c1_seq28	46.41	153	3e-29	gi|414151624 : prophenoloxidase activating enzyme [Fenneropenaeus chinensis]	Decapoda
	comp88265_c1_seq22	47.71	153	1e-30	gi|414151636 : prophenoloxidase activating enzyme [Litopenaeus vannamei]	Decapoda
	comp88265_c1_seq22	46.41	153	1e-29	gi|227122174 : prophenoloxidase-activating enzyme [Penaeus monodon]	Decapoda
	comp88265_c1_seq22	46.41	153	3e-29	gi|414151624 : prophenoloxidase activating enzyme [Fenneropenaeus chinensis]	Decapoda
	comp88265_c1_seq10	47.71	153	1e-30	gi|414151636 : prophenoloxidase activating enzyme [Litopenaeus vannamei]	Decapoda
	comp88265_c1_seq10	46.41	153	1e-29	gi|227122174 : prophenoloxidase-activating enzyme [Penaeus monodon]	Decapoda
	comp88265_c1_seq10	46.41	153	3e-29	gi|414151624 : prophenoloxidase activating enzyme [Fenneropenaeus chinensis]	Decapoda
	comp69917_c0_seq2	37.77	233	1e-30	gi|414151636 : prophenoloxidase activating enzyme [Litopenaeus vannamei]	Decapoda
	comp69917_c0_seq2	36.91	233	2e-29	gi|227122174 : prophenoloxidase-activating enzyme [Penaeus monodon]	Decapoda
	comp69917_c0_seq2	36.48	233	5e-29	gi|414151624 : prophenoloxidase activating enzyme [Fenneropenaeus chinensis]	Decapoda
	comp68243_c0_seq1	34.27	248	5e-31	gi|227122174 : prophenoloxidase-activating enzyme [Penaeus monodon]	Decapoda
	comp68243_c0_seq1	34.68	248	3e-30	gi|414151636 : prophenoloxidase activating enzyme [Litopenaeus vannamei]	Decapoda
	comp68243_c0_seq1	35.08	248	1e-29	gi|414151624 : prophenoloxidase activating enzyme [Fenneropenaeus chinensis]	Decapoda
	comp66479_c0_seq1	27.4	292	3e-21	gi|385654052 : serine proteinase-like protein [Macrobrachium nipponense]	Pleocyemata
	comp66479_c0_seq1	32.64	239	9e-30	gi|414151636 : prophenoloxidase activating enzyme [Litopenaeus vannamei]	Decapoda
	comp66479_c0_seq1	32.64	239	1e-28	gi|414151624 : prophenoloxidase activating enzyme [Fenneropenaeus chinensis]	Decapoda
	comp83754_c0_seq2	34.54	249	1e-29	gi|414151636 : prophenoloxidase activating enzyme [Litopenaeus vannamei]	Decapoda
	comp83754_c0_seq2	33.73	249	2e-28	gi|414151624 : prophenoloxidase activating enzyme [Fenneropenaeus chinensis]	Decapoda
	comp83754_c0_seq2	34.14	249	2e-28	gi|227122174 : prophenoloxidase-activating enzyme [Penaeus monodon]	Decapoda
	comp83754_c0_seq1	34.54	249	1e-29	gi|414151636 : prophenoloxidase activating enzyme [Litopenaeus vannamei]	Decapoda
	comp83754_c0_seq1	33.73	249	2e-28	gi|414151624 : prophenoloxidase activating enzyme [Fenneropenaeus chinensis]	Decapoda
	comp83754_c0_seq1	34.14	249	2e-28	gi|227122174 : prophenoloxidase-activating enzyme [Penaeus monodon]	Decapoda
	comp69917_c0_seq3	36.6	235	2e-29	gi|414151636 : prophenoloxidase activating enzyme [Litopenaeus vannamei]	Decapoda
	comp69917_c0_seq3	35.32	235	1e-27	gi|227122174 : prophenoloxidase-activating enzyme [Penaeus monodon]	Decapoda
	comp69917_c0_seq3	34.89	235	7e-27	gi|414151624 : prophenoloxidase activating enzyme [Fenneropenaeus chinensis]	Decapoda
	comp87254_c1_seq6	35.93	270	5e-29	gi|414151636 : prophenoloxidase activating enzyme [Litopenaeus vannamei]	Decapoda
	comp87254_c1_seq6	35.56	270	8e-29	gi|227122174 : prophenoloxidase-activating enzyme [Penaeus monodon]	Decapoda
	comp87254_c1_seq6	35.56	270	3e-28	gi|414151624 : prophenoloxidase activating enzyme [Fenneropenaeus chinensis]	Decapoda
	comp87254_c1_seq1	35.93	270	5e-29	gi|414151636 : prophenoloxidase activating enzyme [Litopenaeus vannamei]	Decapoda
	comp87254_c1_seq1	35.56	270	8e-29	gi|227122174 : prophenoloxidase-activating enzyme [Penaeus monodon]	Decapoda
	comp87254_c1_seq1	35.56	270	3e-28	gi|414151624 : prophenoloxidase activating enzyme [Fenneropenaeus chinensis]	Decapoda
	comp67989_c0_seq1	36.2	279	6e-29	gi|414151636 : prophenoloxidase activating enzyme [Litopenaeus vannamei]	Decapoda
	comp67989_c0_seq1	34.89	278	6e-29	gi|414151624 : prophenoloxidase activating enzyme [Fenneropenaeus chinensis]	Decapoda
	comp67989_c0_seq1	34.17	278	5e-28	gi|227122174 : prophenoloxidase-activating enzyme [Penaeus monodon]	Decapoda
	comp84061_c1_seq1	33.46	269	5e-29	gi|414151624 : prophenoloxidase activating enzyme [Fenneropenaeus chinensis]	Decapoda
	comp84061_c1_seq1	34.12	255	9e-29	gi|414151636 : prophenoloxidase activating enzyme [Litopenaeus vannamei]	Decapoda
	comp84061_c1_seq1	32.94	255	6e-28	gi|227122174 : prophenoloxidase-activating enzyme [Penaeus monodon]	Decapoda
	comp65525_c0_seq1	29.55	291	1e-21	gi|385654052 : serine proteinase-like protein [Macrobrachium nipponense]	Pleocyemata
	comp65525_c0_seq1	32.94	255	7e-29	gi|227122174 : prophenoloxidase-activating enzyme [Penaeus monodon]	Decapoda
	comp65525_c0_seq1	32.55	255	1e-28	gi|414151636 : prophenoloxidase activating enzyme [Litopenaeus vannamei]	Decapoda
	comp35950_c0_seq1	35.21	213	1e-27	gi|414151636 : prophenoloxidase activating enzyme [Litopenaeus vannamei]	Decapoda
	comp35950_c0_seq1	34.74	213	2e-26	gi|227122174 : prophenoloxidase-activating enzyme [Penaeus monodon]	Decapoda
	comp35950_c0_seq1	34.27	213	3e-26	gi|414151624 : prophenoloxidase activating enzyme [Fenneropenaeus chinensis]	Decapoda
	comp89172_c1_seq4	34.8	250	3e-27	gi|414151636 : prophenoloxidase activating enzyme [Litopenaeus vannamei]	Decapoda
	comp89172_c1_seq4	33.6	250	4e-26	gi|227122174 : prophenoloxidase-activating enzyme [Penaeus monodon]	Decapoda
	comp89172_c1_seq4	32.8	250	3e-24	gi|414151624 : prophenoloxidase activating enzyme [Fenneropenaeus chinensis]	Decapoda
	comp89172_c1_seq10	34.8	250	3e-27	gi|414151636 : prophenoloxidase activating enzyme [Litopenaeus vannamei]	Decapoda
	comp89172_c1_seq10	33.6	250	5e-26	gi|227122174 : prophenoloxidase-activating enzyme [Penaeus monodon]	Decapoda
	comp89172_c1_seq10	32.8	250	4e-24	gi|414151624 : prophenoloxidase activating enzyme [Fenneropenaeus chinensis]	Decapoda
	comp89172_c1_seq11	34.3	242	8e-27	gi|414151636 : prophenoloxidase activating enzyme [Litopenaeus vannamei]	Decapoda
	comp89172_c1_seq11	33.06	242	2e-25	gi|227122174 : prophenoloxidase-activating enzyme [Penaeus monodon]	Decapoda
	comp89172_c1_seq11	31.03	261	9e-24	gi|414151624 : prophenoloxidase activating enzyme [Fenneropenaeus chinensis]	Decapoda
	comp74051_c0_seq3	34.8	250	4e-27	gi|227122174 : prophenoloxidase-activating enzyme [Penaeus monodon]	Decapoda
	comp74051_c0_seq3	33.6	250	2e-26	gi|414151636 : prophenoloxidase activating enzyme [Litopenaeus vannamei]	Decapoda
	comp74051_c0_seq3	34.71	242	5e-26	gi|414151624 : prophenoloxidase activating enzyme [Fenneropenaeus chinensis]	Decapoda
	comp86401_c0_seq3	35.27	241	1e-26	gi|227122174 : prophenoloxidase-activating enzyme [Penaeus monodon]	Decapoda
	comp86401_c0_seq3	34.85	241	2e-26	gi|414151636 : prophenoloxidase activating enzyme [Litopenaeus vannamei]	Decapoda
	comp86401_c0_seq3	34.85	241	2e-26	gi|414151624 : prophenoloxidase activating enzyme [Fenneropenaeus chinensis]	Decapoda
	comp74051_c0_seq4	34.8	250	5e-27	gi|227122174 : prophenoloxidase-activating enzyme [Penaeus monodon]	Decapoda
	comp74051_c0_seq4	33.6	250	2e-26	gi|414151636 : prophenoloxidase activating enzyme [Litopenaeus vannamei]	Decapoda
	comp74051_c0_seq4	34.71	242	1e-25	gi|414151624 : prophenoloxidase activating enzyme [Fenneropenaeus chinensis]	Decapoda
	comp54308_c0_seq1	32.2	236	1e-26	gi|227122174 : prophenoloxidase-activating enzyme [Penaeus monodon]	Decapoda
	comp54308_c0_seq1	32.62	233	2e-26	gi|414151636 : prophenoloxidase activating enzyme [Litopenaeus vannamei]	Decapoda
	comp54308_c0_seq1	31.78	236	8e-26	gi|414151624 : prophenoloxidase activating enzyme [Fenneropenaeus chinensis]	Decapoda
	comp86401_c0_seq1	35.27	241	1e-26	gi|227122174 : prophenoloxidase-activating enzyme [Penaeus monodon]	Decapoda
	comp86401_c0_seq1	34.85	241	3e-26	gi|414151636 : prophenoloxidase activating enzyme [Litopenaeus vannamei]	Decapoda
	comp86401_c0_seq1	34.85	241	3e-26	gi|414151624 : prophenoloxidase activating enzyme [Fenneropenaeus chinensis]	Decapoda
	comp88265_c1_seq33	39.43	175	9e-26	gi|414151636 : prophenoloxidase activating enzyme [Litopenaeus vannamei]	Decapoda
	comp88265_c1_seq33	37.93	174	4e-25	gi|227122174 : prophenoloxidase-activating enzyme [Penaeus monodon]	Decapoda
	comp88265_c1_seq33	36.78	174	1e-23	gi|414151624 : prophenoloxidase activating enzyme [Fenneropenaeus chinensis]	Decapoda
	comp88265_c1_seq24	39.43	175	9e-26	gi|414151636 : prophenoloxidase activating enzyme [Litopenaeus vannamei]	Decapoda
	comp88265_c1_seq24	37.93	174	4e-25	gi|227122174 : prophenoloxidase-activating enzyme [Penaeus monodon]	Decapoda
	comp88265_c1_seq24	36.78	174	1e-23	gi|414151624 : prophenoloxidase activating enzyme [Fenneropenaeus chinensis]	Decapoda
	comp88265_c1_seq3	39.43	175	9e-26	gi|414151636 : prophenoloxidase activating enzyme [Litopenaeus vannamei]	Decapoda
	comp88265_c1_seq3	37.93	174	4e-25	gi|227122174 : prophenoloxidase-activating enzyme [Penaeus monodon]	Decapoda
	comp88265_c1_seq3	36.78	174	1e-23	gi|414151624 : prophenoloxidase activating enzyme [Fenneropenaeus chinensis]	Decapoda
	comp66494_c0_seq1	39.52	167	3e-26	gi|227122174 : prophenoloxidase-activating enzyme [Penaeus monodon]	Decapoda
	comp66494_c0_seq1	39.52	167	1e-25	gi|414151636 : prophenoloxidase activating enzyme [Litopenaeus vannamei]	Decapoda
	comp66494_c0_seq1	38.32	167	5e-25	gi|414151624 : prophenoloxidase activating enzyme [Fenneropenaeus chinensis]	Decapoda
	comp88265_c1_seq57	39.43	175	1e-25	gi|414151636 : prophenoloxidase activating enzyme [Litopenaeus vannamei]	Decapoda
	comp88265_c1_seq57	37.93	174	7e-25	gi|227122174 : prophenoloxidase-activating enzyme [Penaeus monodon]	Decapoda
	comp88265_c1_seq57	36.78	174	2e-23	gi|414151624 : prophenoloxidase activating enzyme [Fenneropenaeus chinensis]	Decapoda
	comp88265_c1_seq53	39.43	175	1e-25	gi|414151636 : prophenoloxidase activating enzyme [Litopenaeus vannamei]	Decapoda
	comp88265_c1_seq53	37.93	174	7e-25	gi|227122174 : prophenoloxidase-activating enzyme [Penaeus monodon]	Decapoda
	comp88265_c1_seq53	36.78	174	2e-23	gi|414151624 : prophenoloxidase activating enzyme [Fenneropenaeus chinensis]	Decapoda
	comp88265_c1_seq29	39.43	175	1e-25	gi|414151636 : prophenoloxidase activating enzyme [Litopenaeus vannamei]	Decapoda
	comp88265_c1_seq29	37.93	174	7e-25	gi|227122174 : prophenoloxidase-activating enzyme [Penaeus monodon]	Decapoda
	comp88265_c1_seq29	36.78	174	2e-23	gi|414151624 : prophenoloxidase activating enzyme [Fenneropenaeus chinensis]	Decapoda
	comp88265_c1_seq43	39.43	175	2e-25	gi|414151636 : prophenoloxidase activating enzyme [Litopenaeus vannamei]	Decapoda
	comp88265_c1_seq43	37.93	174	7e-25	gi|227122174 : prophenoloxidase-activating enzyme [Penaeus monodon]	Decapoda
	comp88265_c1_seq43	36.78	174	2e-23	gi|414151624 : prophenoloxidase activating enzyme [Fenneropenaeus chinensis]	Decapoda
	comp88265_c1_seq18	39.43	175	2e-25	gi|414151636 : prophenoloxidase activating enzyme [Litopenaeus vannamei]	Decapoda
	comp88265_c1_seq18	37.93	174	7e-25	gi|227122174 : prophenoloxidase-activating enzyme [Penaeus monodon]	Decapoda
	comp88265_c1_seq18	36.78	174	2e-23	gi|414151624 : prophenoloxidase activating enzyme [Fenneropenaeus chinensis]	Decapoda
	comp88265_c1_seq9	39.43	175	2e-25	gi|414151636 : prophenoloxidase activating enzyme [Litopenaeus vannamei]	Decapoda
	comp88265_c1_seq9	37.93	174	7e-25	gi|227122174 : prophenoloxidase-activating enzyme [Penaeus monodon]	Decapoda
	comp88265_c1_seq9	36.78	174	2e-23	gi|414151624 : prophenoloxidase activating enzyme [Fenneropenaeus chinensis]	Decapoda
	comp88265_c1_seq4	39.43	175	2e-25	gi|414151636 : prophenoloxidase activating enzyme [Litopenaeus vannamei]	Decapoda
	comp88265_c1_seq4	37.93	174	7e-25	gi|227122174 : prophenoloxidase-activating enzyme [Penaeus monodon]	Decapoda
	comp88265_c1_seq4	36.78	174	2e-23	gi|414151624 : prophenoloxidase activating enzyme [Fenneropenaeus chinensis]	Decapoda
	comp70591_c0_seq1	32.03	256	3e-26	gi|414151624 : prophenoloxidase activating enzyme [Fenneropenaeus chinensis]	Decapoda
	comp70591_c0_seq1	32.03	256	8e-26	gi|227122174 : prophenoloxidase-activating enzyme [Penaeus monodon]	Decapoda
	comp70591_c0_seq1	31.25	256	3e-25	gi|414151636 : prophenoloxidase activating enzyme [Litopenaeus vannamei]	Decapoda
	comp83050_c1_seq2	31.49	235	3e-25	gi|414151636 : prophenoloxidase activating enzyme [Litopenaeus vannamei]	Decapoda
	comp83050_c1_seq2	32.34	235	4e-25	gi|227122174 : prophenoloxidase-activating enzyme [Penaeus monodon]	Decapoda
	comp83050_c1_seq2	31.91	235	8e-25	gi|414151624 : prophenoloxidase activating enzyme [Fenneropenaeus chinensis]	Decapoda
	comp66697_c1_seq1	29.86	278	3e-25	gi|414151636 : prophenoloxidase activating enzyme [Litopenaeus vannamei]	Decapoda
	comp66697_c1_seq1	29.86	278	8e-24	gi|227122174 : prophenoloxidase-activating enzyme [Penaeus monodon]	Decapoda
	comp66697_c1_seq1	29.92	264	2e-23	gi|414151624 : prophenoloxidase activating enzyme [Fenneropenaeus chinensis]	Decapoda
	comp43771_c0_seq1	29.63	243	4e-25	gi|414151624 : prophenoloxidase activating enzyme [Fenneropenaeus chinensis]	Decapoda
	comp43771_c0_seq1	30.61	245	1e-24	gi|414151636 : prophenoloxidase activating enzyme [Litopenaeus vannamei]	Decapoda
	comp43771_c0_seq1	31.02	245	1e-24	gi|227122174 : prophenoloxidase-activating enzyme [Penaeus monodon]	Decapoda
	comp73261_c0_seq1	34.98	203	1e-24	gi|414151636 : prophenoloxidase activating enzyme [Litopenaeus vannamei]	Decapoda
	comp73261_c0_seq1	35.47	203	6e-24	gi|414151624 : prophenoloxidase activating enzyme [Fenneropenaeus chinensis]	Decapoda
	comp73261_c0_seq1	34.48	203	2e-23	gi|227122174 : prophenoloxidase-activating enzyme [Penaeus monodon]	Decapoda
	comp65202_c1_seq1	38.04	163	2e-24	gi|414151636 : prophenoloxidase activating enzyme [Litopenaeus vannamei]	Decapoda
	comp65202_c1_seq1	39.02	164	6e-24	gi|227122174 : prophenoloxidase-activating enzyme [Penaeus monodon]	Decapoda
	comp65202_c1_seq1	38.41	164	1e-23	gi|414151624 : prophenoloxidase activating enzyme [Fenneropenaeus chinensis]	Decapoda
	comp109288_c0_seq1	44.65	159	4e-26	gi|227122174 : prophenoloxidase-activating enzyme [Penaeus monodon]	Decapoda
	comp109288_c0_seq1	42.77	159	1e-24	gi|414151624 : prophenoloxidase activating enzyme [Fenneropenaeus chinensis]	Decapoda
	comp109288_c0_seq1	42.41	158	2e-24	gi|414151636 : prophenoloxidase activating enzyme [Litopenaeus vannamei]	Decapoda
	comp90278_c1_seq1	33.19	232	1e-24	gi|414151624 : prophenoloxidase activating enzyme [Fenneropenaeus chinensis]	Decapoda
	comp90278_c1_seq1	32.76	232	3e-24	gi|414151636 : prophenoloxidase activating enzyme [Litopenaeus vannamei]	Decapoda
	comp90278_c1_seq1	32.33	232	1e-23	gi|227122174 : prophenoloxidase-activating enzyme [Penaeus monodon]	Decapoda
	comp67145_c0_seq1	33.73	249	1e-26	gi|227122174 : prophenoloxidase-activating enzyme [Penaeus monodon]	Decapoda
	comp67145_c0_seq1	34.31	239	4e-26	gi|414151624 : prophenoloxidase activating enzyme [Fenneropenaeus chinensis]	Decapoda
	comp67145_c0_seq1	32.13	249	3e-24	gi|414151636 : prophenoloxidase activating enzyme [Litopenaeus vannamei]	Decapoda
	comp65771_c0_seq2	42.76	145	3e-24	gi|414151636 : prophenoloxidase activating enzyme [Litopenaeus vannamei]	Decapoda
	comp65771_c0_seq2	42.76	145	3e-23	gi|414151624 : prophenoloxidase activating enzyme [Fenneropenaeus chinensis]	Decapoda
	comp65771_c0_seq2	42.76	145	3e-23	gi|227122174 : prophenoloxidase-activating enzyme [Penaeus monodon]	Decapoda
	comp83204_c0_seq1	27.92	308	6e-24	gi|414151624 : prophenoloxidase activating enzyme [Fenneropenaeus chinensis]	Decapoda
	comp83204_c0_seq1	27.6	308	9e-24	gi|414151636 : prophenoloxidase activating enzyme [Litopenaeus vannamei]	Decapoda
	comp83204_c0_seq1	26.95	308	4e-23	gi|227122174 : prophenoloxidase-activating enzyme [Penaeus monodon]	Decapoda
	comp77004_c1_seq1	35.08	191	1e-23	gi|414151636 : prophenoloxidase activating enzyme [Litopenaeus vannamei]	Decapoda
	comp77004_c1_seq1	34.55	191	1e-22	gi|414151624 : prophenoloxidase activating enzyme [Fenneropenaeus chinensis]	Decapoda
	comp77004_c1_seq1	33.33	192	1e-21	gi|227122174 : prophenoloxidase-activating enzyme [Penaeus monodon]	Decapoda
	comp27273_c0_seq1	39.87	158	2e-23	gi|414151636 : prophenoloxidase activating enzyme [Litopenaeus vannamei]	Decapoda
	comp27273_c0_seq1	39.87	158	3e-23	gi|414151624 : prophenoloxidase activating enzyme [Fenneropenaeus chinensis]	Decapoda
	comp27273_c0_seq1	39.87	158	3e-23	gi|227122174 : prophenoloxidase-activating enzyme [Penaeus monodon]	Decapoda
	comp72962_c0_seq2	37.58	165	2e-21	gi|414151636 : prophenoloxidase activating enzyme [Litopenaeus vannamei]	Decapoda
	comp81773_c0_seq1	34.6	211	2e-21	gi|414151636 : prophenoloxidase activating enzyme [Litopenaeus vannamei]	Decapoda
	comp94839_c0_seq1	40.52	153	4e-22	gi|227122174 : prophenoloxidase-activating enzyme [Penaeus monodon]	Decapoda
	comp94839_c0_seq1	40.85	142	3e-21	gi|414151636 : prophenoloxidase activating enzyme [Litopenaeus vannamei]	Decapoda
	comp94839_c0_seq1	41.55	142	4e-21	gi|414151624 : prophenoloxidase activating enzyme [Fenneropenaeus chinensis]	Decapoda
	comp77588_c0_seq1	37.04	189	1e-21	gi|227122174 : prophenoloxidase-activating enzyme [Penaeus monodon]	Decapoda
	comp77588_c0_seq1	36.51	189	3e-21	gi|414151624 : prophenoloxidase activating enzyme [Fenneropenaeus chinensis]	Decapoda
	comp77588_c0_seq1	36.51	189	5e-21	gi|414151636 : prophenoloxidase activating enzyme [Litopenaeus vannamei]	Decapoda
	comp89194_c1_seq3	29.41	238	1e-21	gi|227122174 : prophenoloxidase-activating enzyme [Penaeus monodon]	Decapoda
	comp89194_c1_seq3	27.73	238	8e-21	gi|414151636 : prophenoloxidase activating enzyme [Litopenaeus vannamei]	Decapoda
	comp89194_c1_seq3	27.66	282	2e-23	gi|112984020 : prophenoloxidase activating enzyme precursor [Bombyx mori]	Pancrustacea
	comp74835_c0_seq1	30.45	289	2e-21	gi|385654052 : serine proteinase-like protein [Macrobrachium nipponense]	Pleocyemata
	comp74835_c0_seq1	27.84	255	5e-22	gi|227122174 : prophenoloxidase-activating enzyme [Penaeus monodon]	Decapoda
	comp74835_c0_seq1	27.84	255	8e-22	gi|414151624 : prophenoloxidase activating enzyme [Fenneropenaeus chinensis]	Decapoda
					:
PPO	comp90127_c0_seq1	33.17	404	2e-52	gi|58585196 : phenoloxidase subunit A3 [Apis mellifera]	Pancrustacea
	comp90127_c0_seq1	33.17	404	9e-52	gi|408717383 : phenoloxidase subunit A3 [Apis cerana cerana]	Pancrustacea
	comp90127_c0_seq1	33.17	404	9e-52	gi|408717381 : phenoloxidase subunit A3 [Apis cerana cerana]	Pancrustacea
	comp90127_c0_seq2	34.98	283	3e-35	gi|7302696 : prophenoloxidase 1 [Drosophila melanogaster]	Pancrustacea
	comp90127_c0_seq2	34.98	283	3e-35	gi|17136630 : prophenoloxidase 1 [Drosophila melanogaster]	Pancrustacea
	comp90127_c0_seq2	33.94	277	8e-34	gi|58585196 : phenoloxidase subunit A3 [Apis mellifera]	Pancrustacea
	comp88449_c0_seq5	32.56	344	4e-38	gi|270009214 : hypothetical protein TcasGA2_TC014907 [Tribolium castaneum]	Pancrustacea
	comp88449_c0_seq5	31.75	315	6e-38	gi|408717383 : phenoloxidase subunit A3 [Apis cerana cerana]	Pancrustacea
	comp88449_c0_seq5	31.75	315	6e-38	gi|408717381 : phenoloxidase subunit A3 [Apis cerana cerana]	Pancrustacea
	comp90127_c0_seq4	34.3	277	1e-34	gi|58585196 : phenoloxidase subunit A3 [Apis mellifera]	Pancrustacea
	comp90127_c0_seq4	35.82	282	2e-34	gi|7302696 : prophenoloxidase 1 [Drosophila melanogaster]	Pancrustacea
	comp90127_c0_seq4	35.82	282	2e-34	gi|17136630 : prophenoloxidase 1 [Drosophila melanogaster]	Pancrustacea
	comp88449_c0_seq6	34.35	262	1e-34	gi|408717383 : phenoloxidase subunit A3 [Apis cerana cerana]	Pancrustacea
	comp88449_c0_seq6	34.35	262	1e-34	gi|408717381 : phenoloxidase subunit A3 [Apis cerana cerana]	Pancrustacea
	comp88449_c0_seq6	34.73	262	2e-34	gi|58585196 : phenoloxidase subunit A3 [Apis mellifera]	Pancrustacea
	comp87793_c7_seq1	37.96	245	2e-37	gi|408717383 : phenoloxidase subunit A3 [Apis cerana cerana]	Pancrustacea
	comp87793_c7_seq1	37.96	245	2e-37	gi|408717381 : phenoloxidase subunit A3 [Apis cerana cerana]	Pancrustacea
	comp87793_c7_seq1	37.55	245	2e-37	gi|58585196 : phenoloxidase subunit A3 [Apis mellifera]	Pancrustacea
	comp87463_c0_seq1	35.9	234	5e-29	gi|408717383 : phenoloxidase subunit A3 [Apis cerana cerana]	Pancrustacea
	comp87463_c0_seq1	35.9	234	5e-29	gi|408717381 : phenoloxidase subunit A3 [Apis cerana cerana]	Pancrustacea
	comp87463_c0_seq1	35.47	234	3e-28	gi|58585196 : phenoloxidase subunit A3 [Apis mellifera]	Pancrustacea
	comp87463_c1_seq1	34.04	188	5e-24	gi|270009214 : hypothetical protein TcasGA2_TC014907 [Tribolium castaneum]	Pancrustacea
	comp87463_c1_seq1	32.45	188	2e-23	gi|408717383 : phenoloxidase subunit A3 [Apis cerana cerana]	Pancrustacea
	comp87463_c1_seq1	32.45	188	2e-23	gi|408717381 : phenoloxidase subunit A3 [Apis cerana cerana]	Pancrustacea
	comp60764_c0_seq1	62.62	107	2e-29	gi|448918007 : prophenoloxidase [Callinectes sapidus]	Portunoidea
					:
Serpent	comp81899_c0_seq2	76.19	105	5e-45	gi|23171429 : serpent, isoform B [Drosophila melanogaster]	Pancrustacea
	comp81899_c0_seq2	76.19	105	5e-45	gi|24647320 : serpent, isoform B [Drosophila melanogaster]	Pancrustacea
	comp81899_c0_seq2	76.19	105	2e-44	gi|383292736 : serpent, isoform E [Drosophila melanogaster]	Pancrustacea
	comp88117_c3_seq10	70.8	113	3e-44	gi|23171429 : serpent, isoform B [Drosophila melanogaster]	Pancrustacea
	comp88117_c3_seq10	70.8	113	3e-44	gi|24647320 : serpent, isoform B [Drosophila melanogaster]	Pancrustacea
	comp88117_c3_seq10	70.8	113	2e-43	gi|383292736 : serpent, isoform E [Drosophila melanogaster]	Pancrustacea
	comp88117_c3_seq7	70.8	113	3e-44	gi|23171429 : serpent, isoform B [Drosophila melanogaster]	Pancrustacea
	comp88117_c3_seq7	70.8	113	3e-44	gi|24647320 : serpent, isoform B [Drosophila melanogaster]	Pancrustacea
	comp88117_c3_seq7	70.8	113	2e-43	gi|383292736 : serpent, isoform E [Drosophila melanogaster]	Pancrustacea
	comp88117_c3_seq11	68.38	117	6e-44	gi|23171429 : serpent, isoform B [Drosophila melanogaster]	Pancrustacea
	comp88117_c3_seq11	68.38	117	6e-44	gi|24647320 : serpent, isoform B [Drosophila melanogaster]	Pancrustacea
	comp88117_c3_seq11	68.38	117	4e-43	gi|383292736 : serpent, isoform E [Drosophila melanogaster]	Pancrustacea
	comp88117_c3_seq3	68.38	117	6e-44	gi|23171429 : serpent, isoform B [Drosophila melanogaster]	Pancrustacea
	comp88117_c3_seq3	68.38	117	6e-44	gi|24647320 : serpent, isoform B [Drosophila melanogaster]	Pancrustacea
	comp88117_c3_seq3	68.38	117	4e-43	gi|383292736 : serpent, isoform E [Drosophila melanogaster]	Pancrustacea
	comp84597_c6_seq7	63.72	113	2e-40	gi|23171429 : serpent, isoform B [Drosophila melanogaster]	Pancrustacea
	comp84597_c6_seq7	63.72	113	2e-40	gi|24647320 : serpent, isoform B [Drosophila melanogaster]	Pancrustacea
	comp84597_c6_seq7	63.72	113	9e-40	gi|383292736 : serpent, isoform E [Drosophila melanogaster]	Pancrustacea
	comp86937_c0_seq7	68.87	106	8e-39	gi|23171429 : serpent, isoform B [Drosophila melanogaster]	Pancrustacea
	comp86937_c0_seq7	68.87	106	8e-39	gi|24647320 : serpent, isoform B [Drosophila melanogaster]	Pancrustacea
	comp86937_c0_seq7	68.87	106	3e-38	gi|383292736 : serpent, isoform E [Drosophila melanogaster]	Pancrustacea
	comp86937_c0_seq2	68.87	106	7e-39	gi|23171429 : serpent, isoform B [Drosophila melanogaster]	Pancrustacea
	comp86937_c0_seq2	68.87	106	7e-39	gi|24647320 : serpent, isoform B [Drosophila melanogaster]	Pancrustacea
	comp86937_c0_seq2	68.87	106	3e-38	gi|383292736 : serpent, isoform E [Drosophila melanogaster]	Pancrustacea
	comp84597_c6_seq3	63.72	113	2e-38	gi|23171429 : serpent, isoform B [Drosophila melanogaster]	Pancrustacea
	comp84597_c6_seq3	63.72	113	2e-38	gi|24647320 : serpent, isoform B [Drosophila melanogaster]	Pancrustacea
	comp84597_c6_seq3	63.72	113	4e-38	gi|383292736 : serpent, isoform E [Drosophila melanogaster]	Pancrustacea
	comp86937_c0_seq3	62.22	90	2e-25	gi|270008081 : serpent [Tribolium castaneum]	Pancrustacea
	comp86937_c0_seq4	62.22	90	2e-25	gi|270008081 : serpent [Tribolium castaneum]	Pancrustacea
	comp86937_c0_seq5	69.7	66	8e-23	gi|270008081 : serpent [Tribolium castaneum]	Pancrustacea
	comp86937_c0_seq1	69.7	66	8e-23	gi|270008081 : serpent [Tribolium castaneum]	Pancrustacea
					:
Serpin	comp90478_c0_seq11	35	380	7e-49	gi|669193695 : serpin B8, partial [Paracyclopina nana]	Crustacea
	comp90478_c0_seq11	33.02	430	2e-48	gi|669193699 : serpin B10, partial [Paracyclopina nana]	Crustacea
	comp90478_c0_seq11	24.93	373	9e-27	gi|669193697 : serpin B9, partial [Paracyclopina nana]	Crustacea
	comp90478_c0_seq9	35	380	7e-49	gi|669193695 : serpin B8, partial [Paracyclopina nana]	Crustacea
	comp90478_c0_seq9	33.02	430	2e-48	gi|669193699 : serpin B10, partial [Paracyclopina nana]	Crustacea
	comp90478_c0_seq9	24.93	373	9e-27	gi|669193697 : serpin B9, partial [Paracyclopina nana]	Crustacea
	comp90478_c0_seq7	35	380	7e-49	gi|669193695 : serpin B8, partial [Paracyclopina nana]	Crustacea
	comp90478_c0_seq7	33.02	430	2e-48	gi|669193699 : serpin B10, partial [Paracyclopina nana]	Crustacea
	comp90478_c0_seq7	24.93	373	9e-27	gi|669193697 : serpin B9, partial [Paracyclopina nana]	Crustacea
	comp90478_c0_seq1	35	380	7e-49	gi|669193695 : serpin B8, partial [Paracyclopina nana]	Crustacea
	comp90478_c0_seq1	33.02	430	2e-48	gi|669193699 : serpin B10, partial [Paracyclopina nana]	Crustacea
	comp90478_c0_seq1	24.93	373	9e-27	gi|669193697 : serpin B9, partial [Paracyclopina nana]	Crustacea
	comp90478_c0_seq12	35	380	6e-49	gi|669193695 : serpin B8, partial [Paracyclopina nana]	Crustacea
	comp90478_c0_seq12	33.02	430	3e-48	gi|669193699 : serpin B10, partial [Paracyclopina nana]	Crustacea
	comp90478_c0_seq12	24.93	373	8e-27	gi|669193697 : serpin B9, partial [Paracyclopina nana]	Crustacea
	comp90478_c0_seq10	35	380	6e-49	gi|669193695 : serpin B8, partial [Paracyclopina nana]	Crustacea
	comp90478_c0_seq10	33.02	430	3e-48	gi|669193699 : serpin B10, partial [Paracyclopina nana]	Crustacea
	comp90478_c0_seq10	24.93	373	8e-27	gi|669193697 : serpin B9, partial [Paracyclopina nana]	Crustacea
	comp90478_c0_seq6	35	380	6e-49	gi|669193695 : serpin B8, partial [Paracyclopina nana]	Crustacea
	comp90478_c0_seq6	33.02	430	3e-48	gi|669193699 : serpin B10, partial [Paracyclopina nana]	Crustacea
	comp90478_c0_seq6	24.93	373	8e-27	gi|669193697 : serpin B9, partial [Paracyclopina nana]	Crustacea
	comp90478_c0_seq4	35	380	6e-49	gi|669193695 : serpin B8, partial [Paracyclopina nana]	Crustacea
	comp90478_c0_seq4	33.02	430	3e-48	gi|669193699 : serpin B10, partial [Paracyclopina nana]	Crustacea
	comp90478_c0_seq4	24.93	373	8e-27	gi|669193697 : serpin B9, partial [Paracyclopina nana]	Crustacea
	comp73226_c1_seq1	26.53	392	2e-26	gi|669193699 : serpin B10, partial [Paracyclopina nana]	Crustacea
	comp73226_c1_seq1	25.06	415	2e-24	gi|669193695 : serpin B8, partial [Paracyclopina nana]	Crustacea
	comp73226_c1_seq1	32.79	366	2e-46	gi|520836973 : putative salivary serpin, partial [Psorophora albipes]	Pancrustacea
	comp84174_c0_seq1	32.3	387	7e-34	gi|669193695 : serpin B8, partial [Paracyclopina nana]	Crustacea
	comp84174_c0_seq1	28.07	424	1e-23	gi|669193699 : serpin B10, partial [Paracyclopina nana]	Crustacea
	comp84174_c0_seq1	40.21	373	1e-70	gi|646701027 : Serpin B9 [Zootermopsis nevadensis]	Pancrustacea
	comp88118_c0_seq1	29.72	360	5e-27	gi|669193699 : serpin B10, partial [Paracyclopina nana]	Crustacea
	comp88118_c0_seq1	27.53	385	2e-26	gi|669193695 : serpin B8, partial [Paracyclopina nana]	Crustacea
	comp88118_c0_seq1	32.98	382	7e-53	gi|645034275 : PREDICTED: alaserpin isoform X13 [Nasonia vitripennis]	Pancrustacea
	comp44349_c0_seq1	26.46	378	5e-31	gi|669193695 : serpin B8, partial [Paracyclopina nana]	Crustacea
	comp44349_c0_seq1	26.8	347	9e-26	gi|669193699 : serpin B10, partial [Paracyclopina nana]	Crustacea
	comp44349_c0_seq1	27.61	402	4e-42	gi|604779051 : putative serpin, partial [Aedes albopictus]	Pancrustacea
	comp84855_c0_seq1	29.62	395	7e-33	gi|669193695 : serpin B8, partial [Paracyclopina nana]	Crustacea
	comp84855_c0_seq1	26.53	392	2e-25	gi|669193699 : serpin B10, partial [Paracyclopina nana]	Crustacea
	comp84855_c0_seq1	34.04	376	7e-44	gi|642932177 : PREDICTED: uncharacterized protein LOC100142623 [Tribolium castaneum]	Pancrustacea
	comp88118_c0_seq2	28.43	306	9e-25	gi|669193699 : serpin B10, partial [Paracyclopina nana]	Crustacea
	comp88118_c0_seq2	26.97	330	2e-23	gi|669193695 : serpin B8, partial [Paracyclopina nana]	Crustacea
	comp88118_c0_seq2	35.8	324	6e-48	gi|45445438 : serpin 42Da, isoform F [Drosophila melanogaster]	Pancrustacea
	comp84679_c1_seq5	31.2	375	3e-37	gi|669193695 : serpin B8, partial [Paracyclopina nana]	Crustacea
	comp84679_c1_seq5	29.21	356	1e-25	gi|669193699 : serpin B10, partial [Paracyclopina nana]	Crustacea
	comp84679_c1_seq5	32.45	376	2e-41	gi|557756134 : PREDICTED: antitrypsin-like [Musca domestica]	Pancrustacea
	comp84679_c1_seq1	31.2	375	3e-37	gi|669193695 : serpin B8, partial [Paracyclopina nana]	Crustacea
	comp84679_c1_seq1	29.21	356	1e-25	gi|669193699 : serpin B10, partial [Paracyclopina nana]	Crustacea
	comp84679_c1_seq1	32.45	376	2e-41	gi|557756134 : PREDICTED: antitrypsin-like [Musca domestica]	Pancrustacea
	comp85917_c0_seq2	29.4	381	2e-25	gi|669193695 : serpin B8, partial [Paracyclopina nana]	Crustacea
	comp85917_c0_seq2	29.08	368	4e-21	gi|669193699 : serpin B10, partial [Paracyclopina nana]	Crustacea
	comp85917_c0_seq2	32.22	360	2e-38	gi|91088641 : PREDICTED: alaserpin isoform X1 [Tribolium castaneum]	Pancrustacea
	comp85917_c0_seq1	29.4	381	2e-25	gi|669193695 : serpin B8, partial [Paracyclopina nana]	Crustacea
	comp85917_c0_seq1	29.08	368	4e-21	gi|669193699 : serpin B10, partial [Paracyclopina nana]	Crustacea
	comp85917_c0_seq1	32.22	360	2e-38	gi|91088641 : PREDICTED: alaserpin isoform X1 [Tribolium castaneum]	Pancrustacea
	comp83737_c0_seq1	28.37	349	7e-27	gi|669193695 : serpin B8, partial [Paracyclopina nana]	Crustacea
	comp83737_c0_seq1	28.95	342	2e-30	gi|646719725 : Leukocyte elastase inhibitor C [Zootermopsis nevadensis]	Pancrustacea
	comp83737_c0_seq1	30.64	297	1e-29	gi|645034267 : PREDICTED: antichymotrypsin-2 isoform X11 [Nasonia vitripennis]	Pancrustacea
	comp89939_c1_seq1	29.71	276	3e-23	gi|669193695 : serpin B8, partial [Paracyclopina nana]	Crustacea
	comp89939_c1_seq1	35.64	289	5e-33	gi|646701027 : Serpin B9 [Zootermopsis nevadensis]	Pancrustacea
	comp89939_c1_seq1	32.43	296	3e-32	gi|198132507 : GA14973 [Drosophila pseudoobscura pseudoobscura]	Pancrustacea
	comp69915_c0_seq1	25.08	299	5e-24	gi|641664553 : PREDICTED: leukocyte elastase inhibitor-like isoform X2 [Acyrthosiphon pisum]	Pancrustacea
	comp69915_c0_seq1	25	320	5e-24	gi|328711300 : PREDICTED: leukocyte elastase inhibitor-like isoform X1 [Acyrthosiphon pisum]	Pancrustacea
	comp69915_c0_seq1	26.3	346	6e-24	gi|646698032 : Serpin B8 [Zootermopsis nevadensis]	Pancrustacea
	comp89270_c1_seq2	25.17	302	1e-24	gi|607303141 : serpin-like protein-2 [Microplitis demolitor]	Pancrustacea
	comp89270_c1_seq6	24.83	302	1e-24	gi|607303141 : serpin-like protein-2 [Microplitis demolitor]	Pancrustacea
	comp89270_c1_seq5	24.83	302	1e-24	gi|607303141 : serpin-like protein-2 [Microplitis demolitor]	Pancrustacea
	comp89270_c1_seq9	25.78	287	1e-24	gi|607303141 : serpin-like protein-2 [Microplitis demolitor]	Pancrustacea
	comp89270_c1_seq4	24.83	302	3e-24	gi|607303141 : serpin-like protein-2 [Microplitis demolitor]	Pancrustacea
	comp89270_c1_seq7	24.83	302	3e-24	gi|607303141 : serpin-like protein-2 [Microplitis demolitor]	Pancrustacea
	comp90140_c3_seq41	22.85	512	8e-22	gi|607303141 : serpin-like protein-2 [Microplitis demolitor]	Pancrustacea
	comp90140_c3_seq25	22.85	512	8e-22	gi|607303141 : serpin-like protein-2 [Microplitis demolitor]	Pancrustacea
	comp90140_c3_seq21	22.85	512	9e-22	gi|607303141 : serpin-like protein-2 [Microplitis demolitor]	Pancrustacea
	comp90140_c3_seq17	23.48	477	7e-21	gi|607303141 : serpin-like protein-2 [Microplitis demolitor]	Pancrustacea
					:
SP7	comp83681_c3_seq6	50.58	259	2e-65	gi|321472515 : putative Sp4-related transcription factor [Daphnia pulex]	Crustacea
	comp83681_c3_seq6	68.03	122	1e-47	gi|321466220 : putative Sp8/dSp1-related transcription factor [Daphnia pulex]	Crustacea
	comp83681_c3_seq6	71.03	107	8e-43	gi|321457517 : putative Sp5-related transcription factor [Daphnia pulex]	Crustacea
	comp83681_c3_seq5	50.58	259	2e-65	gi|321472515 : putative Sp4-related transcription factor [Daphnia pulex]	Crustacea
	comp83681_c3_seq5	68.03	122	1e-47	gi|321466220 : putative Sp8/dSp1-related transcription factor [Daphnia pulex]	Crustacea
	comp83681_c3_seq5	71.03	107	8e-43	gi|321457517 : putative Sp5-related transcription factor [Daphnia pulex]	Crustacea
	comp83681_c3_seq3	50.58	259	2e-65	gi|321472515 : putative Sp4-related transcription factor [Daphnia pulex]	Crustacea
	comp83681_c3_seq3	68.03	122	1e-47	gi|321466220 : putative Sp8/dSp1-related transcription factor [Daphnia pulex]	Crustacea
	comp83681_c3_seq3	71.03	107	8e-43	gi|321457517 : putative Sp5-related transcription factor [Daphnia pulex]	Crustacea
	comp83681_c3_seq1	50.58	259	2e-65	gi|321472515 : putative Sp4-related transcription factor [Daphnia pulex]	Crustacea
	comp83681_c3_seq1	68.03	122	1e-47	gi|321466220 : putative Sp8/dSp1-related transcription factor [Daphnia pulex]	Crustacea
	comp83681_c3_seq1	71.03	107	8e-43	gi|321457517 : putative Sp5-related transcription factor [Daphnia pulex]	Crustacea
	comp83681_c3_seq2	50.19	259	2e-63	gi|321472515 : putative Sp4-related transcription factor [Daphnia pulex]	Crustacea
	comp83681_c3_seq2	68.03	122	8e-47	gi|321466220 : putative Sp8/dSp1-related transcription factor [Daphnia pulex]	Crustacea
	comp83681_c3_seq2	63.41	123	3e-42	gi|321457517 : putative Sp5-related transcription factor [Daphnia pulex]	Crustacea
	comp58073_c0_seq1	54.55	231	2e-51	gi|321466220 : putative Sp8/dSp1-related transcription factor [Daphnia pulex]	Crustacea
	comp58073_c0_seq1	40.18	224	2e-32	gi|657547992 : PREDICTED: transcription factor Sp7 [Stegastes partitus]	Bilateria
	comp58073_c0_seq1	39.73	219	1e-31	gi|317418803 : Transcription factor Sp7 [Dicentrarchus labrax]	Bilateria
	comp72300_c0_seq1	40.85	284	8e-48	gi|599127616 : serine protease 7, isoform F [Drosophila melanogaster]	Pancrustacea
	comp72300_c0_seq1	40.85	284	8e-48	gi|10726358 : serine protease 7, isoform E [Drosophila melanogaster]	Pancrustacea
	comp72300_c0_seq1	40.85	284	8e-48	gi|7298939 : serine protease 7, isoform A [Drosophila melanogaster]	Pancrustacea
	comp82459_c0_seq1	39.37	287	9e-44	gi|599127616 : serine protease 7, isoform F [Drosophila melanogaster]	Pancrustacea
	comp82459_c0_seq1	39.37	287	9e-44	gi|10726358 : serine protease 7, isoform E [Drosophila melanogaster]	Pancrustacea
	comp82459_c0_seq1	39.37	287	9e-44	gi|7298939 : serine protease 7, isoform A [Drosophila melanogaster]	Pancrustacea
	comp80580_c1_seq3	33.42	377	1e-42	gi|599127616 : serine protease 7, isoform F [Drosophila melanogaster]	Pancrustacea
	comp80580_c1_seq3	33.42	377	1e-42	gi|10726358 : serine protease 7, isoform E [Drosophila melanogaster]	Pancrustacea
	comp80580_c1_seq3	33.42	377	1e-42	gi|7298939 : serine protease 7, isoform A [Drosophila melanogaster]	Pancrustacea
	comp80580_c1_seq2	33.42	377	1e-42	gi|599127616 : serine protease 7, isoform F [Drosophila melanogaster]	Pancrustacea
	comp80580_c1_seq2	33.42	377	1e-42	gi|10726358 : serine protease 7, isoform E [Drosophila melanogaster]	Pancrustacea
	comp80580_c1_seq2	33.42	377	1e-42	gi|7298939 : serine protease 7, isoform A [Drosophila melanogaster]	Pancrustacea
	comp80580_c1_seq1	33.42	377	1e-42	gi|599127616 : serine protease 7, isoform F [Drosophila melanogaster]	Pancrustacea
	comp80580_c1_seq1	33.42	377	1e-42	gi|10726358 : serine protease 7, isoform E [Drosophila melanogaster]	Pancrustacea
	comp80580_c1_seq1	33.42	377	1e-42	gi|7298939 : serine protease 7, isoform A [Drosophila melanogaster]	Pancrustacea
	comp84061_c1_seq1	32.78	363	2e-39	gi|599127616 : serine protease 7, isoform F [Drosophila melanogaster]	Pancrustacea
	comp84061_c1_seq1	32.78	363	2e-39	gi|10726358 : serine protease 7, isoform E [Drosophila melanogaster]	Pancrustacea
	comp84061_c1_seq1	32.78	363	2e-39	gi|7298939 : serine protease 7, isoform A [Drosophila melanogaster]	Pancrustacea
	comp70224_c0_seq1	36.01	286	3e-39	gi|599127616 : serine protease 7, isoform F [Drosophila melanogaster]	Pancrustacea
	comp70224_c0_seq1	36.01	286	3e-39	gi|10726358 : serine protease 7, isoform E [Drosophila melanogaster]	Pancrustacea
	comp70224_c0_seq1	36.01	286	3e-39	gi|7298939 : serine protease 7, isoform A [Drosophila melanogaster]	Pancrustacea
	comp70591_c0_seq1	33.16	377	1e-37	gi|599127616 : serine protease 7, isoform F [Drosophila melanogaster]	Pancrustacea
	comp70591_c0_seq1	33.16	377	1e-37	gi|10726358 : serine protease 7, isoform E [Drosophila melanogaster]	Pancrustacea
	comp70591_c0_seq1	33.16	377	1e-37	gi|7298939 : serine protease 7, isoform A [Drosophila melanogaster]	Pancrustacea
	comp44649_c0_seq1	38.52	283	5e-41	gi|328781804 : PREDICTED: proclotting enzyme [Apis mellifera]	Pancrustacea
	comp44649_c0_seq1	37.45	275	1e-36	gi|599127616 : serine protease 7, isoform F [Drosophila melanogaster]	Pancrustacea
	comp44649_c0_seq1	37.45	275	1e-36	gi|10726358 : serine protease 7, isoform E [Drosophila melanogaster]	Pancrustacea
	comp87254_c1_seq6	36.5	274	2e-35	gi|599127616 : serine protease 7, isoform F [Drosophila melanogaster]	Pancrustacea
	comp87254_c1_seq6	36.5	274	2e-35	gi|10726358 : serine protease 7, isoform E [Drosophila melanogaster]	Pancrustacea
	comp87254_c1_seq6	36.5	274	2e-35	gi|7298939 : serine protease 7, isoform A [Drosophila melanogaster]	Pancrustacea
	comp87254_c1_seq1	36.5	274	2e-35	gi|599127616 : serine protease 7, isoform F [Drosophila melanogaster]	Pancrustacea
	comp87254_c1_seq1	36.5	274	2e-35	gi|10726358 : serine protease 7, isoform E [Drosophila melanogaster]	Pancrustacea
	comp87254_c1_seq1	36.5	274	2e-35	gi|7298939 : serine protease 7, isoform A [Drosophila melanogaster]	Pancrustacea
	comp77296_c0_seq1	37.11	256	6e-42	gi|328781804 : PREDICTED: proclotting enzyme [Apis mellifera]	Pancrustacea
	comp77296_c0_seq1	33.7	273	5e-33	gi|599127616 : serine protease 7, isoform F [Drosophila melanogaster]	Pancrustacea
	comp77296_c0_seq1	33.7	273	5e-33	gi|10726358 : serine protease 7, isoform E [Drosophila melanogaster]	Pancrustacea
	comp70059_c0_seq1	46.67	255	8e-60	gi|328781804 : PREDICTED: proclotting enzyme [Apis mellifera]	Pancrustacea
	comp70059_c0_seq1	37.11	256	5e-33	gi|599127616 : serine protease 7, isoform F [Drosophila melanogaster]	Pancrustacea
	comp70059_c0_seq1	37.11	256	5e-33	gi|10726358 : serine protease 7, isoform E [Drosophila melanogaster]	Pancrustacea
	comp66479_c0_seq1	33.46	263	7e-33	gi|328781804 : PREDICTED: proclotting enzyme [Apis mellifera]	Pancrustacea
	comp66479_c0_seq1	33.57	286	9e-32	gi|599127616 : serine protease 7, isoform F [Drosophila melanogaster]	Pancrustacea
	comp66479_c0_seq1	33.57	286	9e-32	gi|10726358 : serine protease 7, isoform E [Drosophila melanogaster]	Pancrustacea
	comp85093_c0_seq1	48.96	241	6e-61	gi|328781804 : PREDICTED: proclotting enzyme [Apis mellifera]	Pancrustacea
	comp85093_c0_seq1	38.52	244	1e-34	gi|289330442 : serine protease 7 precursor [Nasonia vitripennis]	Pancrustacea
	comp85093_c0_seq1	35.97	253	2e-31	gi|599127616 : serine protease 7, isoform F [Drosophila melanogaster]	Pancrustacea
	comp89172_c1_seq9	37.45	243	7e-32	gi|328781804 : PREDICTED: proclotting enzyme [Apis mellifera]	Pancrustacea
	comp89172_c1_seq9	32.87	286	7e-31	gi|599127616 : serine protease 7, isoform F [Drosophila melanogaster]	Pancrustacea
	comp89172_c1_seq9	32.87	286	7e-31	gi|10726358 : serine protease 7, isoform E [Drosophila melanogaster]	Pancrustacea
	comp83163_c0_seq1	36	250	1e-35	gi|328781804 : PREDICTED: proclotting enzyme [Apis mellifera]	Pancrustacea
	comp83163_c0_seq1	34.7	268	7e-30	gi|599127616 : serine protease 7, isoform F [Drosophila melanogaster]	Pancrustacea
	comp83163_c0_seq1	34.7	268	7e-30	gi|10726358 : serine protease 7, isoform E [Drosophila melanogaster]	Pancrustacea
	comp89172_c1_seq6	37.74	265	2e-33	gi|328781804 : PREDICTED: proclotting enzyme [Apis mellifera]	Pancrustacea
	comp89172_c1_seq6	32.61	276	1e-29	gi|599127616 : serine protease 7, isoform F [Drosophila melanogaster]	Pancrustacea
	comp89172_c1_seq6	32.61	276	1e-29	gi|10726358 : serine protease 7, isoform E [Drosophila melanogaster]	Pancrustacea
	comp89172_c1_seq1	37.74	265	1e-33	gi|328781804 : PREDICTED: proclotting enzyme [Apis mellifera]	Pancrustacea
	comp89172_c1_seq1	32.61	276	2e-29	gi|599127616 : serine protease 7, isoform F [Drosophila melanogaster]	Pancrustacea
	comp89172_c1_seq1	32.61	276	2e-29	gi|10726358 : serine protease 7, isoform E [Drosophila melanogaster]	Pancrustacea
	comp82268_c0_seq2	41.76	273	4e-57	gi|328781804 : PREDICTED: proclotting enzyme [Apis mellifera]	Pancrustacea
	comp82268_c0_seq2	34.78	253	1e-34	gi|166919235 : serine protease 7 [Costelytra zealandica]	Pancrustacea
	comp82268_c0_seq2	33.85	260	3e-29	gi|599127616 : serine protease 7, isoform F [Drosophila melanogaster]	Pancrustacea
	comp67989_c0_seq1	36.71	286	9e-33	gi|328781804 : PREDICTED: proclotting enzyme [Apis mellifera]	Pancrustacea
	comp67989_c0_seq1	35.05	291	1e-28	gi|599127616 : serine protease 7, isoform F [Drosophila melanogaster]	Pancrustacea
	comp67989_c0_seq1	35.05	291	1e-28	gi|10726358 : serine protease 7, isoform E [Drosophila melanogaster]	Pancrustacea
	comp36267_c0_seq1	35.71	238	2e-35	gi|328781804 : PREDICTED: proclotting enzyme [Apis mellifera]	Pancrustacea
	comp36267_c0_seq1	32.93	246	2e-28	gi|599127616 : serine protease 7, isoform F [Drosophila melanogaster]	Pancrustacea
	comp36267_c0_seq1	32.93	246	2e-28	gi|10726358 : serine protease 7, isoform E [Drosophila melanogaster]	Pancrustacea
	comp77357_c0_seq2	40.93	237	6e-37	gi|328781804 : PREDICTED: proclotting enzyme [Apis mellifera]	Pancrustacea
	comp77357_c0_seq2	34.75	259	4e-28	gi|599127616 : serine protease 7, isoform F [Drosophila melanogaster]	Pancrustacea
	comp77357_c0_seq2	34.75	259	4e-28	gi|10726358 : serine protease 7, isoform E [Drosophila melanogaster]	Pancrustacea
	comp85138_c4_seq3	38.32	274	9e-41	gi|328781804 : PREDICTED: proclotting enzyme [Apis mellifera]	Pancrustacea
	comp85138_c4_seq3	31.64	275	2e-27	gi|599127616 : serine protease 7, isoform F [Drosophila melanogaster]	Pancrustacea
	comp85138_c4_seq3	31.64	275	2e-27	gi|10726358 : serine protease 7, isoform E [Drosophila melanogaster]	Pancrustacea
	comp85138_c4_seq1	38.32	274	9e-41	gi|328781804 : PREDICTED: proclotting enzyme [Apis mellifera]	Pancrustacea
	comp85138_c4_seq1	31.64	275	2e-27	gi|599127616 : serine protease 7, isoform F [Drosophila melanogaster]	Pancrustacea
	comp85138_c4_seq1	31.64	275	2e-27	gi|10726358 : serine protease 7, isoform E [Drosophila melanogaster]	Pancrustacea
	comp72175_c0_seq1	34.36	291	2e-27	gi|599127616 : serine protease 7, isoform F [Drosophila melanogaster]	Pancrustacea
	comp72175_c0_seq1	34.36	291	2e-27	gi|10726358 : serine protease 7, isoform E [Drosophila melanogaster]	Pancrustacea
	comp72175_c0_seq1	34.36	291	2e-27	gi|7298939 : serine protease 7, isoform A [Drosophila melanogaster]	Pancrustacea
	comp65525_c0_seq1	36.47	266	2e-34	gi|328781804 : PREDICTED: proclotting enzyme [Apis mellifera]	Pancrustacea
	comp65525_c0_seq1	32.69	260	2e-27	gi|599127616 : serine protease 7, isoform F [Drosophila melanogaster]	Pancrustacea
	comp65525_c0_seq1	32.69	260	2e-27	gi|10726358 : serine protease 7, isoform E [Drosophila melanogaster]	Pancrustacea
	comp64076_c0_seq1	41.8	256	3e-54	gi|328781804 : PREDICTED: proclotting enzyme [Apis mellifera]	Pancrustacea
	comp64076_c0_seq1	35.02	257	1e-29	gi|289330442 : serine protease 7 precursor [Nasonia vitripennis]	Pancrustacea
	comp64076_c0_seq1	32.68	257	3e-27	gi|599127616 : serine protease 7, isoform F [Drosophila melanogaster]	Pancrustacea
	comp81773_c0_seq2	37.4	254	5e-35	gi|328781804 : PREDICTED: proclotting enzyme [Apis mellifera]	Pancrustacea
	comp81773_c0_seq2	32.06	262	2e-26	gi|599127616 : serine protease 7, isoform F [Drosophila melanogaster]	Pancrustacea
	comp81773_c0_seq2	32.06	262	2e-26	gi|10726358 : serine protease 7, isoform E [Drosophila melanogaster]	Pancrustacea
	comp89172_c1_seq11	34.02	244	1e-28	gi|328781804 : PREDICTED: proclotting enzyme [Apis mellifera]	Pancrustacea
	comp89172_c1_seq11	31.27	291	3e-26	gi|599127616 : serine protease 7, isoform F [Drosophila melanogaster]	Pancrustacea
	comp89172_c1_seq11	31.27	291	3e-26	gi|10726358 : serine protease 7, isoform E [Drosophila melanogaster]	Pancrustacea
	comp90092_c4_seq2	37.65	255	2e-40	gi|328781804 : PREDICTED: proclotting enzyme [Apis mellifera]	Pancrustacea
	comp90092_c4_seq2	33.86	254	7e-26	gi|599127616 : serine protease 7, isoform F [Drosophila melanogaster]	Pancrustacea
	comp90092_c4_seq2	33.86	254	7e-26	gi|10726358 : serine protease 7, isoform E [Drosophila melanogaster]	Pancrustacea
	comp89283_c3_seq32	32.95	258	2e-29	gi|328781804 : PREDICTED: proclotting enzyme [Apis mellifera]	Pancrustacea
	comp89283_c3_seq32	33.46	257	9e-26	gi|599127616 : serine protease 7, isoform F [Drosophila melanogaster]	Pancrustacea
	comp89283_c3_seq32	33.46	257	9e-26	gi|10726358 : serine protease 7, isoform E [Drosophila melanogaster]	Pancrustacea
	comp89283_c3_seq28	32.95	258	2e-29	gi|328781804 : PREDICTED: proclotting enzyme [Apis mellifera]	Pancrustacea
	comp89283_c3_seq28	33.46	257	9e-26	gi|599127616 : serine protease 7, isoform F [Drosophila melanogaster]	Pancrustacea
	comp89283_c3_seq28	33.46	257	9e-26	gi|10726358 : serine protease 7, isoform E [Drosophila melanogaster]	Pancrustacea
	comp44446_c0_seq1	37.39	238	2e-39	gi|328781804 : PREDICTED: proclotting enzyme [Apis mellifera]	Pancrustacea
	comp44446_c0_seq1	39.26	242	2e-37	gi|289330442 : serine protease 7 precursor [Nasonia vitripennis]	Pancrustacea
	comp44446_c0_seq1	32.45	265	1e-32	gi|166919235 : serine protease 7 [Costelytra zealandica]	Pancrustacea
	comp78055_c1_seq1	42.42	231	1e-49	gi|328781804 : PREDICTED: proclotting enzyme [Apis mellifera]	Pancrustacea
	comp78055_c1_seq1	30	240	4e-28	gi|289330442 : serine protease 7 precursor [Nasonia vitripennis]	Pancrustacea
	comp78055_c1_seq1	31.76	233	5e-26	gi|166919235 : serine protease 7 [Costelytra zealandica]	Pancrustacea
	comp80315_c0_seq1	38.4	250	1e-35	gi|328781804 : PREDICTED: proclotting enzyme [Apis mellifera]	Pancrustacea
	comp80315_c0_seq1	31.25	272	2e-25	gi|599127616 : serine protease 7, isoform F [Drosophila melanogaster]	Pancrustacea
	comp80315_c0_seq1	31.25	272	2e-25	gi|10726358 : serine protease 7, isoform E [Drosophila melanogaster]	Pancrustacea
	comp89172_c1_seq10	34.21	266	3e-30	gi|328781804 : PREDICTED: proclotting enzyme [Apis mellifera]	Pancrustacea
	comp89172_c1_seq10	30.96	281	5e-25	gi|599127616 : serine protease 7, isoform F [Drosophila melanogaster]	Pancrustacea
	comp89172_c1_seq10	30.96	281	5e-25	gi|10726358 : serine protease 7, isoform E [Drosophila melanogaster]	Pancrustacea
	comp89172_c1_seq4	34.21	266	5e-30	gi|328781804 : PREDICTED: proclotting enzyme [Apis mellifera]	Pancrustacea
	comp89172_c1_seq4	30.96	281	6e-25	gi|599127616 : serine protease 7, isoform F [Drosophila melanogaster]	Pancrustacea
	comp89172_c1_seq4	30.96	281	6e-25	gi|10726358 : serine protease 7, isoform E [Drosophila melanogaster]	Pancrustacea
	comp88398_c0_seq2	35.69	255	9e-33	gi|328781804 : PREDICTED: proclotting enzyme [Apis mellifera]	Pancrustacea
	comp88398_c0_seq2	31.79	280	4e-24	gi|599127616 : serine protease 7, isoform F [Drosophila melanogaster]	Pancrustacea
	comp88398_c0_seq2	31.79	280	4e-24	gi|10726358 : serine protease 7, isoform E [Drosophila melanogaster]	Pancrustacea
	comp88398_c0_seq3	35.71	252	2e-32	gi|328781804 : PREDICTED: proclotting enzyme [Apis mellifera]	Pancrustacea
	comp88398_c0_seq3	31.97	269	6e-24	gi|599127616 : serine protease 7, isoform F [Drosophila melanogaster]	Pancrustacea
	comp88398_c0_seq3	31.97	269	6e-24	gi|10726358 : serine protease 7, isoform E [Drosophila melanogaster]	Pancrustacea
	comp90092_c0_seq2	38.1	273	8e-37	gi|328781804 : PREDICTED: proclotting enzyme [Apis mellifera]	Pancrustacea
	comp90092_c0_seq2	37.7	244	1e-30	gi|289330442 : serine protease 7 precursor [Nasonia vitripennis]	Pancrustacea
	comp90092_c0_seq2	30.77	260	1e-23	gi|599127616 : serine protease 7, isoform F [Drosophila melanogaster]	Pancrustacea
	comp74835_c0_seq1	33.58	268	3e-30	gi|328781804 : PREDICTED: proclotting enzyme [Apis mellifera]	Pancrustacea
	comp74835_c0_seq1	32.06	262	4e-23	gi|599127616 : serine protease 7, isoform F [Drosophila melanogaster]	Pancrustacea
	comp74835_c0_seq1	32.06	262	4e-23	gi|10726358 : serine protease 7, isoform E [Drosophila melanogaster]	Pancrustacea
	comp62285_c0_seq1	39.29	252	1e-38	gi|328781804 : PREDICTED: proclotting enzyme [Apis mellifera]	Pancrustacea
	comp62285_c0_seq1	39.27	247	1e-32	gi|289330442 : serine protease 7 precursor [Nasonia vitripennis]	Pancrustacea
	comp62285_c0_seq1	34.78	230	4e-25	gi|166919235 : serine protease 7 [Costelytra zealandica]	Pancrustacea
	comp66811_c0_seq1	33.75	240	6e-30	gi|328781804 : PREDICTED: proclotting enzyme [Apis mellifera]	Pancrustacea
	comp66811_c0_seq1	29.93	274	3e-27	gi|289330442 : serine protease 7 precursor [Nasonia vitripennis]	Pancrustacea
	comp66811_c0_seq1	32.33	232	7e-25	gi|166919235 : serine protease 7 [Costelytra zealandica]	Pancrustacea
	comp65771_c0_seq1	53.67	259	2e-76	gi|328781804 : PREDICTED: proclotting enzyme [Apis mellifera]	Pancrustacea
	comp65771_c0_seq1	30.77	260	1e-27	gi|166919235 : serine protease 7 [Costelytra zealandica]	Pancrustacea
	comp65771_c0_seq1	31.95	241	3e-24	gi|289330442 : serine protease 7 precursor [Nasonia vitripennis]	Pancrustacea
	comp90567_c0_seq1	37.64	271	5e-40	gi|289330442 : serine protease 7 precursor [Nasonia vitripennis]	Pancrustacea
	comp90567_c0_seq1	36.33	245	8e-35	gi|328781804 : PREDICTED: proclotting enzyme [Apis mellifera]	Pancrustacea
	comp90567_c0_seq1	33.84	263	1e-27	gi|166919235 : serine protease 7 [Costelytra zealandica]	Pancrustacea
	comp35950_c0_seq1	37.67	215	1e-31	gi|328781804 : PREDICTED: proclotting enzyme [Apis mellifera]	Pancrustacea
	comp35950_c0_seq1	32.77	235	1e-22	gi|599127616 : serine protease 7, isoform F [Drosophila melanogaster]	Pancrustacea
	comp35950_c0_seq1	32.77	235	1e-22	gi|10726358 : serine protease 7, isoform E [Drosophila melanogaster]	Pancrustacea
	comp74051_c0_seq4	36.6	265	7e-36	gi|289330442 : serine protease 7 precursor [Nasonia vitripennis]	Pancrustacea
	comp74051_c0_seq4	33.06	245	4e-26	gi|328781804 : PREDICTED: proclotting enzyme [Apis mellifera]	Pancrustacea
	comp74051_c0_seq4	30.86	243	8e-24	gi|166919235 : serine protease 7 [Costelytra zealandica]	Pancrustacea
	comp76973_c0_seq2	38.46	234	2e-31	gi|328781804 : PREDICTED: proclotting enzyme [Apis mellifera]	Pancrustacea
	comp76973_c0_seq2	36.56	227	2e-28	gi|166919235 : serine protease 7 [Costelytra zealandica]	Pancrustacea
	comp76973_c0_seq2	33.33	279	8e-26	gi|289330442 : serine protease 7 precursor [Nasonia vitripennis]	Pancrustacea
	comp74051_c0_seq3	36.57	268	3e-37	gi|289330442 : serine protease 7 precursor [Nasonia vitripennis]	Pancrustacea
	comp74051_c0_seq3	32.24	245	6e-26	gi|328781804 : PREDICTED: proclotting enzyme [Apis mellifera]	Pancrustacea
	comp74051_c0_seq3	30.83	266	3e-24	gi|166919235 : serine protease 7 [Costelytra zealandica]	Pancrustacea
	comp75527_c0_seq2	41.79	268	2e-47	gi|328781804 : PREDICTED: proclotting enzyme [Apis mellifera]	Pancrustacea
	comp75527_c0_seq2	36.02	236	1e-32	gi|166919235 : serine protease 7 [Costelytra zealandica]	Pancrustacea
	comp75527_c0_seq2	38.21	246	4e-32	gi|289330442 : serine protease 7 precursor [Nasonia vitripennis]	Pancrustacea
	comp80185_c0_seq1	39.93	273	2e-45	gi|328781804 : PREDICTED: proclotting enzyme [Apis mellifera]	Pancrustacea
	comp80185_c0_seq1	33.2	250	6e-24	gi|289330442 : serine protease 7 precursor [Nasonia vitripennis]	Pancrustacea
	comp80185_c0_seq1	31.43	245	3e-22	gi|599127616 : serine protease 7, isoform F [Drosophila melanogaster]	Pancrustacea
	comp89079_c6_seq1	38.93	262	9e-37	gi|328781804 : PREDICTED: proclotting enzyme [Apis mellifera]	Pancrustacea
	comp89079_c6_seq1	32.7	263	5e-22	gi|599127616 : serine protease 7, isoform F [Drosophila melanogaster]	Pancrustacea
	comp89079_c6_seq1	32.7	263	5e-22	gi|10726358 : serine protease 7, isoform E [Drosophila melanogaster]	Pancrustacea
	comp85370_c1_seq1	35.47	234	3e-28	gi|328781804 : PREDICTED: proclotting enzyme [Apis mellifera]	Pancrustacea
	comp85370_c1_seq1	33.05	236	1e-21	gi|599127616 : serine protease 7, isoform F [Drosophila melanogaster]	Pancrustacea
	comp85370_c1_seq1	33.05	236	1e-21	gi|10726358 : serine protease 7, isoform E [Drosophila melanogaster]	Pancrustacea
	comp88326_c4_seq1	41.35	237	8e-43	gi|328781804 : PREDICTED: proclotting enzyme [Apis mellifera]	Pancrustacea
	comp88326_c4_seq1	35.83	240	3e-29	gi|289330442 : serine protease 7 precursor [Nasonia vitripennis]	Pancrustacea
	comp88326_c4_seq1	33.77	231	5e-24	gi|166919235 : serine protease 7 [Costelytra zealandica]	Pancrustacea
	comp88265_c1_seq64	35.34	232	3e-29	gi|289330442 : serine protease 7 precursor [Nasonia vitripennis]	Pancrustacea
	comp88265_c1_seq64	36.82	220	1e-28	gi|328781804 : PREDICTED: proclotting enzyme [Apis mellifera]	Pancrustacea
	comp88265_c1_seq64	29.58	213	1e-21	gi|166919235 : serine protease 7 [Costelytra zealandica]	Pancrustacea
	comp88265_c1_seq31	35.34	232	3e-29	gi|289330442 : serine protease 7 precursor [Nasonia vitripennis]	Pancrustacea
	comp88265_c1_seq31	36.82	220	1e-28	gi|328781804 : PREDICTED: proclotting enzyme [Apis mellifera]	Pancrustacea
	comp88265_c1_seq31	29.58	213	1e-21	gi|166919235 : serine protease 7 [Costelytra zealandica]	Pancrustacea
	comp88265_c1_seq19	35.34	232	3e-29	gi|289330442 : serine protease 7 precursor [Nasonia vitripennis]	Pancrustacea
	comp88265_c1_seq19	36.82	220	1e-28	gi|328781804 : PREDICTED: proclotting enzyme [Apis mellifera]	Pancrustacea
	comp88265_c1_seq19	29.58	213	1e-21	gi|166919235 : serine protease 7 [Costelytra zealandica]	Pancrustacea
	comp88265_c1_seq14	35.34	232	3e-29	gi|289330442 : serine protease 7 precursor [Nasonia vitripennis]	Pancrustacea
	comp88265_c1_seq14	36.82	220	1e-28	gi|328781804 : PREDICTED: proclotting enzyme [Apis mellifera]	Pancrustacea
	comp88265_c1_seq14	29.58	213	1e-21	gi|166919235 : serine protease 7 [Costelytra zealandica]	Pancrustacea
	comp88265_c1_seq58	35.34	232	3e-29	gi|289330442 : serine protease 7 precursor [Nasonia vitripennis]	Pancrustacea
	comp88265_c1_seq58	36.82	220	1e-28	gi|328781804 : PREDICTED: proclotting enzyme [Apis mellifera]	Pancrustacea
	comp88265_c1_seq58	29.58	213	1e-21	gi|166919235 : serine protease 7 [Costelytra zealandica]	Pancrustacea
	comp88265_c1_seq35	35.34	232	3e-29	gi|289330442 : serine protease 7 precursor [Nasonia vitripennis]	Pancrustacea
	comp88265_c1_seq35	36.82	220	1e-28	gi|328781804 : PREDICTED: proclotting enzyme [Apis mellifera]	Pancrustacea
	comp88265_c1_seq35	29.58	213	1e-21	gi|166919235 : serine protease 7 [Costelytra zealandica]	Pancrustacea
	comp89851_c1_seq1	39.1	133	2e-23	gi|653318788 : signal peptidase S24 [Cicer arietinum]	Eukaryota
	comp81277_c0_seq1	39.85	271	2e-42	gi|289330442 : serine protease 7 precursor [Nasonia vitripennis]	Pancrustacea
	comp81277_c0_seq1	38.08	239	1e-37	gi|328781804 : PREDICTED: proclotting enzyme [Apis mellifera]	Pancrustacea
	comp81277_c0_seq1	31.46	267	8e-32	gi|166919235 : serine protease 7 [Costelytra zealandica]	Pancrustacea
	comp90092_c0_seq1	35.51	245	1e-30	gi|289330442 : serine protease 7 precursor [Nasonia vitripennis]	Pancrustacea
	comp90092_c0_seq1	32.23	273	2e-26	gi|328781804 : PREDICTED: proclotting enzyme [Apis mellifera]	Pancrustacea
	comp69917_c0_seq4	39.57	235	1e-33	gi|328781804 : PREDICTED: proclotting enzyme [Apis mellifera]	Pancrustacea
	comp69917_c0_seq4	34.81	270	5e-30	gi|166919235 : serine protease 7 [Costelytra zealandica]	Pancrustacea
	comp69917_c0_seq4	32.36	275	2e-28	gi|289330442 : serine protease 7 precursor [Nasonia vitripennis]	Pancrustacea
	comp83754_c0_seq2	34.92	252	7e-34	gi|328781804 : PREDICTED: proclotting enzyme [Apis mellifera]	Pancrustacea
	comp83754_c0_seq2	34.15	246	1e-26	gi|289330442 : serine protease 7 precursor [Nasonia vitripennis]	Pancrustacea
	comp83754_c0_seq1	34.92	252	1e-33	gi|328781804 : PREDICTED: proclotting enzyme [Apis mellifera]	Pancrustacea
	comp83754_c0_seq1	34.15	246	1e-26	gi|289330442 : serine protease 7 precursor [Nasonia vitripennis]	Pancrustacea
	comp69917_c0_seq1	39.24	237	3e-33	gi|328781804 : PREDICTED: proclotting enzyme [Apis mellifera]	Pancrustacea
	comp69917_c0_seq1	37	227	3e-27	gi|166919235 : serine protease 7 [Costelytra zealandica]	Pancrustacea
	comp69917_c0_seq1	34.48	232	6e-26	gi|289330442 : serine protease 7 precursor [Nasonia vitripennis]	Pancrustacea
	comp69917_c0_seq3	39.24	237	2e-34	gi|328781804 : PREDICTED: proclotting enzyme [Apis mellifera]	Pancrustacea
	comp69917_c0_seq3	31.99	272	4e-25	gi|289330442 : serine protease 7 precursor [Nasonia vitripennis]	Pancrustacea
	comp69917_c0_seq3	31.84	267	1e-24	gi|166919235 : serine protease 7 [Costelytra zealandica]	Pancrustacea
	comp81451_c0_seq1	34.78	253	4e-33	gi|328781804 : PREDICTED: proclotting enzyme [Apis mellifera]	Pancrustacea
	comp81451_c0_seq1	33.6	250	4e-25	gi|289330442 : serine protease 7 precursor [Nasonia vitripennis]	Pancrustacea
	comp83050_c1_seq2	36.4	250	1e-32	gi|328781804 : PREDICTED: proclotting enzyme [Apis mellifera]	Pancrustacea
	comp83050_c1_seq2	34.02	244	6e-25	gi|166919235 : serine protease 7 [Costelytra zealandica]	Pancrustacea
	comp83050_c1_seq2	34.44	241	4e-24	gi|289330442 : serine protease 7 precursor [Nasonia vitripennis]	Pancrustacea
	comp88265_c1_seq66	40	155	2e-23	gi|328781804 : PREDICTED: proclotting enzyme [Apis mellifera]	Pancrustacea
	comp88265_c1_seq66	35.6	191	3e-23	gi|289330442 : serine protease 7 precursor [Nasonia vitripennis]	Pancrustacea
	comp88265_c1_seq23	40	155	2e-23	gi|328781804 : PREDICTED: proclotting enzyme [Apis mellifera]	Pancrustacea
	comp88265_c1_seq23	35.6	191	3e-23	gi|289330442 : serine protease 7 precursor [Nasonia vitripennis]	Pancrustacea
	comp88265_c1_seq17	40	155	2e-23	gi|328781804 : PREDICTED: proclotting enzyme [Apis mellifera]	Pancrustacea
	comp88265_c1_seq17	35.6	191	3e-23	gi|289330442 : serine protease 7 precursor [Nasonia vitripennis]	Pancrustacea
	comp66253_c0_seq1	40.08	242	4e-37	gi|328781804 : PREDICTED: proclotting enzyme [Apis mellifera]	Pancrustacea
	comp66253_c0_seq1	31.08	251	9e-23	gi|289330442 : serine protease 7 precursor [Nasonia vitripennis]	Pancrustacea
	comp66253_c0_seq1	33.33	240	4e-22	gi|166919235 : serine protease 7 [Costelytra zealandica]	Pancrustacea
	comp88265_c1_seq41	40	155	2e-23	gi|328781804 : PREDICTED: proclotting enzyme [Apis mellifera]	Pancrustacea
	comp88265_c1_seq41	38.25	183	3e-22	gi|289330442 : serine protease 7 precursor [Nasonia vitripennis]	Pancrustacea
	comp88265_c1_seq25	40	155	2e-23	gi|328781804 : PREDICTED: proclotting enzyme [Apis mellifera]	Pancrustacea
	comp88265_c1_seq25	38.25	183	3e-22	gi|289330442 : serine protease 7 precursor [Nasonia vitripennis]	Pancrustacea
	comp88265_c1_seq13	40	155	2e-23	gi|328781804 : PREDICTED: proclotting enzyme [Apis mellifera]	Pancrustacea
	comp88265_c1_seq13	38.25	183	3e-22	gi|289330442 : serine protease 7 precursor [Nasonia vitripennis]	Pancrustacea
	comp88265_c1_seq30	40	155	3e-23	gi|328781804 : PREDICTED: proclotting enzyme [Apis mellifera]	Pancrustacea
	comp88265_c1_seq30	38.6	171	3e-22	gi|289330442 : serine protease 7 precursor [Nasonia vitripennis]	Pancrustacea
	comp88265_c1_seq28	40	155	3e-23	gi|328781804 : PREDICTED: proclotting enzyme [Apis mellifera]	Pancrustacea
	comp88265_c1_seq28	38.6	171	3e-22	gi|289330442 : serine protease 7 precursor [Nasonia vitripennis]	Pancrustacea
	comp88265_c1_seq22	40	155	3e-23	gi|328781804 : PREDICTED: proclotting enzyme [Apis mellifera]	Pancrustacea
	comp88265_c1_seq22	38.6	171	3e-22	gi|289330442 : serine protease 7 precursor [Nasonia vitripennis]	Pancrustacea
	comp88265_c1_seq10	40	155	3e-23	gi|328781804 : PREDICTED: proclotting enzyme [Apis mellifera]	Pancrustacea
	comp88265_c1_seq10	38.6	171	3e-22	gi|289330442 : serine protease 7 precursor [Nasonia vitripennis]	Pancrustacea
	comp88265_c1_seq55	40	155	2e-23	gi|328781804 : PREDICTED: proclotting enzyme [Apis mellifera]	Pancrustacea
	comp88265_c1_seq55	38.6	171	3e-22	gi|289330442 : serine protease 7 precursor [Nasonia vitripennis]	Pancrustacea
	comp88265_c1_seq11	40	155	2e-23	gi|328781804 : PREDICTED: proclotting enzyme [Apis mellifera]	Pancrustacea
	comp88265_c1_seq11	38.6	171	3e-22	gi|289330442 : serine protease 7 precursor [Nasonia vitripennis]	Pancrustacea
	comp88265_c1_seq6	40	155	2e-23	gi|328781804 : PREDICTED: proclotting enzyme [Apis mellifera]	Pancrustacea
	comp88265_c1_seq6	38.6	171	3e-22	gi|289330442 : serine protease 7 precursor [Nasonia vitripennis]	Pancrustacea
	comp88265_c1_seq8	40	155	3e-23	gi|328781804 : PREDICTED: proclotting enzyme [Apis mellifera]	Pancrustacea
	comp88265_c1_seq8	38.82	170	4e-22	gi|289330442 : serine protease 7 precursor [Nasonia vitripennis]	Pancrustacea
	comp88265_c1_seq34	40	155	2e-23	gi|328781804 : PREDICTED: proclotting enzyme [Apis mellifera]	Pancrustacea
	comp88265_c1_seq34	38.25	183	5e-22	gi|289330442 : serine protease 7 precursor [Nasonia vitripennis]	Pancrustacea
	comp84809_c1_seq4	25.99	654	3e-58	gi|74096443 : sp7 protein precursor [Ciona intestinalis]	Bilateria
	comp84809_c1_seq4	25.99	654	3e-58	gi|52075496 : putative serine protease 7 [Ciona intestinalis]	Bilateria
	comp84809_c1_seq4	26.35	406	2e-28	gi|74096443 : sp7 protein precursor [Ciona intestinalis]	Bilateria
	comp89842_c0_seq2	26.38	633	7e-54	gi|74096443 : sp7 protein precursor [Ciona intestinalis]	Bilateria
	comp89842_c0_seq2	26.38	633	7e-54	gi|52075496 : putative serine protease 7 [Ciona intestinalis]	Bilateria
	comp89842_c0_seq2	21.32	652	4e-29	gi|74096443 : sp7 protein precursor [Ciona intestinalis]	Bilateria
	comp89842_c0_seq1	26.31	593	6e-52	gi|74096443 : sp7 protein precursor [Ciona intestinalis]	Bilateria
	comp89842_c0_seq1	26.31	593	6e-52	gi|52075496 : putative serine protease 7 [Ciona intestinalis]	Bilateria
	comp89842_c0_seq1	27.62	496	2e-46	gi|74096443 : sp7 protein precursor [Ciona intestinalis]	Bilateria
	comp84809_c1_seq3	26.37	531	1e-51	gi|74096443 : sp7 protein precursor [Ciona intestinalis]	Bilateria
	comp84809_c1_seq3	26.37	531	1e-51	gi|52075496 : putative serine protease 7 [Ciona intestinalis]	Bilateria
	comp84809_c1_seq3	26.35	406	3e-28	gi|74096443 : sp7 protein precursor [Ciona intestinalis]	Bilateria
	comp90341_c1_seq11	23.7	709	3e-37	gi|74096443 : sp7 protein precursor [Ciona intestinalis]	Bilateria
	comp90341_c1_seq11	23.7	709	3e-37	gi|52075496 : putative serine protease 7 [Ciona intestinalis]	Bilateria
	comp90341_c1_seq11	22.86	643	2e-33	gi|74096443 : sp7 protein precursor [Ciona intestinalis]	Bilateria
	comp90341_c1_seq24	23.9	611	7e-37	gi|74096443 : sp7 protein precursor [Ciona intestinalis]	Bilateria
	comp90341_c1_seq24	23.9	611	7e-37	gi|52075496 : putative serine protease 7 [Ciona intestinalis]	Bilateria
	comp90341_c1_seq24	22.86	643	6e-33	gi|74096443 : sp7 protein precursor [Ciona intestinalis]	Bilateria
	comp90341_c1_seq21	23.9	611	7e-37	gi|74096443 : sp7 protein precursor [Ciona intestinalis]	Bilateria
	comp90341_c1_seq21	23.9	611	7e-37	gi|52075496 : putative serine protease 7 [Ciona intestinalis]	Bilateria
	comp90341_c1_seq21	22.86	643	6e-33	gi|74096443 : sp7 protein precursor [Ciona intestinalis]	Bilateria
	comp90341_c1_seq7	23.9	611	7e-37	gi|74096443 : sp7 protein precursor [Ciona intestinalis]	Bilateria
	comp90341_c1_seq7	23.9	611	7e-37	gi|52075496 : putative serine protease 7 [Ciona intestinalis]	Bilateria
	comp90341_c1_seq7	22.86	643	6e-33	gi|74096443 : sp7 protein precursor [Ciona intestinalis]	Bilateria
	comp84607_c0_seq1	34.16	243	3e-31	gi|74096443 : sp7 protein precursor [Ciona intestinalis]	Bilateria
	comp84607_c0_seq1	34.16	243	3e-31	gi|52075496 : putative serine protease 7 [Ciona intestinalis]	Bilateria
	comp84607_c0_seq1	25	340	3e-29	gi|74096443 : sp7 protein precursor [Ciona intestinalis]	Bilateria
	comp89547_c0_seq8	22.01	568	6e-31	gi|74096443 : sp7 protein precursor [Ciona intestinalis]	Bilateria
	comp89547_c0_seq8	22.01	568	6e-31	gi|52075496 : putative serine protease 7 [Ciona intestinalis]	Bilateria
	comp89547_c0_seq8	23.02	569	6e-29	gi|74096443 : sp7 protein precursor [Ciona intestinalis]	Bilateria
	comp89547_c0_seq6	22.01	568	6e-31	gi|74096443 : sp7 protein precursor [Ciona intestinalis]	Bilateria
	comp89547_c0_seq6	22.01	568	6e-31	gi|52075496 : putative serine protease 7 [Ciona intestinalis]	Bilateria
	comp89547_c0_seq6	23.02	569	6e-29	gi|74096443 : sp7 protein precursor [Ciona intestinalis]	Bilateria
	comp89547_c0_seq4	22.01	568	6e-31	gi|74096443 : sp7 protein precursor [Ciona intestinalis]	Bilateria
	comp89547_c0_seq4	22.01	568	6e-31	gi|52075496 : putative serine protease 7 [Ciona intestinalis]	Bilateria
	comp89547_c0_seq4	23.02	569	6e-29	gi|74096443 : sp7 protein precursor [Ciona intestinalis]	Bilateria
	comp89547_c0_seq3	22.01	568	6e-31	gi|74096443 : sp7 protein precursor [Ciona intestinalis]	Bilateria
	comp89547_c0_seq3	22.01	568	6e-31	gi|52075496 : putative serine protease 7 [Ciona intestinalis]	Bilateria
	comp89547_c0_seq3	23.02	569	5e-29	gi|74096443 : sp7 protein precursor [Ciona intestinalis]	Bilateria
	comp89547_c0_seq7	22.01	568	8e-31	gi|74096443 : sp7 protein precursor [Ciona intestinalis]	Bilateria
	comp89547_c0_seq7	22.01	568	8e-31	gi|52075496 : putative serine protease 7 [Ciona intestinalis]	Bilateria
	comp89547_c0_seq7	23.02	569	7e-29	gi|74096443 : sp7 protein precursor [Ciona intestinalis]	Bilateria
	comp89547_c0_seq5	22.01	568	8e-31	gi|74096443 : sp7 protein precursor [Ciona intestinalis]	Bilateria
	comp89547_c0_seq5	22.01	568	8e-31	gi|52075496 : putative serine protease 7 [Ciona intestinalis]	Bilateria
	comp89547_c0_seq5	23.02	569	7e-29	gi|74096443 : sp7 protein precursor [Ciona intestinalis]	Bilateria
	comp89547_c0_seq2	22.01	568	8e-31	gi|74096443 : sp7 protein precursor [Ciona intestinalis]	Bilateria
	comp89547_c0_seq2	22.01	568	8e-31	gi|52075496 : putative serine protease 7 [Ciona intestinalis]	Bilateria
	comp89547_c0_seq2	23.02	569	7e-29	gi|74096443 : sp7 protein precursor [Ciona intestinalis]	Bilateria
	comp89547_c0_seq1	22.01	568	9e-31	gi|74096443 : sp7 protein precursor [Ciona intestinalis]	Bilateria
	comp89547_c0_seq1	22.01	568	9e-31	gi|52075496 : putative serine protease 7 [Ciona intestinalis]	Bilateria
	comp89547_c0_seq1	23.02	569	6e-29	gi|74096443 : sp7 protein precursor [Ciona intestinalis]	Bilateria
	comp81161_c0_seq9	31.6	231	1e-30	gi|74096443 : sp7 protein precursor [Ciona intestinalis]	Bilateria
	comp81161_c0_seq9	31.6	231	1e-30	gi|52075496 : putative serine protease 7 [Ciona intestinalis]	Bilateria
	comp81161_c0_seq4	31.6	231	1e-30	gi|74096443 : sp7 protein precursor [Ciona intestinalis]	Bilateria
	comp81161_c0_seq4	31.6	231	1e-30	gi|52075496 : putative serine protease 7 [Ciona intestinalis]	Bilateria
	comp81161_c0_seq2	31.6	231	1e-30	gi|74096443 : sp7 protein precursor [Ciona intestinalis]	Bilateria
	comp81161_c0_seq2	31.6	231	1e-30	gi|52075496 : putative serine protease 7 [Ciona intestinalis]	Bilateria
	comp81161_c0_seq1	31.6	231	1e-30	gi|74096443 : sp7 protein precursor [Ciona intestinalis]	Bilateria
	comp81161_c0_seq1	31.6	231	1e-30	gi|52075496 : putative serine protease 7 [Ciona intestinalis]	Bilateria
	comp81161_c0_seq12	31.6	231	1e-30	gi|74096443 : sp7 protein precursor [Ciona intestinalis]	Bilateria
	comp81161_c0_seq12	31.6	231	1e-30	gi|52075496 : putative serine protease 7 [Ciona intestinalis]	Bilateria
	comp81161_c0_seq5	31.6	231	1e-30	gi|74096443 : sp7 protein precursor [Ciona intestinalis]	Bilateria
	comp81161_c0_seq5	31.6	231	1e-30	gi|52075496 : putative serine protease 7 [Ciona intestinalis]	Bilateria
	comp84809_c0_seq1	26.17	405	1e-30	gi|74096443 : sp7 protein precursor [Ciona intestinalis]	Bilateria
	comp84809_c0_seq1	26.17	405	1e-30	gi|52075496 : putative serine protease 7 [Ciona intestinalis]	Bilateria
	comp81161_c0_seq11	31.6	231	1e-30	gi|74096443 : sp7 protein precursor [Ciona intestinalis]	Bilateria
	comp81161_c0_seq11	31.6	231	1e-30	gi|52075496 : putative serine protease 7 [Ciona intestinalis]	Bilateria
	comp81161_c0_seq10	31.6	231	1e-30	gi|74096443 : sp7 protein precursor [Ciona intestinalis]	Bilateria
	comp81161_c0_seq10	31.6	231	1e-30	gi|52075496 : putative serine protease 7 [Ciona intestinalis]	Bilateria
	comp84809_c0_seq2	26.17	405	2e-30	gi|74096443 : sp7 protein precursor [Ciona intestinalis]	Bilateria
	comp84809_c0_seq2	26.17	405	2e-30	gi|52075496 : putative serine protease 7 [Ciona intestinalis]	Bilateria
	comp81161_c0_seq8	31.6	231	4e-30	gi|74096443 : sp7 protein precursor [Ciona intestinalis]	Bilateria
	comp81161_c0_seq8	31.6	231	4e-30	gi|52075496 : putative serine protease 7 [Ciona intestinalis]	Bilateria
	comp81161_c0_seq7	31.6	231	4e-30	gi|74096443 : sp7 protein precursor [Ciona intestinalis]	Bilateria
	comp81161_c0_seq7	31.6	231	4e-30	gi|52075496 : putative serine protease 7 [Ciona intestinalis]	Bilateria
	comp88806_c4_seq3	25.51	392	5e-28	gi|74096443 : sp7 protein precursor [Ciona intestinalis]	Bilateria
	comp88806_c4_seq3	25.51	392	5e-28	gi|52075496 : putative serine protease 7 [Ciona intestinalis]	Bilateria
	comp88806_c4_seq1	25.51	392	5e-28	gi|74096443 : sp7 protein precursor [Ciona intestinalis]	Bilateria
	comp88806_c4_seq1	25.51	392	5e-28	gi|52075496 : putative serine protease 7 [Ciona intestinalis]	Bilateria
	comp89500_c0_seq1	26.91	249	1e-22	gi|74096443 : sp7 protein precursor [Ciona intestinalis]	Bilateria
	comp89500_c0_seq1	26.91	249	1e-22	gi|52075496 : putative serine protease 7 [Ciona intestinalis]	Bilateria
	comp90341_c1_seq18	28.43	394	2e-22	gi|74096443 : sp7 protein precursor [Ciona intestinalis]	Bilateria
	comp90341_c1_seq18	28.43	394	2e-22	gi|52075496 : putative serine protease 7 [Ciona intestinalis]	Bilateria
	comp90341_c1_seq18	25.43	350	4e-22	gi|74096443 : sp7 protein precursor [Ciona intestinalis]	Bilateria
	comp90341_c1_seq10	28.43	394	2e-22	gi|74096443 : sp7 protein precursor [Ciona intestinalis]	Bilateria
	comp90341_c1_seq10	28.43	394	2e-22	gi|52075496 : putative serine protease 7 [Ciona intestinalis]	Bilateria
	comp90341_c1_seq10	25.43	350	4e-22	gi|74096443 : sp7 protein precursor [Ciona intestinalis]	Bilateria
	comp90341_c1_seq5	28.43	394	2e-22	gi|74096443 : sp7 protein precursor [Ciona intestinalis]	Bilateria
	comp90341_c1_seq5	28.43	394	2e-22	gi|52075496 : putative serine protease 7 [Ciona intestinalis]	Bilateria
	comp90341_c1_seq5	25.43	350	4e-22	gi|74096443 : sp7 protein precursor [Ciona intestinalis]	Bilateria
