# Supplementary material for: De novo assembly of the Carcinus maenas transcriptome and characterization of innate immune system pathways
Source: BMC Genomics. 2015 Jun 16;16(1):458. doi: 10.1186/s12864-015-1667-1 (PMC4469326; doi:10.1186/s12864-015-1667-1)
Supplement: Additional file 9: — Pathway_annotation.R. R script used to identify transcripts with significant sequence similarity to genes/proteins of interest. [file 12864_2015_1667_MOESM9_ESM.r]

###### Pathway component annotation ######

# Writer: Bas Verbruggen
# University of Exeter

# Functions:
# This script queries an NCBI database (e.g. Protein) and searches a given blast database (e.g. a de novo transcriptome) for 
# transcripts with sufficient sequence similarity. The blast results are filtered based on closest common ancestor and blast e-value, returning only three transcripts
# per hit in the blast database

# Dependencies:
# R libraries:
# seqinr
# XML
# Additional Files:
# NCBI Taxonomy FTP: nodes.dmp (in taxdump.tar.gz), parsed to a tab-delimited file (taxid and parentid columns required)

# Required options:
# 1. query =  the search string for the NCBI database (e.g. 'spatzle' or 'spatzle[Protein+Name]')
# 2. db = the NCBI database to search (e.g. 'protein')
# 3. nodes = the location of the taxonomy nodes file (e.g. 'nodes_parsed.txt')
# 4. ref_taxon = the NCBI taxonomy ID of the reference species to which taxonomic distance is to be calculated (e.g. '6759')
# 5. blastdb = the name of the blastdb generated from the transcriptome as generated by formatdb (e.g. 'Trinity_metazoa.fa')
# 6. output_prefix = a prefix for the output files

# NOTE:
# The performTBLASTN has to be edited to in case other types of blast are used

# USE:
# RScript <This script> [Options]
# Alternatively, open R console and manually load and run functions

###### Parse Args ######
print('query, db, ref_taxon, blastdb, output_prefix')
options <- commandArgs(trailingOnly = TRUE)
# debug options: options <- c('spatzle','protein','nodes.txt','6759','../Trinity_metazoa.fa','toll')
print(options)
query <- options[1]
print(paste('query:', query))
db <- options[2]
print(paste('db:', db))
nodes <- options[3]
print(paste('nodes:', nodes))
ref_taxon <-as.numeric(options[4])
print(paste('ref_taxon:', ref_taxon))
blastdb <- options[5]
print(paste('blastdb:', blastdb))
output_prefix <- paste(options[6],'_', sep='')
print(paste('output_prefix:', output_prefix))

###### Load Taxonomy nodes ######
nodes <- read.delim(nodes, sep='\t', header=F, stringsAsFactors=F)

###### Load Dependencies ######
library(seqinr)
library(XML)

###### Supporting functions ######
### Query Genbank for sequences ###

queryNCBI <- function(query, db='protein', output_prefix){
  # assemble the esearch URL
  base <- 'http://eutils.ncbi.nlm.nih.gov/entrez/eutils/'
  url <- paste(base, 'esearch.fcgi?db=', db, '&term=', query, '&usehistory=y', sep='')
  # parse results
  print('sending and parsing NCBI query')
  query_xml <- xmlTreeParse(url)
  query_xml_data <- xmlToList(query_xml)
  key <- query_xml_data$QueryKey
  web <- query_xml_data$WebEnv
  # assembly the efetch URL for query
  url <- paste(base, 'efetch.fcgi?db=', db, '&query_key=', key, '&WebEnv=', web, '&rettype=fasta&retmode=xml', sep='')
  print('sending and parsing NCBI query to fetch xml data')
  query_xml <- xmlTreeParse(url, useInternalNodes=TRUE)
  # get the sequence entrys
  entrys <- xpathApply(query_xml, '//TSeq')
  # filter sequences without taxonomy information
  entrys <- Filter(function(x) 'TSeq_taxid' %in% names(xmlChildren(x)), entrys)
  
  # Collect information from the xml data
  print('parse xml data')
  sequences <- xpathApply(query_xml, '//TSeq/TSeq_sequence', xmlValue)
  gis <- xpathApply(query_xml, '//TSeq/TSeq_gi', xmlValue)
  taxons <- xpathApply(query_xml, '//TSeq/TSeq_taxid', xmlValue)
  orgnames <- xpathApply(query_xml, '//TSeq/TSeq_orgname', xmlValue)
  names <- xpathApply(query_xml, '//TSeq/TSeq_defline', xmlValue)
  gi_names <- lapply(gis, function(x) paste('gi|', x, sep=''))
  
  # Remove entrys without a taxid 
  keep <- unlist(xpathApply(query_xml, '//TSeq', function(x) 'TSeq_taxid' %in% names(xmlChildren(x))))
  sequences <- sequences[keep]
  gis <- gis[keep]
  names <- names[keep]
  gi_names <- gi_names[keep]
  
  # Write output files
  print('write output files')
  write.fasta(sequences, gi_names, file.out=paste(output_prefix, query, '_query_result.fa', sep=''))
  write.table(data.frame(gi=unlist(gis), taxon=unlist(taxons), organism=unlist(orgnames), name=unlist(names)), file=paste(output_prefix, query,'_query_result.taxa', sep=''), row.names=F, quote=F, sep='\t')
}

### Perform BLAST of Genbank sequences ###
performTBLASTN <- function(inputfile, outfile='blast_table.txt', blastdb, evalue='1e-20', outfmt=6 ){
  # build blast command
  command <- paste(
    'tblastn'
    ,'-query', inputfile
    ,'-out', outfile
    ,'-db', blastdb
    ,'-evalue', evalue
    ,'-outfmt', outfmt
    ,sep=' ')
  
  # perform system call
  print(paste('sending blast command:', command))
  system(command)
}

### Find lineage ###

getLineage <- function(taxon, lineage_stored, nodes){
  query <- taxon
  # see if we already calculated this lineage
  if(taxon %in% names(lineage_stored)){
    return(lineage_stored)
  }
  # find lineage
  
  else{
    lineage <- c(taxon)
    parent <- nodes[nodes[,1]==taxon,2]
    # in some situations the taxon is not present in the nodes file
    if(length(parent)==0){
      lineage_stored[[as.character(query)]] <- NA
      return(lineage_stored)
    } 
    while(taxon!=parent){
      lineage <- c(lineage, parent)
      taxon <- parent
      parent <- nodes[nodes[,1]==taxon,2]
    }
    lineage_stored[[as.character(query)]] <- lineage
    return(lineage_stored)
  }
}

### Calculate distance ###
lineageDistance <- function(taxon, ref_taxon, lineage_stored){
  l_tax <- lineage_stored[[as.character(taxon)]]
  if(is.na(l_tax)[1]){
    return(c(10000000, 'NA'))
  }
  l_ref <- lineage_stored[[as.character(ref_taxon)]]
  distance <- which(l_ref %in% l_tax)[1] # the number of taxa that have to be passed to merge lineages
  return(c(distance, l_ref[distance]))
}

### Find rank for taxon ###
taxonName <- function(taxon, taxa_stored){
  if(taxon %in% names(taxa_stored)){
    return(taxa_stored)
  }
  else{
    url <- paste('http://eutils.ncbi.nlm.nih.gov/entrez/eutils/esummary.fcgi?db=taxonomy&id=', taxon, sep='')
    query_xml <- xmlTreeParse(url, useInternalNodes=TRUE)
    query_xml_data <- xmlToList(query_xml, addAttributes=F)
    # parsing xml to list is a troublesome due to identical names, assume taxon name is 5
    name <- as.character(query_xml_data$DocSum[5])
    taxa_stored[[as.character(taxon)]] <- name
    return(taxa_stored)  
  }
  
}


### Filter and sort BLAST result ###
filterBLAST <- function(blastfile='blast_table.txt', taxafile='Query_Result_taxa.txt', ref_taxon=6759, nodes){
  # read files
  blast <- read.delim(blastfile, sep='\t', header=F, stringsAsFactors=F)  
  taxa_table <- read.delim(taxafile, sep='\t', header=T, stringsAsFactors=F)
  
  # get gi numbers and taxa
  gis <- as.numeric(unlist(lapply(strsplit(blast[,1], '\\|'), function(x) x[2])))
  taxa <- unlist(lapply(gis, function(x) taxa_table[which(taxa_table[,1]==x)[1],2]))
  qnames <- unlist(lapply(gis, function(x) taxa_table[which(taxa_table[,1]==x)[1],4]))

  # remove NA taxa from the blast table and taxa table
  blast <- blast[which(!is.na(taxa) & taxa !=''),]
  taxa <- taxa[which(!is.na(taxa) & taxa !='')]
  qnames <- qnames[which(!is.na(taxa) & taxa !='')]
  # initate linages with reference taxon
  ls <- list()
  ts <- list()
  ls <- getLineage(ref_taxon, ls, nodes)
  ts <- taxonName(ref_taxon, ls)
  # loop over the blast results and find the most common ancestor
  distances <- numeric(nrow(blast))
  ancestor_ids <- character(nrow(blast))
  ancestor_names <- character(nrow(blast))
    
  # filter and sort the blast table for every unique hit in the transcriptome
  hits <- unique(blast[,2])
  result <- c()
  for(i in 1:length(hits)){
    # get blast results for hit
    hit_result <- blast[blast[,2]==hits[i],]
    # sort based on distance and e-value (assume column 11 of blast results)
    hit_result <- hit_result[order(hit_result$distance, hit_result[,11]),]
    # only keep the top 3 hits for every gene
    if(nrow(hit_result) >= 3){
      hit_result <- hit_result[1:3,]
    }
    # add to result
    result <- rbind(result, hit_result)
  }
  # add missing column names to result
  colnames(result)[1:12] <- c('query', 'subject', 'perc_iden', 'len', 'mismatch', 'gap', 'qstart', 'qend', 'sstart', 'send', 'evalue', 'bit')
  return(result)
}

###### main ######
queryNCBI(query, db, output_prefix)
performTBLASTN(inputfile=paste(output_prefix, 'query_result.fa', sep=''), outfile=paste(output_prefix, query, '_query_result.fa.blast.txt', sep=''), blastdb)
result <- filterBLAST(blastfile=paste(output_prefix, query, '_query_result.fa.blast.txt', sep=''), taxafile=paste(output_prefix, query, '_query_result.taxa', sep=''), ref_taxon, nodes)
write.table(result, file=paste(output_prefix, query, '_blast_filtered.txt', sep=''), sep='\t', row.names=F, quote=F)

###### optional ######

### Plot heatmap ###
library(gplots)

pathway_heatmap <- function(pathway_name='RNAi', RSEM_expr_file='RSEM-transcripts-counts-matrix'){
  # 0. preparation, load data and clean
  rsem <- read.delim(RSEM_expr_file, sep='\t', header=T, stringsAsFactors=F)
  rsem_names <- colnames(rsem)
  rsem_names <- gsub('Sample_', '', rsem_names)
  rsem_names <- gsub('.isoforms.results', '', rsem_names)
  colnames(rsem) <- rsem_names
  rownames(rsem) <- rsem[,1]
  rsem <- rsem[,c(2:ncol(rsem))]
  rsem <- as.matrix(rsem)
  result <- matrix(ncol=ncol(rsem))
  colnames(result) <- colnames(rsem)
  
  # 1. Get the pathway file list 
  files <- list.files()
  pathway_files <- grep(pathway_name, files, value=TRUE)
  pathway_files <- grep('_blast_filtered.txt', pathway_files, value=TRUE)
  
  # 2. Collect data
  for(i in 1:length(pathway_files)){
    print(i)
    gene_name <- unlist(strsplit(pathway_files[i],'_'))[2]
    gene_blast <- read.delim(pathway_files[i], sep='\t', header=T, stringsAsFactors=F)
    if(i==1){
      # get transcripts that map to component
      transcripts <- unique(gene_blast[,2])
      # retrieve expression values
      expression <- rsem[which(rownames(rsem) %in% transcripts),]
      if(is.null(nrow(expression))){
        result[1,] <- rsem[which(rownames(rsem) %in% transcripts),]
      }
      else{
        result[1,] <- colSums(rsem[which(rownames(rsem) %in% transcripts),])
      }
      rownames(result)[i] <- gene_name
    }
    else{
      transcripts <- unique(gene_blast[,2])
      expression <- rsem[which(rownames(rsem) %in% transcripts),]
      if(is.null(nrow(expression))){
        result <- rbind(result, rsem[which(rownames(rsem) %in% transcripts),])
      }
      else{
        result <- rbind(result, colSums(rsem[which(rownames(rsem) %in% transcripts),]))
      }
      rownames(result)[i] <- gene_name
    }
  }
  # plot the heatmap, play around with the binsizes until a satisfactory result is obtained
  png(file=paste(pathway_name,'_pathway_heatmap.png',sep=''), width=1000, height=1000)
  heatmap.2(result,
            main=pathway_name,
            Rowv=TRUE,
            Colv=TRUE,
            dendrogram='both',
            breaks=c(0,seq(1,10001,100)),
            col=c('white',colorpanel(100,low='black',high='red')),
            trace='none',
            cexRow = 1,
            cexCol = 1.25,
            key=TRUE,
            #adjRow=c(1, 0),
            #labRow=F,
            #labCol=F
            lmat = matrix(c(4,3,2,1),2,2,byrow = TRUE),
            lhei = c(1,4),
            lwid = c(1,4),
            xpd=NA,
            mar = c(9,13)
  )
  dev.off()
}

# pathway_heatmap(pathway_name='RNAi', RSEM_expr_file='RSEM-transcripts-counts-matrix')
 
